# Supplementary material for: CRISPR-Cas9 screen reveals a role of purine synthesis for estrogen receptor α activity and tamoxifen resistance of breast cancer cells
Source: Sci Adv. 2023 May 12;9(19):eadd3685. doi: 10.1126/sciadv.add3685 (PMC10181187; doi:10.1126/sciadv.add3685)
Supplement: Supplementary file 2 — Data S1 to S8 [file sciadv.add3685_data_s1_to_s8.zip]

Archive with 8 entries (8 files):
- add3685_Data_S1.txt
- add3685_Data_S2.txt
- add3685_Data_S3.xlsx
- add3685_Data_S4.csv
- add3685_Data_S5.xlsx
- add3685_Data_S6.xlsx
- add3685_Data_S7.pdf
- add3685_Data_S8.zip
