# Supplementary material for: CRISPR-Cas9 screen reveals a role of purine synthesis for estrogen receptor α activity and tamoxifen resistance of breast cancer cells
Source: Sci Adv. 2023 May 12;9(19):eadd3685. doi: 10.1126/sciadv.add3685 (PMC10181187; doi:10.1126/sciadv.add3685)
Supplement: Supplementary file 2 — Data S1 to S8 [file sciadv.add3685_data_s1_to_s8.zip › add3685_Data_S1.txt]

		R1	R2	R1	R2	R1	R2	R1	R2	R1	R2	R1	R2	R1	R2	R1	R2
sgRNA	Gene	Control "T0"	Control "T0"	Control "T4w"	Control "T4w"	E2	E2	db-cAMP	db-cAMP	E2 + 4-OHT	E2 + 4-OHT	E2 + 4-OHT + db-cAMP	E2 + 4-OHT + db-cAMP	E2 + ICI	E2 + ICI	E2 + ICI + db-cAMP	E2 + ICI + db-cAMP
1	KIAA1644	58.13402804	32.28662113	28.38197074	52.64065218	7.347630445	29.77316162	6.55636498	37.6175323	88.6667418	5.096772073	14.26818485	7.354305377	73.03132722	39.23317312	30.81919044	14.75284646
2	KIAA1644	43.21806032	65.58219917	125.0340873	218.7877106	52.35186692	54.13302113	39.99382638	37.6175323	178.6374063	25.48386037	66.83518167	174.6647527	26.23455444	146.3699151	17.78030217	57.16728002
3	KIAA1644	67.3130851	63.56428535	235.4936491	65.80081522	27.55361417	63.60629983	79.33201626	89.02815978	14.34314941	117.2257577	31.54019809	73.54305377	9.926588166	67.90356886	253.6656444	51.6349626
4	KIAA1644	67.69554581	36.32244877	63.66766409	3.290040761	79.90548109	29.77316162	36.71564389	51.41062748	65.19613368	6.370965092	70.58996716	49.64156129	46.79677278	30.17936394	97.19898522	40.57032776
5	TRMT61A	120.0926632	128.1375276	457.179853	106.9263247	259.922427	87.96615934	131.7829361	115.3604324	272.5198388	49.69352771	332.6739941	248.2078065	167.3339148	120.7174558	92.45757131	173.3459459
6	TRMT61A	170.577477	127.1285707	200.2079557	227.0128125	177.2615845	220.5920611	352.7324359	109.0908437	417.9072169	115.9515647	176.4749179	386.1010323	209.8764355	167.4954699	206.2515052	307.9656698
7	TRMT61A	112.8259097	93.83299265	75.17386844	125.0215489	98.2745572	50.07304455	96.37856521	76.48898235	88.01478047	49.69352771	46.55934004	66.18874839	137.5541503	63.37666427	74.67726913	42.41443357
8	TRMT61A	344.5971004	347.0811771	94.3508757	189.1773438	227.7765438	290.9649886	125.8822076	176.8024018	184.5050583	315.9998685	192.2450169	136.0546495	153.8621166	193.1479292	256.0363513	199.1634272
9	HLA-B	287.9929152	222.9794772	436.4686851	299.3937093	371.9737913	278.7850588	378.3022594	284.6393278	331.8483204	522.4191375	286.1146541	261.0778409	281.4896787	357.6254627	373.3863457	278.4599769
10	HLA-B	509.8201275	586.2039649	1954.520579	542.8567256	826.6084251	619.8230919	452.3891836	917.8677882	729.5447359	2266.78938	1026.558352	748.3005721	660.118113	1090.984006	943.5413687	809.5624494
11	HLA-B	116.2680561	135.200226	192.5371528	162.8570177	231.450359	148.8658081	192.7571304	260.8148906	258.1766894	499.4836632	102.1301652	264.7549936	121.955226	152.4057879	194.3979704	295.0569292
12	HLA-B	138.4507773	78.698639	204.8104375	95.41118207	143.2787937	86.61283381	155.38585	112.8525969	146.6913008	151.6289692	88.61293749	69.86590108	212.7126036	43.76007771	158.8373661	60.85549164
13	SNX30	205.3814017	389.4573674	135.7732114	337.229178	237.8795357	339.6847076	274.0560562	242.0061245	384.0052274	681.6932648	289.1184825	647.1788732	210.5854775	375.733081	174.2469613	189.9428981
14	SNX30	289.1402974	253.2481845	283.0526271	194.1124049	317.7850168	204.3521548	367.8120754	225.7051938	350.7551992	248.4676386	449.0723442	239.0149247	171.5881669	178.0582472	344.9378622	188.0987923
15	SNX30	201.9392553	210.8719942	239.3290505	325.7140353	243.3902585	175.9323187	111.4582047	76.48898235	361.1865806	352.9514661	268.8426409	231.6606194	363.0295101	140.3340423	273.8166535	322.7185163
16	SNX30	255.1012941	209.8630373	260.0402184	180.9522419	318.7034706	261.191827	239.9629583	228.2130293	266.6521867	369.5159753	259.0801986	194.8890925	272.9811746	235.3990387	157.6520126	208.3839562
17	CLVS2	142.2753844	84.75238046	60.59934293	50.9956318	65.2102202	92.02613592	9.178910972	81.50465332	43.02944823	58.61287884	19.52488453	246.3692301	11.34467219	173.5313426	112.6085804	920.2087978
18	CLVS2	137.3033952	133.1823122	88.21423337	154.6319158	180.9353997	120.445972	90.47783673	210.6581809	169.5099476	93.01609034	134.4213204	215.1134323	113.4467219	86.01118723	143.4277709	95.89350197
19	CLVS2	26.00732834	60.53741462	40.65525538	18.09522419	22.04289134	36.53978926	7.867637976	82.75857107	56.7206363	15.29031622	34.54402648	132.3774968	37.57922663	61.86769607	22.52171609	68.23191487
20	CLVS2	52.39711738	84.75238046	60.59934293	46.06057065	47.75959789	92.02613592	19.66909494	35.10969682	230.1423519	54.79029979	256.0763702	22.06291613	41.12443669	49.7959505	15.40959522	70.07602067
21	MTHFD2L	124.6821917	100.895691	55.99686118	133.2466508	114.8067257	110.9726933	143.5843931	63.94980491	176.6815223	118.4999507	42.05359745	68.02732474	114.1557639	96.5739646	192.0272635	68.23191487
22	MTHFD2L	130.8015631	144.2808382	77.47510931	167.7920788	45.00423648	113.6793444	108.1800222	122.8839389	102.3579299	146.5321971	235.8005286	193.0505161	116.991932	79.97531444	97.19898522	90.36118455
23	MTHFD2L	76.87460287	67.60011299	32.98445248	47.70559103	58.78104356	70.37292747	50.48401035	36.36361456	6.519613368	62.4354579	6.758613877	11.03145807	1.418084024	22.63452295	52.15555304	180.7223691
24	MTHFD2L	219.9149087	202.800339	144.2110946	199.047466	300.3343944	301.7915928	236.0291393	245.7678777	166.2501409	149.0805831	253.8234989	264.7549936	225.4753598	188.6210246	82.97474348	283.9922943
25	ADAMTSL5	187.788209	184.6391146	139.6086128	264.8482813	352.6862614	254.4251993	384.8586243	249.5296309	268.6080708	314.7256755	119.4021785	80.89735915	103.5201337	158.4416607	195.5833239	263.7071304
26	ADAMTSL5	307.4984115	320.8482975	294.5588314	375.0646468	278.2915031	280.1383843	385.5142608	415.0467731	225.5786225	452.3385215	419.0340603	353.0066581	335.3768716	304.8115758	317.6747322	348.5359976
27	ADAMTSL5	200.0269518	286.5437625	566.1052542	376.7096671	298.4974868	204.3521548	336.3415235	314.7333536	246.4413853	238.2740944	341.6854793	137.8932258	458.7501817	389.3137948	297.523723	234.2014375
28	ADAMTSL5	136.9209345	163.4510195	199.4408755	185.887303	107.4590953	189.465574	290.4469686	263.3227261	206.6717438	114.6773716	310.1452812	216.9520086	190.7323012	104.1188056	209.8075657	409.3914892
29	CFAP97	175.5494663	198.7645113	191.7700726	197.4024457	132.257348	251.7185483	116.7032966	253.2913842	269.2600321	203.8708829	525.6699682	189.3733635	170.1700828	188.6210246	361.5328109	846.4445655
30	CFAP97	190.465434	210.8719942	102.7887589	246.7530571	204.8151987	308.5582204	334.374614	295.9245874	271.2159161	315.9998685	258.3292415	251.8849592	124.7913941	390.822763	150.5398917	201.007533
31	CFAP97	154.5141272	181.6122438	218.6178827	172.72714	135.0127094	175.9323187	232.7509568	104.0751727	206.0197824	267.5805338	174.2220466	180.1804817	348.1396278	214.273484	238.2560491	106.9581368
32	CFAP97	143.0403058	130.1554414	393.5121889	215.4976698	212.1628291	263.898478	277.9898752	126.6456921	407.4758355	216.6128131	384.4900339	213.2748559	316.9417793	344.0447489	212.1782726	167.8136285
33	PRDX6	93.32041344	64.57324226	49.86021886	80.60599865	33.98279081	81.19953169	196.0353129	97.80558399	54.76475229	607.7900697	55.57082521	913.7724431	85.08504142	79.97531444	129.2035291	110.6463484
34	PRDX6	136.9209345	113.0031739	172.5930653	131.6016304	203.8967449	102.8527401	116.7032966	156.7397179	131.69619	80.27416015	140.4289772	86.41308818	41.12443669	138.8250741	165.949487	132.7756181
35	PRDX6	112.8259097	214.9078219	191.7700726	133.2466508	100.1114648	123.1526231	118.6702061	264.5766439	175.3775996	109.5805996	84.10719491	829.1979312	115.5738479	107.136742	197.9540309	195.4752156
36	PRDX6	241.7151692	143.2718813	177.9626273	287.8785666	217.6735519	186.7589229	378.3022594	152.9779647	297.9463309	332.5643778	367.2180206	250.0463828	272.9811746	159.9506289	103.1257526	156.7489936
37	TM4SF20	155.2790486	213.898865	651.2511664	174.3721603	239.7164433	232.7719909	335.0302505	183.0719905	183.2011356	578.4836303	162.206733	113.9917333	320.4869894	205.2196748	106.681813	180.7223691
38	TM4SF20	188.9355911	204.8182528	178.7297076	263.2032609	372.8922451	234.1253164	249.7975057	230.7208648	370.9660006	482.9191539	295.8770964	209.5977032	102.1020497	188.6210246	284.4848348	374.3534789
39	TM4SF20	199.2620303	219.9526064	117.3632844	269.7833424	284.7206798	196.2322016	321.261884	260.8148906	181.897213	222.9837782	328.9192087	858.6151528	95.01162959	295.7577666	196.7686774	1218.953939
40	TM4SF20	132.3314059	208.8540804	195.605474	286.2335462	128.5835328	239.5386185	99.0011112	223.1973583	192.9805557	113.4031786	175.7239608	224.306314	114.8648059	190.1299928	111.423227	1296.406382
41	SPRR4	173.254702	131.1643983	44.49065683	82.25101903	79.90548109	82.55285722	184.8894924	109.0908437	88.6667418	45.87094866	87.1110233	128.7003441	12.76275621	69.41253706	32.00454391	90.36118455
42	SPRR4	122.0049667	150.3345796	139.6086128	134.8916712	138.6865247	135.3325528	195.3796764	95.2977485	228.1864679	344.0321149	141.1799343	150.7632602	188.6051752	238.4169751	158.8373661	136.4638297
43	SPRR4	191.6128161	232.0600894	139.6086128	141.4717527	203.8967449	216.5320845	274.7116927	269.5923148	481.1474666	341.4837289	174.9730037	251.8849592	131.8818142	155.4237243	414.8737174	191.7870039
44	SPRR4	125.0646524	123.0927431	233.9594885	134.8916712	105.6221876	97.43943803	206.5254969	72.72722912	244.4855013	114.6773716	122.4060069	123.1846151	160.2434947	179.5672154	190.84191	296.901035
45	ZNF709	150.6895201	181.6122438	170.2918244	273.0733832	87.25311154	133.9792273	99.6567477	111.5986792	219.0590092	44.59675564	233.5476573	262.9164172	110.6105538	158.4416607	17.78030217	108.8022426
46	ZNF709	141.1280023	139.2360536	59.06518235	93.76616169	114.8067257	132.6259018	64.25237681	277.1158213	133.0001127	189.8547597	141.9308914	91.92881721	167.3339148	149.3878515	240.6267561	103.2699252
47	ZNF709	218.3850659	376.3409275	324.4749628	514.8913791	413.3042125	265.2518035	340.2753425	541.6924652	367.0542326	257.3869897	360.4594067	490.8998839	270.8540485	363.6613355	701.7292591	510.8173086
48	ZNF709	339.6251112	477.2366185	326.7762036	305.9737908	251.6563427	445.2440988	423.5411777	384.9527472	367.706194	516.0481724	414.5283178	628.7931097	394.2273586	306.320544	273.8166535	497.9085679
49	C22orf24	52.77957809	91.81507883	108.9254012	69.09085598	111.1329105	87.96615934	166.5316705	66.4576404	73.67163106	33.12901848	50.31412553	68.02732474	62.39569704	64.88563247	52.15555304	141.9961472
50	C22orf24	71.13769221	55.49263006	13.80744522	92.12114131	79.90548109	48.71971902	106.2131127	35.10969682	120.6128473	132.5160739	75.84666684	79.0587828	377.9193923	40.74214132	29.63383696	73.76423229
51	C22orf24	174.4020841	160.4241487	246.2327732	263.2032609	135.9311632	207.0588058	137.6836646	297.1785052	107.5736206	211.516041	163.7086472	2158.488628	69.48611716	938.5782185	224.0318074	206.5398504
52	C22orf24	285.3156903	197.7555544	329.0774445	442.5104824	509.7418621	338.3313821	323.88443	252.0374664	312.2894803	295.6127803	208.015116	465.1598151	189.3142172	255.0156253	161.208073	272.9276595
53	FUT5	124.6821917	152.3524934	108.9254012	97.05620245	180.0169459	143.452506	106.8687492	80.25073558	86.05889646	80.27416015	154.6971621	239.0149247	103.5201337	98.0829328	143.4277709	167.8136285
54	FUT5	79.93428856	120.0658723	140.3756931	87.18608017	210.3259215	138.0392039	98.3454747	164.2632244	299.9022149	226.8063573	251.5706276	108.4760043	158.1163686	66.39460067	205.0661517	84.82886713
55	FUT5	119.3277418	90.80612192	92.81671511	133.2466508	194.7122068	171.8723421	128.5047536	180.5641551	155.8187595	193.6773388	75.84666684	165.471871	292.1253089	267.0873709	170.6909009	151.2166762
56	FUT5	335.8005041	328.9199527	1198.179413	327.3590557	382.995237	411.4109606	501.561921	344.8273794	457.6768584	451.0643285	486.6201991	426.5497119	330.4135775	454.1994273	545.2626	389.1063253
57	OPA1	230.6238086	230.0421755	115.8291238	129.9566101	116.6436333	106.9127167	116.0476601	130.4074453	88.6667418	165.6450924	214.7737299	242.6920774	221.2211077	101.1008692	242.997463	147.5284646
58	OPA1	173.6371627	104.9315187	75.94094873	103.636284	63.37331259	109.6193678	190.7902209	154.2318824	72.36770838	117.2257577	129.9155778	90.09024087	156.6982846	111.6636466	150.5398917	136.4638297
59	OPA1	84.14135638	63.56428535	51.39437944	41.12550951	104.7037338	51.42637007	201.2804049	209.4042632	78.88732175	86.64512525	76.59762393	31.25579785	241.783326	87.52015542	201.5100913	88.51707875
60	OPA1	311.3230186	371.296143	144.2110946	241.8179959	202.978291	170.5190166	141.6174836	175.5484841	131.0442287	187.3063737	126.1607924	91.92881721	124.0823521	173.5313426	314.1186717	223.1368027
61	ZDHHC4	114.7382132	127.1285707	11.50620435	167.7920788	95.51919579	51.42637007	84.57710824	84.01248881	118.005002	233.1773224	90.11485169	108.4760043	146.7716965	117.6995194	316.4893787	49.79085679
62	ZDHHC4	252.4240691	338.0005649	316.8041599	358.614443	352.6862614	361.337916	298.9702431	303.4480939	866.4566166	363.1450102	566.9726085	794.2649807	404.1539468	467.7801411	472.9560378	448.1177111
63	ZDHHC4	214.9429195	266.3646243	449.5090501	187.5323234	280.1284107	217.88541	308.8047906	205.6425099	259.480612	138.887039	317.6548522	145.2475312	575.0330716	158.4416607	239.4414026	147.5284646
64	ZDHHC4	213.7955373	273.4273227	219.384963	240.1729756	274.6176879	257.1318504	290.4469686	308.4637649	271.8678774	1512.467113	434.8041594	740.9462667	224.0572757	413.457286	203.8807983	237.8896491
65	PHIP	55.83926378	34.30453495	3.068321161	36.19044837	2.755361417	40.59976585	1.966909494	23.82443713	2.607845347	47.14514168	33.04211229	5.515729033	4.963294083	21.12555476	3.556060435	42.41443357
66	PHIP	74.1973779	47.42097478	4.602481741	46.06057065	20.20598372	69.01960194	96.37856521	46.39495651	1.303922674	14.0161232	9.762442266	36.77152688	31.19784852	22.63452295	23.70706957	36.88211614
67	PHIP	130.4191024	146.298752	101.2545983	215.4976698	131.3388942	108.2660423	127.8491171	125.3917743	60.63240432	95.56447637	71.34092425	75.38163011	53.17815089	150.8968197	75.86262261	217.6044852
68	PHIP	68.07800652	23.20600894	4.602481741	26.32032609	6.42917664	47.36639349	11.14582047	57.6802162	52.15690694	30.58063244	5.256699682	9.192881721	19.85317633	13.58071377	72.30656217	35.03801034
69	E2F5	138.4507773	134.1912691	138.8415325	111.8613859	174.5062231	135.3325528	152.1076675	244.51396	84.75497378	411.5643449	72.84283845	215.1134323	50.34198284	110.1546784	90.08686435	79.29654971
70	E2F5	41.68821748	69.61802681	136.5402917	116.796447	28.47206798	82.55285722	122.6040251	57.6802162	299.9022149	50.96772073	182.4825747	42.28725592	521.1458787	37.72420492	100.7550457	51.6349626
71	E2F5	216.0903016	194.7286837	1060.104961	1036.36284	418.8149354	204.3521548	138.9949376	275.8619036	198.1962464	266.3063408	691.6314867	253.7235355	242.4923681	235.3990387	135.1302965	579.0492235
72	E2F5	141.510463	195.7376406	627.4716774	205.6275476	143.2787937	232.7719909	232.0953203	184.3259083	95.83831651	351.6772731	129.9155778	112.153157	179.387629	89.02912362	353.2353365	210.228062
73	PIP5K1B	156.04397	100.895691	48.32605828	59.2207337	102.8668262	94.73278698	269.4666007	154.2318824	140.1716874	90.4677043	139.6780201	66.18874839	133.2998982	205.2196748	162.3934265	101.4258194
74	PIP5K1B	175.5494663	220.9615633	197.9067149	184.2422826	323.2957396	242.2452696	295.0364241	220.6895228	378.7895367	468.9030307	1144.458616	1040.634211	473.6400639	300.2846712	237.0706957	313.4979872
75	PIP5K1B	149.5421379	209.8630373	240.8632111	157.9219565	143.2787937	292.3183141	115.3920237	179.3102373	301.8580989	454.8869075	217.7775582	187.5347871	172.2972089	196.1658656	657.8711804	189.9428981
76	PIP5K1B	100.2047062	96.85986338	142.676934	100.3462432	198.386022	74.43290405	73.43128778	107.8369259	70.41182437	58.61287884	169.716304	90.09024087	205.6221834	138.8250741	60.45302739	165.9695226
77	PPP1CA	310.5580972	276.4541934	131.1707296	161.2119973	69.80248923	205.7054803	28.84800591	66.4576404	134.3040354	159.2741273	75.84666684	84.57451183	155.9892426	78.46634624	58.08232044	66.38780906
78	PPP1CA	89.49580633	89.79716501	29.91613132	59.2207337	45.92269028	32.47981268	110.1469317	22.57051938	59.32848165	8.919351128	25.53254131	80.89735915	53.17815089	25.65245935	22.52171609	27.66158711
79	PPP1CA	209.9709302	120.0658723	38.35401451	41.12550951	57.86258976	70.37292747	37.37128039	62.69588717	101.0540072	76.4515811	52.56699682	5.515729033	98.55683965	49.7959505	18.96565565	57.16728002
80	PPP1CA	314.0002436	253.2481845	84.37883192	152.9868954	225.0211824	100.1460891	163.253488	85.26640655	92.57850982	104.4838275	50.31412553	91.92881721	119.119058	123.7353921	23.70706957	62.69959744
81	ETS1	86.05365993	63.56428535	182.5651091	47.70559103	180.9353997	69.01960194	121.2927521	17.55484841	138.8677647	39.49998357	164.4596043	14.70861075	119.8281	55.83182329	55.71161348	84.82886713
82	ETS1	176.6968484	106.9494325	276.9159848	121.7315082	122.1543562	140.7458549	54.41782934	114.1065147	327.2845911	135.0644599	419.7850174	294.1722151	88.63025148	185.6030882	144.6131243	129.0874065
83	ETS1	70.37277079	135.200226	60.59934293	116.796447	132.257348	98.79276356	135.0611186	240.7522067	139.5197261	630.7255441	75.84666684	182.0190581	80.12174734	102.6098374	40.30201826	451.8059228
84	ETS1	127.3594167	155.3793642	75.94094873	210.5626087	74.39475826	106.9127167	103.5905667	135.4231163	125.828538	71.35480903	192.995974	119.5074624	58.85048698	57.34079148	69.93585522	68.23191487
85	COBLL1	146.4824522	154.3704073	46.02481741	87.18608017	145.1157013	96.08611251	199.9691319	81.50465332	107.5736206	180.9354086	141.9308914	152.6018366	53.17815089	98.0829328	161.208073	112.4904542
86	COBLL1	207.2937053	245.1765292	214.015401	238.5279552	374.7291527	171.8723421	249.7975057	308.4637649	142.1275714	331.2901848	139.6780201	891.7095269	307.7242331	277.6501482	423.1711917	309.8097756
87	COBLL1	113.5908311	102.9136048	57.53102177	29.61036685	135.0127094	75.78622958	95.72292871	95.2977485	23.47060812	236.9999014	46.55934004	33.0943742	43.96060473	43.76007771	81.78939	110.6463484
88	COBLL1	164.0756449	163.4510195	368.9656196	302.68375	110.2144567	155.6324357	156.0414865	223.1973583	154.5148368	545.3546118	381.4862055	341.9752	84.37599941	122.226424	144.6131243	158.5930994
89	G3BP1	178.9916127	192.7107699	171.0589047	111.8613859	165.321685	78.49288064	153.4189405	99.05950173	115.3971566	307.0805174	48.06125423	290.4950624	143.9355284	108.6457102	160.0227196	304.2774582
90	G3BP1	209.2060088	381.3857121	223.9874447	480.3459511	113.8882719	196.2322016	121.2927521	201.8807567	279.0394521	315.9998685	192.995974	286.8179097	565.1064834	606.6052152	182.5444357	459.182346
91	G3BP1	304.8211865	260.3108828	293.0246709	174.3721603	188.2830302	102.8527401	126.5378441	94.04383076	53.46082962	238.2740944	189.2411885	121.3460387	199.9498473	253.5066571	100.7550457	313.4979872
92	G3BP1	136.9209345	86.77029428	109.6924815	50.9956318	28.47206798	50.07304455	108.1800222	43.88712102	222.9707772	263.7579548	48.06125423	14.70861075	38.99731065	55.83182329	94.82827826	33.19390453
93	CCDC107	219.532448	223.9884341	307.5991964	203.9825272	192.8752992	235.4786419	186.2007654	152.9779647	166.2501409	267.5805338	207.2641589	248.2078065	219.0939817	218.8003886	220.475747	243.4219666
94	CCDC107	300.231658	255.2660983	196.3725543	213.8526495	282.8837721	230.0653398	688.4183229	239.498289	439.421941	131.2418809	557.9611234	312.5579785	282.9077627	178.0582472	194.3979704	285.8364001
95	CCDC107	92.93795273	49.4388886	118.1303647	13.16016304	101.9483724	27.06651056	47.20582786	51.41062748	87.36281913	29.30643942	66.83518167	66.18874839	93.59354556	39.23317312	4.741413913	75.6083381
96	CCDC107	232.5361122	213.898865	385.841386	207.2725679	145.1157013	220.5920611	148.1738486	175.5484841	127.784422	310.9030965	240.3062712	365.8766925	134.0089402	190.1299928	174.2469613	280.3040827
97	TRIM42	74.96229932	63.56428535	243.164452	128.3115897	55.10722834	115.0326699	124.5709346	89.02815978	80.84320576	87.91931826	143.4328056	27.57864516	127.6275621	48.2869823	183.7297891	66.38780906
98	TRIM42	135.7735523	129.1464845	43.72357654	149.6968546	115.7251795	123.1526231	201.2804049	131.6613631	78.88732175	91.74189732	123.156964	88.25166452	131.8818142	159.9506289	203.8807983	97.73760778
99	TRIM42	74.96229932	30.26870731	85.9129925	87.18608017	32.1458832	110.9726933	49.17273735	78.99681784	99.75008453	12.74193018	63.08039618	36.77152688	39.70635266	43.76007771	82.97474348	81.14065552
100	TRIM42	196.2023446	180.6032869	120.4316056	152.9868954	175.4246769	136.6858784	62.94110381	221.9434406	148.6471848	151.6289692	141.1799343	148.9246839	46.79677278	227.8541977	308.1919044	129.0874065
101	OR2A2	29.06701402	86.77029428	27.61489045	11.51514266	24.79825275	71.726253	14.42400296	30.09402584	1.95588401	17.83870226	19.52488453	253.7235355	2.127126036	27.16142755	0	22.12926969
102	OR2A2	193.9075804	163.4510195	345.9532109	134.8916712	183.6907611	166.45904	152.763304	188.0876615	222.9707772	183.4837946	361.9613209	75.38163011	158.1163686	135.8071377	169.5055474	256.3307072
103	OR2A2	163.3107235	199.7734682	951.9466401	157.9219565	120.3174485	189.465574	190.7902209	189.3415793	278.3874908	160.5483203	238.0533999	198.5662452	197.8227213	194.6568974	462.2878565	99.58171359
104	OR2A2	215.7078409	227.0153048	290.72343	315.8439131	262.6777884	324.7981268	380.9248053	289.6549987	239.9217719	374.6127474	177.9768321	169.1490237	245.3285361	188.6210246	239.4414026	180.7223691
105	LIAS	227.5641229	170.5137178	199.4408755	83.89603941	181.8538535	113.6793444	205.2142239	127.8996098	183.2011356	64.98384393	130.6665349	128.7003441	129.0456462	144.8609469	389.9812944	123.5550891
106	LIAS	284.9332296	249.2123568	138.0744522	329.0040761	235.1241742	270.6651056	230.7840473	299.6863407	218.4070478	235.7257084	233.5476573	169.1490237	219.8030237	442.1276817	224.0318074	320.8744105
107	LIAS	154.1316665	128.1375276	18.40992696	77.31595788	60.61795117	46.01306796	28.84800591	97.80558399	56.06867496	58.61287884	7.509570974	27.57864516	109.9015118	113.1726148	55.71161348	151.2166762
108	LIAS	200.7918732	142.2629243	246.2327732	83.89603941	147.8710627	98.79276356	380.9248053	135.4231163	82.79908977	81.54835317	165.9615185	55.15729033	199.2408053	172.0223745	297.523723	158.5930994
109	CDC42	348.0392468	218.9436495	309.9004372	210.5626087	166.2401388	170.5190166	155.38585	242.0061245	135.6079581	253.5644106	162.206733	288.656486	300.633813	321.4102259	129.2035291	269.2394479
110	CDC42	340.7724933	364.2334446	361.2948167	618.5276631	330.64337	350.5113118	424.8524507	606.8961878	365.0983486	228.0805503	280.8579544	338.2980473	395.6454426	402.8945086	733.7338031	366.9770556
111	CDC42	235.5957979	249.2123568	55.99686118	231.9478737	110.2144567	77.13955511	155.38585	151.724047	89.31870314	187.3063737	145.6856769	113.9917333	307.7242331	380.2599856	352.049983	324.5626221
112	CDC42	287.2279938	249.2123568	252.3694155	268.138322	331.5618238	198.9388527	192.1014939	318.4951068	388.5689567	94.29028336	186.9883173	119.5074624	199.2408053	289.7218938	321.2307926	529.2583667
113	LOC149373	57.36910662	70.62698372	80.54343047	46.06057065	64.2917664	48.71971902	77.36510677	63.94980491	54.76475229	15.29031622	27.03445551	194.8890925	101.3930077	72.43047345	139.8717104	40.57032776
114	LOC149373	72.28507434	45.40306096	49.86021886	29.61036685	63.37331259	44.65974243	28.84800591	53.91846297	68.45594036	78.99996714	5.256699682	69.86590108	66.64994911	57.34079148	46.22878565	33.19390453
115	LOC149373	151.4544415	123.0927431	52.92854002	80.60599865	60.61795117	83.90618275	47.20582786	104.0751727	256.8727667	63.70965092	87.1110233	102.9602753	44.66964675	66.39460067	194.3979704	232.3573317
116	LOC149373	79.55182785	77.68968209	6.136642322	21.38526495	38.57505984	36.53978926	62.94110381	60.18805168	113.4412726	49.69352771	58.5746536	75.38163011	111.3195959	69.41253706	16.5949487	46.10264518
117	NPIPA5	30.59685687	70.62698372	3.835401451	44.41555027	17.45062231	41.95309138	17.70218545	136.677034	1.303922674	25.48386037	16.52105614	55.15729033	44.66964675	46.77801411	39.11666478	11.06463484
118	NPIPA5	123.9172703	134.1912691	79.00926989	177.6622011	61.53640498	98.79276356	84.57710824	72.72722912	122.5687313	73.90319506	72.09188135	49.64156129	166.6248728	72.43047345	87.71615739	97.73760778
119	NPIPA5	178.2266912	245.1765292	431.0991231	292.8136277	379.3214217	357.2779395	180.9556735	326.0186133	385.9611114	871.5480245	252.3215847	301.5265205	273.6902166	396.8586358	93.64292478	265.5512362
120	NPIPA5	305.2036472	226.0063479	65.96890496	54.28567256	196.5491144	93.37946145	81.29892575	81.50465332	97.79420052	174.5644435	47.31029714	73.54305377	51.76006686	101.1008692	97.19898522	101.4258194
121	EIF2B2	181.6688376	188.6749422	89.74839395	159.5669769	173.5877693	115.0326699	180.9556735	82.75857107	74.97555373	26.75805338	129.9155778	244.5306538	297.797645	75.44840985	206.2515052	105.114031
122	EIF2B2	155.2790486	89.79716501	43.72357654	9.870122283	36.73815223	47.36639349	7.212001478	26.33227261	69.75986304	14.0161232	36.04594067	3.677152688	7.79946213	45.26904591	29.63383696	12.90874065
123	EIF2B2	94.08533486	85.76133737	73.63970786	87.18608017	51.43341312	59.54632324	64.9080133	33.85577907	75.62751507	80.27416015	11.26435646	77.22020646	69.48611716	75.44840985	80.60403652	138.3079355
124	EIF2B2	206.5287838	317.8214267	145.7452551	230.3028533	200.2229296	295.0249652	78.67637976	109.0908437	82.79908977	109.5805996	211.0189444	104.7988516	231.1476959	179.5672154	190.84191	361.4447382
125	CLUH	336.9478862	370.2871861	175.6613865	403.0299932	379.3214217	434.4174946	317.328065	384.9527472	384.0052274	298.1611663	167.4634327	178.3419054	224.0572757	408.9303814	418.4297778	346.6918918
126	CLUH	327.3863685	286.5437625	278.4501453	264.8482813	428.9179272	212.4721079	266.8440547	252.0374664	426.3827143	273.9514989	250.8196705	220.6291613	217.6758976	233.8900705	870.0494531	328.2508337
127	CLUH	183.5811412	195.7376406	249.3010943	271.4283628	170.8324079	124.5059486	95.06729221	344.8273794	149.9511075	105.7580205	173.4710895	391.6167613	140.3903183	156.9326925	273.8166535	160.4372052
128	CLUH	198.1146482	233.0690463	181.0309485	205.6275476	148.7895165	190.8188995	488.449191	150.4701292	217.1031252	247.1934456	149.4404624	79.0587828	179.387629	146.3699151	91.27221783	129.0874065
129	HAUS2	81.4641314	116.0300447	23.779489	159.5669769	179.0984921	239.5386185	61.62983081	186.8337438	118.6569633	154.1773552	174.9730037	419.1954065	63.10473905	137.3161059	107.8671665	199.1634272
130	HAUS2	78.40444572	82.73446664	71.33846699	69.09085598	62.45485878	36.53978926	75.39819727	63.94980491	8.475497378	14.0161232	42.05359745	58.83444302	27.65263846	28.67039574	5.926767391	47.94675099
131	HAUS2	91.40810988	144.2808382	263.8756198	118.4414674	144.1972475	83.90618275	93.10038272	140.4387873	58.67652031	252.2902176	93.86963717	180.1804817	297.797645	301.7936394	29.63383696	70.07602067
132	HAUS2	42.83559961	69.61802681	75.17386844	64.15579484	7.347630445	82.55285722	115.3920237	63.94980491	141.4756101	127.4193018	125.4098353	73.54305377	42.54252071	104.1188056	221.6611004	151.2166762
133	SPATA31E1	85.28873851	120.0658723	55.99686118	80.60599865	92.76383437	155.6324357	97.03420171	61.44196943	118.6569633	68.80642299	410.0225752	86.41308818	193.5684692	218.8003886	151.7252452	206.5398504
134	SPATA31E1	111.6785276	111.994217	217.8508024	121.7315082	180.0169459	104.2060657	146.8625756	174.2945663	311.637519	198.7741109	135.9232346	130.5389204	131.8818142	181.0761836	60.45302739	99.58171359
135	SPATA31E1	70.37277079	79.70759591	113.527883	62.51077446	135.9311632	92.02613592	28.19236941	87.77424204	199.5001691	122.3225298	87.1110233	170.9876	31.90689053	67.90356886	74.67726913	204.6957446
136	SPATA31E1	168.2827128	252.2392276	88.98131366	254.978159	94.60074198	238.185293	196.6909494	783.6985896	133.652074	473.9998028	183.9844889	343.8137764	302.7609391	178.0582472	60.45302739	267.395342
137	PGLYRP3	195.0549625	201.7913821	232.4253279	251.6881182	118.4805409	171.8723421	173.743672	201.8807567	253.61296	233.1773224	280.8579544	334.6208946	212.0035615	182.5851518	227.5878678	317.1861988
138	PGLYRP3	327.7688292	322.8662113	224.754525	513.2463587	230.5319052	343.7446842	275.3673292	235.7365358	165.5981795	186.0321807	208.015116	119.5074624	301.342855	203.7107066	254.8509978	162.281311
139	PGLYRP3	152.9842843	158.4062349	211.7141601	292.8136277	432.5917425	292.3183141	247.1749598	198.1190035	191.0246717	310.9030965	281.6089115	272.1092989	231.1476959	251.9976889	463.47321	248.954284
140	PGLYRP3	324.3266828	304.7049869	325.242043	319.1339538	488.6174246	364.0445671	990.011112	486.5200844	436.1621343	468.9030307	390.4976906	204.0819742	903.3195231	419.4931588	231.1439283	285.8364001
141	PNPLA4	316.2950078	256.2750552	214.015401	335.5841576	408.7119435	590.0499303	407.8059018	393.7301714	260.1325734	258.6611827	180.9806605	435.7425936	275.1083006	573.4079148	235.8853422	313.4979872
142	PNPLA4	396.2292964	302.6870731	368.9656196	259.9132201	242.4718047	255.7785248	512.7077414	181.8180728	319.461055	234.4515154	362.712278	239.0149247	306.3061491	312.3564168	237.0706957	343.0036801
143	PNPLA4	221.8272123	214.9078219	225.5216053	197.4024457	270.9438727	208.4121314	219.6382268	184.3259083	164.9462182	114.6773716	473.1029714	169.1490237	203.4950574	286.7039574	238.2560491	496.0644621
144	PNPLA4	149.9245986	212.8899081	146.5123354	156.2769361	69.80248923	262.5451525	192.7571304	336.0499552	139.5197261	262.4837618	105.1339936	172.8261764	271.5630905	164.4775335	210.9929191	199.1634272
145	TRIM29	210.3533909	196.7465975	246.2327732	115.1514266	265.4331498	124.5059486	230.1284108	164.2632244	446.5935157	256.1127967	105.1339936	196.7276688	384.3007704	169.0044381	187.2858496	221.2926969
146	TRIM29	47.42512814	83.74342355	103.5558392	108.5713451	95.51919579	58.19299771	64.9080133	105.3290904	55.41671363	84.09673921	163.7086472	45.96440861	60.97761302	92.04706001	48.59949261	106.9581368
147	TRIM29	144.5701487	159.4151918	90.51547424	166.1470584	180.0169459	115.0326699	156.0414865	57.6802162	172.7697542	39.49998357	83.35623781	215.1134323	63.10473905	89.02912362	131.5742361	116.1786659
148	TRIM29	81.08167069	135.200226	106.6241603	85.54105979	97.3561034	85.25950828	75.39819727	87.77424204	164.9462182	122.3225298	108.137822	71.70447742	211.2945195	144.8609469	87.71615739	95.89350197
149	CSHL1	198.1146482	131.1643983	104.3229195	55.93069294	62.45485878	140.7458549	66.2192863	130.4074453	57.37259764	61.16126488	129.1646208	104.7988516	210.5854775	69.41253706	146.9838313	143.840253
150	CSHL1	32.12669971	62.55532844	9.972043773	29.61036685	45.92269028	52.7796956	28.84800591	84.01248881	52.80886828	33.12901848	21.02679873	38.61010323	121.246184	87.52015542	37.9313113	47.94675099
151	CSHL1	90.64318846	69.61802681	7.670802902	24.67530571	1.836907611	52.7796956	49.82837385	8.777424204	56.7206363	29.30643942	2.252871292	18.38576344	34.74305858	48.2869823	48.59949261	35.03801034
152	CSHL1	114.3557525	93.83299265	105.85708	46.06057065	52.35186692	43.3064169	7.867637976	52.66454522	32.59806684	25.48386037	18.77392743	34.93295054	21.98030237	241.4349115	79.41868304	53.47906841
153	SLC25A41	11.47382132	12.10748292	0.76708029	9.870122283	1.836907611	35.18646373	3.933818988	10.03134195	1.303922674	17.83870226	13.51722775	9.192881721	36.87018462	4.526904591	0	16.59695226
154	SLC25A41	188.9355911	167.4868471	194.8383937	159.5669769	235.1241742	228.7120143	186.8564019	191.8494147	306.4218283	112.1289856	142.6818485	119.5074624	148.1897805	147.8788833	177.8030217	333.7831511
155	SLC25A41	193.5251197	221.9705203	192.5371528	238.5279552	222.265821	336.9780565	279.3011482	238.2443713	155.1667982	194.9515318	277.1031689	106.637428	199.2408053	185.6030882	253.6656444	221.2926969
156	SLC25A41	322.7968399	302.6870731	312.9687584	481.9909715	359.115438	313.9715226	955.9180141	432.6016215	437.466057	394.9998357	370.9728061	310.7194022	470.8038959	531.1568053	896.1272296	354.068315
157	LILRA5	429.1209175	442.9320836	575.3102177	445.8005231	634.6515797	560.2767687	409.1171748	1258.933414	401.6081835	552.99977	407.0187468	590.1830065	301.342855	497.959505	926.94642	650.9693499
158	LILRA5	109.0013026	110.9852601	30.68321161	110.2163655	192.8752992	133.9792273	47.86146436	168.0249776	169.5099476	183.4837946	214.0227728	80.89735915	123.3733101	102.6098374	132.7595896	151.2166762
159	LILRA5	205.7638624	161.4331056	223.9874447	393.1598709	259.922427	213.8254335	205.8698604	163.0093066	365.7503099	191.1289527	307.1414528	251.8849592	121.955226	291.230862	186.1004961	280.3040827
160	LILRA5	116.2680561	78.698639	74.40678815	78.96097826	107.4590953	97.43943803	60.97419432	78.99681784	99.09812319	40.77417659	117.9002643	150.7632602	221.9301497	63.37666427	58.08232044	55.32317422
161	CALHM3	99.82224552	101.9046479	49.86021886	197.4024457	104.7037338	129.9192507	49.82837385	163.0093066	129.0883447	203.8708829	168.2143898	183.8576344	193.5684692	113.1726148	327.15756	171.5018401
162	CALHM3	120.8575846	142.2629243	65.20182467	120.0864878	98.2745572	82.55285722	158.6640325	109.0908437	91.92654849	128.6934949	66.08422457	60.67301936	231.8567379	102.6098374	224.0318074	62.69959744
163	CALHM3	71.52015292	96.85986338	107.3912406	75.6709375	66.12867401	132.6259018	89.16656373	161.7553889	85.40693512	349.128887	76.59762393	79.0587828	19.14413432	153.9147561	150.5398917	86.67297294
164	CALHM3	70.7552315	98.8777772	13.80744522	50.9956318	35.81969842	98.79276356	72.12001478	110.3447614	68.45594036	54.79029979	103.6320794	82.73593549	32.61593254	117.6995194	35.56060435	27.66158711
165	KRT74	210.3533909	201.7913821	163.3881018	146.4068139	176.3431307	217.88541	179.6444005	209.4042632	140.1716874	103.2096345	151.6933337	143.4089548	252.4189562	226.3452295	259.5924117	171.5018401
166	KRT74	97.90994197	161.4331056	42.95649625	92.12114131	53.27032073	151.5724592	22.94727743	201.8807567	22.81864679	5205.07848	6.007656779	227.9834667	95.7206716	1169.450353	34.37525087	114.33456
167	KRT74	173.6371627	167.4868471	128.1024085	177.6622011	181.8538535	178.6389697	90.47783673	219.4356051	161.0344502	94.29028336	165.2105614	91.92881721	304.1790231	128.2622967	104.3111061	147.5284646
168	KRT74	72.66753505	57.51054388	39.88817509	176.0171807	123.9912638	96.08611251	129.8160266	73.98114686	84.75497378	70.08061601	99.12633686	158.1175656	92.88450355	75.44840985	68.75050174	49.79085679
169	POLDIP2	189.7005126	194.7286837	246.2327732	159.5669769	259.0039732	150.2191336	213.7374984	193.1033325	153.2109141	90.4677043	256.0763702	215.1134323	212.7126036	135.8071377	98.3843387	309.8097756
170	POLDIP2	136.9209345	107.9583894	115.8291238	149.6968546	42.24887506	140.7458549	106.8687492	137.9309518	50.85298427	72.62900204	52.56699682	240.8535011	180.805713	108.6457102	92.45757131	49.79085679
171	POLDIP2	387.8151608	253.2481845	148.046496	287.8785666	376.5660603	313.9715226	320.6062475	398.7458424	362.4905033	212.7902341	285.363697	367.7152688	417.625745	386.2958584	293.9676626	706.2925242
172	POLDIP2	195.0549625	243.1586154	1054.735399	157.9219565	196.5491144	326.1514523	215.7044078	211.9120986	204.0638984	187.3063737	303.3866673	182.0190581	261.6365024	1155.869639	381.68382	243.4219666
173	DYTN	299.8491973	329.9289097	380.4718239	335.5841576	262.6777884	282.8450354	411.0840843	292.1628342	273.8237615	291.7902012	250.8196705	323.5894366	430.3885012	304.8115758	590.3060322	302.4333524
174	DYTN	330.8285149	427.7977299	436.4686851	463.8957473	388.5059598	408.7043095	298.3146066	451.4103876	340.9757791	1121.289856	512.1527404	753.8163011	231.1476959	449.6725227	572.52573	322.7185163
175	DYTN	65.40078155	65.58219917	52.16145973	62.51077446	64.2917664	54.13302113	64.9080133	12.53917743	94.53439383	25.48386037	84.10719491	60.67301936	53.8871929	113.1726148	34.37525087	35.03801034
176	DYTN	97.14502055	96.85986338	36.05277364	87.18608017	162.5663236	158.3390868	78.67637976	47.64887425	53.46082962	183.4837946	36.04594067	95.6059699	66.64994911	132.7892013	47.41413913	25.8174813
177	OR10A7	131.1840238	110.9852601	108.9254012	116.796447	98.2745572	142.0991805	89.82220023	105.3290904	199.5001691	114.6773716	80.35240942	239.0149247	116.2828899	116.1905512	41.48737174	141.9961472
178	OR10A7	121.622506	49.4388886	69.03722612	233.592894	178.1800383	81.19953169	54.41782934	97.80558399	191.0246717	103.2096345	76.59762393	167.3104473	109.1924698	102.6098374	343.7525087	88.51707875
179	OR10A7	236.3607193	183.6301577	241.6302914	190.8223641	155.2186932	212.4721079	293.0695146	248.2757132	179.941329	179.6612156	180.9806605	159.9561419	180.805713	245.9618161	271.4459465	182.5664749
180	OR10A7	132.7138667	217.9346926	209.4129192	259.9132201	153.3817855	173.2256676	198.6578589	160.5014712	228.1864679	262.4837618	290.6203967	268.4321463	170.1700828	156.9326925	199.1393843	160.4372052
181	DYNLRB2	125.0646524	94.84194956	19.17700726	261.5582405	33.064337	115.0326699	152.763304	70.21939363	140.8236487	123.5967228	92.36772298	82.73593549	65.9409071	236.9080069	143.4277709	154.9048878
182	DYNLRB2	69.60784937	41.36723332	158.7856201	55.93069294	101.9483724	113.6793444	85.88838124	56.42629845	84.10301245	21.66128131	42.05359745	121.3460387	389.9731065	104.1188056	194.3979704	88.51707875
183	DYNLRB2	163.3107235	212.8899081	735.6299983	189.1773438	165.321685	174.5789931	182.2669464	105.3290904	193.632517	135.0644599	211.0189444	132.3774968	93.59354556	169.0044381	97.19898522	250.7983898
184	DYNLRB2	61.57617444	117.0390016	52.16145973	29.61036685	96.43764959	77.13955511	186.8564019	42.63320328	91.27458715	36.95159753	47.31029714	55.15729033	213.4216456	61.86769607	52.15555304	42.41443357
185	MINOS1-NBL1	181.2863769	202.800339	231.6582476	95.41118207	155.2186932	178.6389697	189.4789479	238.2443713	98.44616186	261.2095688	205.7622447	152.6018366	312.6875272	119.2084876	143.4277709	79.29654971
186	MINOS1-NBL1	149.5421379	164.4599764	398.8817509	131.6016304	255.330158	209.7654569	272.0891467	166.7710599	270.5639548	330.0159917	287.6165683	167.3104473	455.9140136	235.3990387	320.0454391	141.9961472
187	MINOS1-NBL1	370.2219681	388.4484104	309.133357	3298.265863	413.3042125	335.624731	319.2949745	378.6831585	399.6522995	336.3869568	295.8770964	498.2541893	234.6929059	389.3137948	241.8121096	355.9124208
188	MINOS1-NBL1	453.598403	398.5379795	475.5897799	580.6921943	288.394495	469.6039583	528.4430174	437.6172925	631.098574	488.015926	450.5742584	365.8766925	370.8289722	558.3182329	500.2191678	320.8744105
189	TRIM14	263.132969	232.0600894	233.9594885	177.6622011	233.2872666	228.7120143	279.3011482	346.0812972	548.2994842	319.8224476	328.9192087	248.2078065	480.730484	288.2129256	322.4161461	197.3193214
190	TRIM14	102.4994705	86.77029428	135.0061311	143.1167731	104.7037338	124.5059486	57.04037533	120.3761034	131.69619	147.8063901	123.9079211	110.3145807	157.4073266	89.02912362	52.15555304	136.4638297
191	TRIM14	105.1766955	148.3166658	128.1024085	50.9956318	112.0513643	175.9323187	161.2865785	191.8494147	41.07356422	70.08061601	80.35240942	191.2119398	100.6839657	37.72420492	84.16009696	64.54370325
192	TRIM14	81.08167069	56.50158697	340.5836489	233.592894	84.49775012	92.02613592	148.829485	156.7397179	45.63729358	86.64512525	53.31795392	42.28725592	175.8424189	64.88563247	180.1737287	77.4524439
193	ARF5	108.2363812	91.81507883	66.73598525	90.47612093	139.6049785	59.54632324	95.06729221	72.72722912	170.1619089	62.4354579	38.29881197	104.7988516	96.42971361	114.681583	142.2424174	110.6463484
194	ARF5	97.14502055	128.1375276	182.5651091	248.3980775	110.2144567	105.5593912	169.809853	166.7710599	80.19124443	57.33868582	180.9806605	132.3774968	110.6105538	81.48428264	168.3201939	106.9581368
195	ARF5	236.3607193	191.7018129	139.6086128	152.9868954	169.913954	131.2725762	123.2596616	89.02815978	176.0295609	39.49998357	576.7350508	33.0943742	151.0259485	114.681583	78.23332957	110.6463484
196	ARF5	117.7978989	94.84194956	43.72357654	60.86575408	188.2830302	46.01306796	450.4222741	90.28207753	47.59317759	81.54835317	105.8849507	42.28725592	85.08504142	70.92150526	90.08686435	59.01138583
197	ZNF32	113.2083704	147.3077089	99.72043773	152.9868954	129.5019866	175.9323187	113.4251142	163.0093066	125.828538	239.5482874	126.1607924	161.7947183	186.4780491	137.3161059	84.16009696	328.2508337
198	ZNF32	72.66753505	91.81507883	188.7017514	62.51077446	82.66084251	52.7796956	49.17273735	30.09402584	64.54417234	43.32256262	76.59762393	91.92881721	50.34198284	70.92150526	87.71615739	132.7756181
199	ZNF32	156.4264307	133.1823122	2487.641381	177.6622011	195.6306606	101.4994146	230.7840473	411.2850198	114.7451953	156.7257413	277.1031689	797.9421334	146.7716965	78.46634624	132.7595896	824.3152958
200	ZNF32	119.3277418	62.55532844	49.86021886	75.6709375	78.06857348	98.79276356	76.05383377	91.53599527	22.81864679	71.35480903	135.1722775	102.9602753	12.76275621	113.1726148	46.22878565	88.51707875
201	CGREF1	262.7505083	180.6032869	343.65197	218.7877106	285.6391336	171.8723421	266.8440547	228.2130293	209.2795891	103.2096345	303.3866673	141.5703785	1311.01868	203.7107066	291.5969557	162.281311
202	CGREF1	195.0549625	131.1643983	524.6829185	177.6622011	339.8279081	274.7250822	180.300037	224.4512761	158.4266048	194.9515318	278.6050831	136.0546495	359.4843	175.0403108	207.4368587	184.4105807
203	CGREF1	356.4533825	322.8662113	411.1550355	253.3331386	293.9052178	376.2244969	199.3134954	338.5577907	227.5345065	392.4514496	313.9000667	744.6234194	380.0465183	339.5178443	218.10504	285.8364001
204	CGREF1	204.2340196	193.7197268	945.0429175	194.1124049	246.1456199	234.1253164	266.1884182	183.0719905	243.83354	98.11286241	369.4708919	115.8303097	174.4243349	196.1658656	355.6060435	97.73760778
205	SEBOX	394.3169928	415.690247	579.9126994	465.5407677	341.6648157	539.9768858	273.4004197	485.2661667	283.6031815	261.2095688	455.080001	205.9205506	186.4780491	452.6904591	324.786853	339.3154685
206	SEBOX	115.120674	180.6032869	130.4036493	83.89603941	200.2229296	184.0522718	157.3527595	397.4919247	129.0883447	272.6773059	99.12633686	84.57451183	193.5684692	172.0223745	280.9287744	125.3991949
207	SEBOX	95.6151777	105.9404756	88.98131366	67.4458356	51.43341312	133.9792273	159.319669	109.0908437	29.33826016	76.4515811	125.4098353	119.5074624	93.59354556	120.7174558	193.212617	88.51707875
208	SEBOX	33.27408184	24.21496585	17.64284667	54.28567256	11.02144567	55.48634666	49.17273735	53.91846297	50.85298427	151.6289692	59.32561069	29.41722151	78.70366331	19.61658656	5.926767391	27.66158711
209	H2AFB3	101.3520884	98.8777772	128.1024085	69.09085598	99.19301101	101.4994146	140.9618471	139.1848695	71.71574705	140.161232	189.2411885	115.8303097	123.3733101	73.93944165	99.56969217	77.4524439
210	H2AFB3	58.13402804	75.67176827	19.17700726	23.03028533	45.00423648	37.89311479	61.62983081	18.80876615	133.652074	33.12901848	43.55551165	16.5471871	16.30796627	49.7959505	4.741413913	38.72622195
211	H2AFB3	138.4507773	57.51054388	100.487518	67.4458356	95.51919579	58.19299771	133.0942091	47.64887425	56.06867496	59.88707186	109.6397362	49.64156129	300.633813	39.23317312	80.60403652	60.85549164
212	H2AFB3	109.0013026	177.5764162	1057.03664	120.0864878	100.1114648	165.1057144	231.4396838	124.1378566	89.97066448	108.3064066	239.5553141	108.4760043	175.1333769	107.136742	321.2307926	116.1786659
213	ZAR1	155.2790486	101.9046479	139.6086128	152.9868954	165.321685	142.0991805	164.564761	181.8180728	170.8138702	163.0967063	74.34475264	108.4760043	275.1083006	165.9865017	241.8121096	153.060782
214	ZAR1	122.7698882	100.895691	176.4284667	82.25101903	100.1114648	82.55285722	209.1480429	102.821255	35.85787352	45.87094866	91.61676588	542.3800215	104.2291757	49.7959505	114.9792874	116.1786659
215	ZAR1	180.5214555	165.4689333	243.9315323	245.1080367	221.3473672	167.8123655	226.1945918	239.498289	179.2893676	257.3869897	93.86963717	97.44454624	228.3115278	182.5851518	120.9060548	208.3839562
216	ZAR1	115.8855954	99.88673412	40.65525538	72.38089674	63.37331259	41.95309138	71.46437828	75.23506461	78.88732175	71.35480903	254.574456	91.92881721	198.5317633	64.88563247	75.86262261	94.04939617
217	MTHFD2	143.4227666	172.5316317	98.95335744	159.5669769	111.1329105	129.9192507	167.187307	116.6143501	114.7451953	66.25803695	81.85432362	102.9602753	131.8818142	99.591901	96.01363174	123.5550891
218	MTHFD2	88.73088491	102.9136048	101.2545983	75.6709375	58.78104356	70.37292747	116.7032966	56.42629845	88.01478047	36.95159753	31.54019809	36.77152688	70.90420118	75.44840985	30.81919044	36.88211614
219	MTHFD2	275.7541725	255.2660983	154.1831383	176.0171807	242.4718047	174.5789931	137.0280281	135.4231163	241.2256946	98.11286241	132.9194062	147.0861075	239.6562	184.09412	107.8671665	167.8136285
220	MTHFD2	231.38873	200.7824251	273.0805833	177.6622011	133.1758018	194.8788761	263.5658722	343.5734617	189.0687877	1414.35425	126.1607924	520.3171054	199.2408053	294.2487984	182.5444357	248.954284
221	ADAMTS4	466.9845279	482.2814031	495.5338675	452.3806046	489.5358784	465.5439817	373.7128039	317.2411891	509.181804	358.0482381	674.3594735	365.8766925	453.0778456	416.4752224	638.9055248	846.4445655
222	ADAMTS4	241.3327085	213.898865	144.9781748	174.3721603	167.1585926	211.1187824	91.78910972	258.3070551	355.3189286	229.3547433	170.4672611	683.9504	78.70366331	381.7689538	137.5010035	127.2433007
223	ADAMTS4	226.0342801	201.7913821	215.5495615	123.3765285	309.5189325	169.165691	176.366218	169.2788954	243.1815786	198.7741109	174.9730037	167.3104473	220.5120657	245.9618161	178.9883752	186.2546865
224	ADAMTS4	178.2266912	169.5047609	86.68007279	113.5064063	101.9483724	113.6793444	49.82837385	156.7397179	97.14223918	62.4354579	228.2909576	191.2119398	111.3195959	304.8115758	152.9105987	130.9315123
225	SLC12A6	95.23271699	53.47471624	59.83226264	82.25101903	80.8239349	48.71971902	92.44474622	60.18805168	73.67163106	14.0161232	64.58231038	71.70447742	10.63563018	13.58071377	35.56060435	42.41443357
226	SLC12A6	130.8015631	66.59115608	115.8291238	50.9956318	90.92692676	144.8058315	47.86146436	67.71155814	198.8482077	165.6450924	165.2105614	38.61010323	111.3195959	92.04706001	65.1944413	47.94675099
227	SLC12A6	169.0476342	245.1765292	203.2762769	399.7399525	257.1670656	261.191827	160.630942	175.5484841	187.1129037	228.0805503	645.0721467	215.1134323	187.8961331	187.1120564	349.6792761	132.7756181
228	SLC12A6	129.654181	85.76133737	55.22978089	123.3765285	120.3174485	108.2660423	336.99716	116.6143501	270.5639548	235.7257084	388.2448194	80.89735915	255.9641663	107.136742	136.31565	114.33456
229	HDLBP	116.6505168	117.0390016	94.3508757	108.5713451	71.63939684	169.165691	108.1800222	208.1503454	215.7992025	98.11286241	325.1644232	71.70447742	152.4440325	205.2196748	149.3545383	118.0227717
230	HDLBP	123.9172703	59.5284577	148.046496	93.76616169	70.72094303	83.90618275	53.10655634	96.55166624	58.02455897	48.4193347	135.1722775	95.6059699	149.6078645	78.46634624	62.82373435	64.54370325
231	HDLBP	231.38873	263.3377536	177.9626273	74.02591712	130.4204404	125.8592741	296.3476971	176.8024018	116.7010793	143.9838111	394.2524761	75.38163011	94.30258758	330.4640351	193.212617	112.4904542
232	HDLBP	82.99397425	104.9315187	187.9346711	187.5323234	220.4289134	127.2125997	99.6567477	139.1848695	78.23536041	86.64512525	80.35240942	99.28312259	65.23186509	96.5739646	67.56514826	130.9315123
233	FAM149B1	84.9062778	92.82403574	128.1024085	67.4458356	101.9483724	70.37292747	89.82220023	37.6175323	28.03433748	71.35480903	186.9883173	18.38576344	163.7887047	110.1546784	64.00908783	64.54370325
234	FAM149B1	78.02198501	101.9046479	41.42233567	62.51077446	11.93989947	93.37946145	116.7032966	61.44196943	78.88732175	24.20966735	27.03445551	84.57451183	261.6365024	70.92150526	32.00454391	42.41443357
235	FAM149B1	280.7261617	246.1854861	221.6862039	325.7140353	226.85809	318.0314991	348.7986169	294.6706697	319.461055	146.5321971	241.0572283	152.6018366	124.7913941	255.0156253	461.102503	269.2394479
236	FAM149B1	184.3460626	227.0153048	104.3229195	235.2379144	133.1758018	171.8723421	161.2865785	262.0688084	101.0540072	122.3225298	261.3330699	130.5389204	332.5407036	408.9303814	78.23332957	422.3002298
237	NCLN	358.365686	298.6512454	298.3942329	254.978159	202.978291	198.9388527	190.7902209	215.6738519	222.3188158	89.19351128	385.9919481	669.2417893	417.625745	217.2914204	239.4414026	470.2469808
238	NCLN	188.1706697	164.4599764	194.0713134	154.6319158	300.3343944	174.5789931	304.2153351	147.9622937	277.7355295	254.8386037	262.084027	115.8303097	457.3320976	250.4887207	224.0318074	127.2433007
239	NCLN	133.0963274	89.79716501	105.85708	88.83110055	94.60074198	56.83967219	183.5782194	37.6175323	107.5736206	67.53222997	487.3711562	68.02732474	65.9409071	73.93944165	252.4802909	75.6083381
240	NCLN	90.64318846	69.61802681	98.18627715	59.2207337	147.8710627	100.1460891	45.23891836	68.96547589	276.4316068	82.82254619	145.6856769	136.0546495	87.92120947	76.95737804	80.60403652	60.85549164
241	TAF10	61.95863515	80.71655282	86.68007279	34.54542799	45.92269028	89.31948486	28.84800591	56.42629845	33.90198951	39.49998357	18.02297034	91.92881721	39.70635266	82.99325083	9.482827826	70.07602067
242	TAF10	139.9806202	72.64489754	85.9129925	92.12114131	67.96558162	21.65320845	91.13347322	40.12536779	54.76475229	70.08061601	1320.933534	34.93295054	115.5738479	52.81388689	145.7984778	108.8022426
243	TAF10	100.2047062	133.1823122	135.0061311	41.12550951	101.0299186	120.445972	119.3258426	164.2632244	49.5490616	56.06449281	38.29881197	45.96440861	194.9865533	153.9147561	129.2035291	127.2433007
244	TAF10	131.1840238	154.3704073	136.5402917	116.796447	139.6049785	140.7458549	99.0011112	140.4387873	140.8236487	178.3870226	131.417492	86.41308818	112.7376799	126.7533285	130.3888826	154.9048878
245	EHHADH	211.5007731	230.0421755	237.0278097	337.229178	219.5104595	226.0053632	229.4727743	124.1378566	260.7845347	131.2418809	300.382839	233.4991957	236.1109899	182.5851518	202.6954448	125.3991949
246	EHHADH	157.9562736	143.2718813	220.1520433	200.6924864	141.4418861	71.726253	149.4851215	132.9152808	86.71085779	258.6611827	109.6397362	194.8890925	38.28826864	120.7174558	48.59949261	147.5284646
247	EHHADH	243.2450121	192.7107699	1044.763355	238.5279552	198.386022	223.2987122	288.4800591	230.7208648	276.4316068	59.88707186	250.8196705	108.4760043	200.6588894	170.5134063	320.0454391	309.8097756
248	EHHADH	132.7138667	176.5674593	393.5121889	205.6275476	236.0426281	200.2921782	350.1098899	213.1660164	172.7697542	280.322464	301.1337961	351.1680817	377.9193923	202.2017384	304.6358439	140.1520413
249	ACPT	261.9855869	202.800339	259.2731381	182.5972622	178.1800383	240.891944	237.9960488	264.5766439	229.4903906	188.5805667	351.4479216	191.2119398	154.5711586	146.3699151	346.1232157	237.8896491
250	ACPT	144.187688	120.0658723	374.3351816	74.02591712	61.53640498	178.6389697	245.2080503	127.8996098	101.7059685	172.0160575	90.11485169	90.09024087	99.26588166	113.1726148	111.423227	121.7109833
251	ACPT	187.4057483	199.7734682	226.2886856	187.5323234	152.4633317	262.5451525	170.4654895	213.1660164	237.3139266	132.5160739	195.9998024	147.0861075	237.529074	245.9618161	128.0181757	119.8668775
252	ACPT	246.6871585	315.8035129	424.1954005	228.6578329	326.9695548	346.4513352	242.5855043	324.7646955	281.6472975	267.5805338	356.7046213	159.9561419	236.820032	520.5940279	277.3727139	230.5132259
253	MRPS10	344.5971004	305.7139438	290.72343	195.7574253	158.8925084	234.1253164	154.7302135	137.9309518	432.2503663	651.1126324	135.1722775	400.809643	240.365242	190.1299928	341.3818017	293.2128233
254	MRPS10	181.2863769	94.84194956	168.7576638	50.9956318	108.3775491	82.55285722	100.9680207	91.53599527	141.4756101	85.37093223	57.0727394	125.0231914	77.28557929	78.46634624	207.4368587	62.69959744
255	MRPS10	252.4240691	217.9346926	105.85708	60.86575408	30.30897559	63.60629983	93.10038272	46.39495651	50.20102293	53.51610677	15.01914195	14.70861075	38.28826864	90.53809182	133.944943	116.1786659
256	MRPS10	71.13769221	38.34036259	6.903722612	19.74024457	26.63516036	40.59976585	38.02691688	31.34794359	9.127458715	33.12901848	54.06891101	9.192881721	42.54252071	21.12555476	11.85353478	18.44105807
257	INTS7	101.7345491	114.0121309	6.136642322	24.67530571	0.918453806	27.06651056	35.40437089	25.07835487	31.29414417	11.46773716	21.02679873	1.838576344	77.28557929	15.08968197	8.297474348	20.28516388
258	INTS7	115.5031347	60.53741462	82.07759105	50.9956318	92.76383437	101.4994146	30.81491541	310.9716004	7.823536041	183.4837946	6.758613877	143.4089548	107.0653438	153.9147561	113.7939339	29.50569292
259	INTS7	198.8795696	189.6838991	248.534014	254.978159	238.7979895	230.0653398	271.4335102	136.677034	245.1374626	189.8547597	185.4864031	150.7632602	278.6535107	265.5784027	216.9196865	151.2166762
260	INTS7	77.63952429	106.9494325	75.94094873	82.25101903	55.10722834	24.35985951	39.33818988	62.69588717	10.43138139	40.77417659	99.12633686	145.2475312	71.6132432	54.32285509	13.03888826	25.8174813
261	DEDD2	329.298672	281.498978	264.6427001	220.432731	419.7333892	278.7850588	422.2299047	557.9933958	822.775207	135.0644599	304.8885815	485.3841549	236.820032	321.4102259	450.4343217	510.8173086
262	DEDD2	102.1170098	51.45680242	12.27328464	44.41555027	6.42917664	24.35985951	74.08692428	17.55484841	67.80397903	70.08061601	90.86580878	209.5977032	51.05102485	40.74214132	11.85353478	29.50569292
263	DEDD2	460.1002351	408.6275487	2356.470652	352.0343614	630.9777645	389.7577521	542.2113839	425.078115	713.8976638	1034.644731	501.6393411	435.7425936	434.6427533	374.2241128	162.3934265	621.463657
264	DEDD2	148.0122951	196.7465975	331.3786854	222.0777514	256.2486118	219.2387356	158.6640325	134.1691985	159.7305275	309.6289035	142.6818485	264.7549936	258.8003343	164.4775335	165.949487	202.8516388
265	DNAH6	336.1829648	314.794556	567.6394148	544.5017459	514.3341312	429.0041925	559.2579328	1863.321767	699.5545144	347.854694	518.1603972	356.6838108	385.0098124	636.7845791	513.2580561	448.1177111
266	DNAH6	186.6408269	192.7107699	186.4005105	271.4283628	259.922427	220.5920611	261.5989627	203.1346744	297.2943696	164.3708994	292.1223109	172.8261764	143.2264864	253.5066571	289.2262487	213.9162736
267	DNAH6	177.8442305	252.2392276	318.3383204	167.7920788	168.9955002	274.7250822	123.2596616	262.0688084	252.9609987	312.1772895	180.9806605	226.1448903	231.8567379	239.9259433	256.0363513	551.3876364
268	DNAH6	312.08794	372.3050999	316.8041599	292.8136277	247.0640737	305.8515694	283.8906036	303.4480939	212.5393958	263.7579548	395.7543903	299.6879441	555.1798953	404.4034768	295.1530161	348.5359976
269	LYZL6	299.0842759	312.7766422	296.092992	352.0343614	351.7678076	472.3106094	468.1244596	413.7928553	213.1913571	567.0158932	241.8081854	176.503329	314.8146533	328.9550669	316.4893787	381.7299021
270	LYZL6	431.0332211	327.9109958	460.2481741	251.6881182	318.7034706	433.064169	171.7767625	339.8117085	241.2256946	340.2095359	371.7237632	672.918942	565.8155255	232.3811023	239.4414026	448.1177111
271	LYZL6	199.644491	220.9615633	105.0899998	199.047466	167.1585926	231.4186653	285.8575131	230.7208648	130.3922674	243.3708665	151.6933337	191.2119398	141.0993604	155.4237243	135.1302965	274.7717653
272	LYZL6	68.46046724	90.80612192	98.18627715	108.5713451	142.3603399	152.9257847	47.86146436	376.175323	87.36281913	127.4193018	12.76627066	125.0231914	68.06803314	107.136742	58.08232044	75.6083381
273	CCDC102B	85.28873851	134.1912691	43.72357654	60.86575408	125.8281714	110.9726933	68.84183229	175.5484841	190.3727103	119.7741437	179.4787463	112.153157	107.0653438	104.1188056	88.90151087	119.8668775
274	CCDC102B	89.87826704	73.65385445	167.9905836	64.15579484	257.1670656	154.2791102	261.5989627	95.2977485	197.544285	62.4354579	229.0419147	191.2119398	187.8961331	156.9326925	213.3636261	82.98476132
275	CCDC102B	129.2717203	187.6659853	94.3508757	190.8223641	186.4461225	285.5516865	216.3600443	352.3508859	104.9657752	387.3546776	73.59379554	902.740985	1039.455589	3680.373432	77.04797609	348.5359976
276	CCDC102B	157.5738129	200.7824251	387.3755466	250.0430978	133.1758018	253.0718738	314.0498825	310.9716004	202.7599757	207.693462	263.5859412	113.9917333	409.8262828	156.9326925	245.36817	162.281311
277	SLC35G3	255.8662155	302.6870731	217.8508024	301.0387296	179.0984921	391.1110777	337.6527965	6021.313004	323.372823	457.4352936	542.9419814	424.7111355	492.0751562	372.7151446	526.2969444	363.288844
278	SLC35G3	149.1596772	157.397278	144.9781748	222.0777514	225.0211824	226.0053632	331.752068	131.6613631	299.9022149	180.9354086	230.5438289	170.9876	309.1423172	104.1188056	177.8030217	215.7603794
279	SLC35G3	198.4971089	187.6659853	104.3229195	799.4799049	284.7206798	184.0522718	148.829485	387.4605827	115.3971566	119.7741437	99.87729395	139.7318022	282.1987207	161.4595971	188.471203	171.5018401
280	SLC35G3	157.9562736	135.200226	80.54343047	44.41555027	55.10722834	47.36639349	41.30509938	57.6802162	16.95099476	156.7257413	21.77775582	49.64156129	109.1924698	87.52015542	46.22878565	51.6349626
281	SLC26A1	229.8588872	276.4541934	299.9283935	358.614443	434.4286501	226.0053632	678.5837754	389.9684182	160.3824889	443.4191704	402.5130042	454.128357	419.752871	232.3811023	325.9722065	232.3573317
282	SLC26A1	127.3594167	159.4151918	392.7451086	144.7617935	136.849617	161.0457379	128.5047536	151.724047	157.1226822	261.2095688	108.8887791	351.1680817	72.32228521	227.8541977	126.8328222	247.1101782
283	SLC26A1	237.8905621	274.4362796	404.2513129	376.7096671	371.0553375	437.1241456	491.071737	275.8619036	517.6573014	1359.563951	504.6431694	380.5853033	455.9140136	303.3026076	278.5580674	604.8667048
284	SLC26A1	326.2389863	205.8272097	210.9470798	551.0818275	365.5446146	323.4448013	314.705519	346.0812972	309.681635	416.661117	249.3177563	329.1051656	346.0125018	280.6680846	283.2994813	394.6386427
285	DCBLD2	221.4447516	182.6212008	283.0526271	159.5669769	196.5491144	207.0588058	280.6124212	195.611168	174.7256383	431.9514332	115.647393	165.471871	207.0402675	131.2802331	258.4070583	156.7489936
286	DCBLD2	407.7031177	478.2455755	542.3257652	523.116481	753.1321206	484.4905391	523.1979254	640.7519669	719.7653158	425.5804681	610.5281202	527.6714108	588.5048698	446.6545863	312.9333183	556.9199538
287	DCBLD2	184.7285233	207.8451235	223.2203644	222.0777514	201.1413834	274.7250822	338.308433	141.692705	136.2599194	240.8224805	379.9842913	239.0149247	240.365242	264.0694345	333.0843274	331.9390453
288	DCBLD2	172.8722413	160.4241487	303.7637949	110.2163655	246.1456199	158.3390868	149.4851215	134.1691985	369.662078	359.3224312	226.7890434	68.02732474	326.1593254	134.2981695	141.0570639	180.7223691
289	ANPEP	75.34476003	71.63594063	52.92854002	62.51077446	56.94413595	43.3064169	107.5243857	23.82443713	125.1765767	15.29031622	76.59762393	36.77152688	32.61593254	70.92150526	41.48737174	84.82886713
290	ANPEP	66.93062439	95.85090647	52.16145973	44.41555027	82.66084251	93.37946145	154.7302135	105.3290904	71.06378571	101.9354415	105.1339936	99.28312259	124.0823521	96.5739646	35.56060435	88.51707875
291	ANPEP	120.8575846	99.88673412	42.18941596	70.73587636	197.4675682	98.79276356	148.1738486	174.2945663	236.0100039	38.22579055	51.06508262	205.9205506	115.5738479	102.6098374	18.96565565	123.5550891
292	ANPEP	88.73088491	71.63594063	38.35401451	98.70122283	67.96558162	142.0991805	174.3993085	96.55166624	41.72552555	61.16126488	86.3600662	73.54305377	155.2802006	70.92150526	114.9792874	114.33456
293	ABCB7	83.75889567	116.0300447	3.835401451	11.51514266	4.592269028	27.06651056	3.933818988	10.03134195	1.95588401	6.370965092	1.501914195	1.838576344	33.32497456	19.61658656	8.297474348	27.66158711
294	ABCB7	62.34109586	47.42097478	9.972043773	36.19044837	4.592269028	35.18646373	57.69601183	18.80876615	4.563729358	5.096772073	5.256699682	3.677152688	29.07072249	79.97531444	32.00454391	25.8174813
295	ABCB7	74.96229932	77.68968209	62.13350351	90.47612093	36.73815223	92.02613592	182.2669464	115.3604324	24.7745308	104.4838275	55.57082521	34.93295054	24.81647041	76.95737804	96.01363174	90.36118455
296	ABCB7	243.2450121	329.9289097	13.80744522	105.2813044	88.17156534	74.43290405	50.48401035	421.3163618	55.41671363	86.64512525	37.54785487	27.57864516	147.4807385	95.06499641	47.41413913	71.92012648
297	TANC2	138.0683166	175.5585024	47.55897799	144.7617935	250.7378889	216.5320845	118.0145696	203.1346744	128.4363833	85.37093223	298.1299677	170.9876	269.4359645	265.5784027	200.3247378	156.7489936
298	TANC2	138.4507773	127.1285707	38.35401451	87.18608017	251.6563427	143.452506	89.16656373	76.48898235	182.5491743	84.09673921	98.37537976	25.74006882	92.88450355	203.7107066	163.57878	60.85549164
299	TANC2	100.9696277	104.9315187	142.676934	95.41118207	89.09001915	138.0392039	62.94110381	121.6300211	107.5736206	7.64515811	132.1684491	97.44454624	164.4977467	122.226424	53.34090652	101.4258194
300	TANC2	234.065955	332.9557804	418.8258385	513.2463587	618.1194112	361.337916	380.9248053	438.8712102	365.0983486	378.4353264	937.9454146	496.4156129	653.7367349	567.3720421	362.7181644	411.235595
301	ZMYND15	397.3766785	282.5079349	658.154889	416.1901563	356.3600766	293.6716396	352.7324359	383.6988295	367.0542326	499.4836632	505.3941265	244.5306538	584.9596598	348.5716535	580.8232044	344.8477859
302	ZMYND15	219.9149087	187.6659853	175.6613865	217.1426902	167.1585926	156.9857613	121.2927521	239.498289	305.1179056	347.854694	204.2603305	88.25166452	250.2918302	131.2802331	85.34545044	215.7603794
303	ZMYND15	310.1756365	376.3409275	174.8943062	324.069015	584.1366204	323.4448013	345.5204345	303.4480939	277.7355295	359.3224312	565.4706943	321.7508602	363.7385521	324.4281623	162.3934265	330.0949395
304	ZMYND15	60.0463316	93.83299265	23.779489	69.09085598	105.6221876	159.6924123	69.49746879	36.36361456	254.9168827	36.95159753	418.2831032	430.2268645	108.4834278	81.48428264	65.1944413	158.5930994
305	DOCK8	69.99031008	97.86882029	40.65525538	46.06057065	42.24887506	62.2529743	51.79528334	46.39495651	110.1814659	29.30643942	128.4136637	45.96440861	99.26588166	99.591901	64.00908783	112.4904542
306	DOCK8	108.2363812	134.1912691	59.83226264	98.70122283	188.2830302	120.445972	29.50364241	154.2318824	67.80397903	165.6450924	52.56699682	73.54305377	75.15845326	95.06499641	99.56969217	175.1900517
307	DOCK8	91.40810988	105.9404756	136.5402917	157.9219565	114.8067257	70.37292747	40.64946288	85.26640655	63.24024967	137.612846	77.34858103	101.1216989	85.79408343	54.32285509	43.8580787	55.32317422
308	DOCK8	169.0476342	102.9136048	127.3353282	126.6665693	196.5491144	110.9726933	129.1603901	116.6143501	162.9903342	82.82254619	72.84283845	64.35017205	92.88450355	173.5313426	208.6222122	88.51707875
309	CLEC1A	169.8125556	178.5853731	266.1768607	222.0777514	191.9568454	207.0588058	203.2473144	142.9466228	131.69619	155.4515482	200.505545	165.471871	233.9838639	224.8362613	227.5878678	201.007533
310	CLEC1A	151.0719808	162.4420626	315.2699993	136.5366916	270.9438727	212.4721079	259.6320532	161.7553889	366.4022713	284.1450431	369.4708919	205.9205506	172.2972089	144.8609469	189.6565565	208.3839562
311	CLEC1A	162.5458021	168.495804	248.534014	154.6319158	199.3044758	204.3521548	85.23274474	157.9936357	189.720749	157.9999343	264.3368983	121.3460387	286.4529728	211.2555476	532.2237117	201.007533
312	CLEC1A	243.2450121	269.391495	357.4594152	279.6534647	417.8964816	303.1449183	248.4862327	234.482618	252.3090373	670.2255276	487.3711562	325.4280129	360.902384	300.2846712	373.3863457	361.4447382
313	SLC16A1	403.1135892	397.5290226	122.7328464	462.2507269	382.995237	611.7031388	254.3869612	609.4040233	584.1573578	405.1933798	747.2023119	555.250056	538.871929	567.3720421	558.3014883	324.5626221
314	SLC16A1	178.2266912	218.9436495	62.13350351	171.0821196	65.2102202	100.1460891	201.9360414	122.8839389	114.7451953	355.4998521	144.9347198	108.4760043	151.7349905	134.2981695	203.8807983	68.23191487
315	SLC16A1	211.8832338	261.3198398	149.5806566	205.6275476	219.5104595	204.3521548	247.8305963	268.3383971	305.1179056	132.5160739	246.3139279	174.6647527	365.1566361	248.9797525	800.1135978	304.2774582
316	SLC16A1	357.6007646	278.4721072	701.8784655	317.4889334	350.8493538	290.9649886	499.5950115	307.2098471	298.5982923	374.6127474	509.148912	952.3825463	632.4654746	368.1882401	628.2373435	396.4827485
317	CKMT1A	483.8127992	462.1022649	694.2076626	664.5882337	384.8321446	469.6039583	434.6869982	709.7174428	505.270036	1772.402488	869.6083188	746.4619958	404.1539468	532.6657735	608.0863344	512.6614144
318	CKMT1A	364.1025967	294.6154178	355.1581744	310.9088519	252.5747966	253.0718738	470.0913691	369.9057343	191.0246717	516.0481724	483.6163707	404.4867957	467.2586858	309.3384804	109.05252	567.9845886
319	CKMT1A	183.1986805	221.9705203	289.9563497	171.0821196	157.0556008	221.9453866	120.6371156	249.5296309	116.7010793	253.5644106	379.2333342	277.625028	163.7887047	203.7107066	261.9631187	234.2014375
320	CKMT1A	0	0	0	0	0	0	0	7.523506461	0	1.274193018	0	56.99586667	4.963294083	3.017936394	0	0
321	MOCS2	200.4094125	128.1375276	102.7887589	184.2422826	157.0556008	175.9323187	211.7705889	99.05950173	189.720749	208.967655	101.3792081	60.67301936	122.664268	159.9506289	259.5924117	110.6463484
322	MOCS2	71.90261363	83.74342355	349.021532	116.796447	167.1585926	129.9192507	155.38585	132.9152808	104.9657752	129.9676879	130.6665349	415.5182538	97.84779763	149.3878515	210.9929191	92.20529036
323	MOCS2	133.8612488	138.2270967	756.3411661	171.0821196	191.0383916	163.7523889	202.5916779	263.3227261	182.5491743	1037.193117	235.8005286	376.9081506	173.0062509	119.2084876	208.6222122	258.174813
324	MOCS2	199.644491	227.0153048	256.2048169	287.8785666	302.1713021	361.337916	209.8036794	285.8932455	228.8384292	499.4836632	499.3864698	233.4991957	223.3482337	248.9797525	267.8898861	300.5892466
325	NF1	407.7031177	532.7292486	4022.569042	7414.106855	642.917664	832.2951999	1287.014446	7638.866893	5329.131967	13798.2362	4778.340011	5166.399527	1695.31945	1555.746211	1544.515582	2155.759689
326	NF1	243.6274728	265.3556674	1805.707003	1018.267616	351.7678076	441.1841222	468.1244596	1774.293607	2414.864791	3855.708073	2781.545089	9871.316392	761.5111207	1127.199243	606.9009809	1228.174468
327	NF1	740.8263968	674.992173	7265.017429	6384.324097	1394.212877	1088.073725	2115.083343	8609.399226	11517.54898	11651.22096	9367.438833	15193.99491	2695.068687	3037.55298	5349.500247	3682.679297
328	NF1	226.4167408	259.3019259	1709.821967	1860.51805	397.6904978	387.0511011	1218.172613	2648.274274	2191.242053	5002.48179	4804.623509	2618.132714	1466.29888	1163.41448	1718.762543	3435.569119
329	UQCRHL	289.9052188	224.997391	176.4284667	115.1514266	95.51919579	105.5593912	218.3269538	150.4701292	96.49027785	35.67740451	41.30264036	139.7318022	146.0626544	190.1299928	100.7550457	272.9276595
330	UQCRHL	162.1633414	147.3077089	306.8321161	78.96097826	97.3561034	143.452506	133.0942091	122.8839389	95.83831651	44.59675564	59.32561069	193.0505161	206.3312254	235.3990387	178.9883752	90.36118455
331	UQCRHL	255.8662155	254.2571414	287.6551088	243.4630163	230.5319052	288.2583375	380.9248053	244.51396	269.2600321	304.5321314	307.8924099	375.0695742	468.6767698	307.8295122	150.5398917	239.7337549
332	UQCRHL	323.5617613	377.3498844	271.5464227	305.9737908	386.6690522	320.7381502	260.9433262	259.5609729	262.0884574	593.7739465	302.6357102	244.5306538	304.1790231	233.8900705	218.10504	390.9504311
333	DMKN	239.8028657	304.7049869	167.2235033	222.0777514	304.0082097	307.2048949	269.4666007	236.9904535	221.0148932	299.4353593	161.4557759	183.8576344	170.8791249	214.273484	240.6267561	274.7717653
334	DMKN	186.2583662	154.3704073	313.7358387	148.0518342	186.4461225	150.2191336	110.8025682	73.98114686	217.1031252	80.27416015	265.0878554	69.86590108	99.97492367	156.9326925	132.7595896	108.8022426
335	DMKN	224.886898	207.8451235	24.54656929	87.18608017	236.9610819	115.0326699	131.7829361	176.8024018	142.7795328	229.3547433	252.3215847	145.2475312	105.6472598	104.1188056	94.82827826	105.114031
336	DMKN	74.1973779	38.34036259	138.8415325	123.3765285	129.5019866	81.19953169	202.5916779	114.1065147	168.2060249	104.4838275	168.9653469	71.70447742	102.8110917	52.81388689	86.53080391	141.9961472
337	NCKIPSD	165.9879485	174.5495455	305.2979555	266.4933016	198.386022	224.6520377	204.5585874	247.0217955	165.5981795	229.3547433	178.7277892	547.8957506	122.664268	156.9326925	213.3636261	158.5930994
338	NCKIPSD	97.90994197	96.85986338	175.6613865	32.90040761	152.4633317	133.9792273	48.51710085	150.4701292	93.23047116	138.887039	94.62059427	68.02732474	132.5908562	175.0403108	132.7595896	105.114031
339	NCKIPSD	104.4117741	57.51054388	105.85708	55.93069294	99.19301101	46.01306796	89.82220023	92.78991301	135.6079581	110.8547926	92.36772298	42.28725592	89.33929349	48.2869823	75.86262261	57.16728002
340	NCKIPSD	127.3594167	78.698639	204.0433572	205.6275476	56.94413595	113.6793444	85.23274474	48.90279199	100.4020459	191.1289527	42.80455455	40.44867957	49.63294083	61.86769607	20.15100913	103.2699252
341	FLAD1	203.8515589	160.4241487	155.7172989	87.18608017	90.92692676	175.9323187	50.48401035	89.02815978	127.1324607	76.4515811	81.10336652	106.637428	55.30527692	105.6277738	53.34090652	171.5018401
342	FLAD1	75.72722074	87.77925119	91.28255453	164.5020381	113.8882719	104.2060657	183.5782194	73.98114686	162.9903342	127.4193018	134.4213204	404.4867957	125.5004361	125.2443603	64.00908783	49.79085679
343	FLAD1	195.0549625	197.7555544	442.6053274	141.4717527	176.3431307	120.445972	134.4054821	159.2475534	136.9118807	137.612846	115.647393	110.3145807	110.6105538	125.2443603	82.97474348	145.6843588
344	FLAD1	178.6091519	137.2181398	233.9594885	113.5064063	149.7079703	152.9257847	220.2938633	141.692705	171.4658316	180.9354086	405.5168326	209.5977032	91.46641953	152.4057879	116.1646409	79.29654971
345	HDAC11	284.5507688	229.0332186	119.6645253	162.8570177	200.2229296	200.2921782	121.9483886	165.5171421	176.6815223	631.9997371	96.87346556	136.0546495	196.4046373	185.6030882	96.01363174	330.0949395
346	HDAC11	108.2363812	117.0390016	69.80430641	82.25101903	132.257348	62.2529743	81.95456225	63.94980491	18.25491743	49.69352771	79.60145232	45.96440861	128.3366041	73.93944165	7.11212087	59.01138583
347	HDAC11	99.0573241	139.2360536	108.9254012	143.1167731	156.137147	82.55285722	153.4189405	58.93413394	203.4119371	57.33868582	98.37537976	16.5471871	51.76006686	117.6995194	110.2378735	171.5018401
348	HDAC11	317.44239	354.1438755	664.2915313	138.181712	303.0897559	236.8319674	145.5513026	149.2162115	157.1226822	147.8063901	70.58996716	227.9834667	248.8737462	161.4595971	321.2307926	156.7489936
349	MAP3K15	307.8808722	308.7408145	250.8352549	125.0215489	292.986764	303.1449183	228.1615013	215.6738519	197.544285	251.0160246	317.6548522	665.5646366	142.5174444	315.3743532	526.2969444	204.6957446
350	MAP3K15	172.1073199	190.692856	144.2110946	200.6924864	201.1413834	282.8450354	275.3673292	362.3822278	230.7943132	335.1127638	176.4749179	235.3377721	100.6839657	220.3093568	304.6358439	145.6843588
351	MAP3K15	275.7541725	284.5258487	279.2172256	273.0733832	268.1885112	342.3913586	350.7655264	408.7771844	289.4708335	268.8547269	264.3368983	139.7318022	188.6051752	396.8586358	285.6701883	390.9504311
352	MAP3K15	55.45680307	94.84194956	69.80430641	88.83110055	66.12867401	87.96615934	49.82837385	43.88712102	104.9657752	193.6773388	112.6435646	86.41308818	110.6105538	40.74214132	62.82373435	73.76423229
353	CTSG	119.7102025	63.56428535	384.3072254	93.76616169	56.94413595	54.13302113	154.7302135	46.39495651	31.29414417	279.048271	48.06125423	64.35017205	123.3733101	57.34079148	101.9403991	57.16728002
354	CTSG	117.4154382	137.2181398	120.4316056	83.89603941	154.3002393	106.9127167	126.5378441	100.3134195	56.7206363	119.7741437	122.4060069	202.2433979	263.0545864	113.1726148	193.212617	97.73760778
355	CTSG	225.6518194	256.2750552	197.9067149	166.1470584	194.7122068	108.2660423	147.5182121	159.2475534	135.6079581	80.27416015	141.9308914	126.8617678	352.3938799	107.136742	285.6701883	99.58171359
356	CTSG	57.36910662	64.57324226	61.36642322	60.86575408	29.39052178	41.95309138	15.73527595	20.06268389	35.85787352	131.2418809	8.260528071	141.5703785	32.61593254	28.67039574	264.3338257	29.50569292
357	CCDC6	76.49214216	118.0479585	46.02481741	149.6968546	205.7336525	63.60629983	82.61019875	60.18805168	58.02455897	58.61287884	73.59379554	82.73593549	85.79408343	104.1188056	109.05252	79.29654971
358	CCDC6	57.36910662	76.68072518	27.61489045	50.9956318	17.45062231	40.59976585	85.23274474	66.4576404	70.41182437	47.14514168	54.06891101	198.5662452	104.9382178	95.06499641	103.1257526	59.01138583
359	CCDC6	347.2743254	325.893082	557.667371	439.2204416	146.0341551	388.4044266	395.3488083	302.1941762	322.0689004	308.3547104	263.5859412	522.1556818	597.722416	402.8945086	272.6313	357.7565266
360	CCDC6	88.3484242	90.80612192	65.96890496	177.6622011	32.1458832	55.48634666	59.00728482	55.17238071	133.0001127	121.0483367	55.57082521	51.48013764	46.79677278	45.26904591	39.11666478	112.4904542
361	HOOK2	187.4057483	138.2270967	280.7513862	133.2466508	233.2872666	186.7589229	140.3062106	245.7678777	200.1521304	238.2740944	231.294786	281.3021807	140.3903183	181.0761836	150.5398917	223.1368027
362	HOOK2	178.2266912	160.4241487	122.7328464	92.12114131	139.6049785	104.2060657	158.008396	201.8807567	227.5345065	265.0321478	246.3139279	207.7591269	190.7323012	327.4460987	104.3111061	588.2697525
363	HOOK2	222.9745944	213.898865	55.22978089	412.9001155	246.1456199	253.0718738	325.8513395	1013.165537	442.0297863	801.4674085	413.0264036	244.5306538	181.514755	273.1232436	184.9151426	245.2660724
364	HOOK2	334.2706613	303.69603	278.4501453	444.1555027	334.3171853	335.624731	333.063341	458.9338941	305.769867	351.6772731	518.1603972	242.6920774	548.0894752	312.3564168	331.8989739	335.6272569
365	DMRTA1	425.2963104	448.9858251	371.2668605	396.4499117	565.7675443	438.4774712	512.052105	504.0749329	464.1964718	517.3223654	488.1221133	334.6208946	711.8781799	414.9662542	325.9722065	341.1595743
366	DMRTA1	110.9136061	209.8630373	196.3725543	396.4499117	70.72094303	207.0588058	380.9248053	535.4228764	108.8775432	307.0805174	251.5706276	671.0803656	389.2640645	197.6748338	222.8464539	232.3573317
367	DMRTA1	202.321716	184.6391146	136.5402917	233.592894	213.0812829	255.7785248	300.2815161	104.0751727	168.8579862	244.6450595	124.6588782	468.8369678	196.4046373	214.273484	214.5489796	160.4372052
368	DMRTA1	78.78690643	111.994217	12.27328464	101.9912636	81.7423887	69.01960194	64.9080133	46.39495651	36.50983486	70.08061601	34.54402648	86.41308818	65.23186509	75.44840985	46.22878565	73.76423229
369	ATG5	153.366745	107.9583894	140.3756931	118.4414674	169.913954	182.6989463	213.0818619	121.6300211	458.3288198	345.306308	146.436634	176.503329	134.7179823	128.2622967	50.97019957	136.4638297
370	ATG5	87.20104207	150.3345796	723.3567137	1116.968838	109.2960029	140.7458549	154.074577	211.9120986	269.2600321	216.6128131	320.6586806	200.4048215	149.6078645	221.818325	94.82827826	287.6805059
371	ATG5	34.42146397	76.68072518	62.13350351	34.54542799	35.81969842	73.07957853	62.94110381	52.66454522	39.11768021	26.75805338	178.7277892	27.57864516	11.34467219	126.7533285	71.1212087	38.72622195
372	ATG5	75.72722074	60.53741462	9.204963482	129.9566101	66.12867401	73.07957853	89.82220023	77.74290009	52.15690694	99.38705543	87.8619804	443.096899	36.87018462	57.34079148	270.260593	33.19390453
373	CYP3A4	137.3033952	64.57324226	135.7732114	55.93069294	101.0299186	44.65974243	174.3993085	120.3761034	27.38237615	81.54835317	60.82752489	148.9246839	124.7913941	37.72420492	303.4504904	110.6463484
374	CYP3A4	91.02564917	85.76133737	20.71116784	85.54105979	53.27032073	108.2660423	146.2069391	86.5203243	54.76475229	64.98384393	180.2297034	69.86590108	130.4637302	224.8362613	62.82373435	81.14065552
375	CYP3A4	226.7992015	211.8809512	233.9594885	248.3980775	305.8451173	174.5789931	128.5047536	322.2568601	213.1913571	146.5321971	264.3368983	301.5265205	385.0098124	194.6568974	162.3934265	140.1520413
376	CYP3A4	206.9112445	253.2481845	158.7856201	200.6924864	200.2229296	247.6585717	232.0953203	318.4951068	345.5395085	203.8708829	352.9498358	1239.200456	344.5944178	214.273484	303.4504904	232.3573317
377	DNAJC25-GNG10	432.1806032	419.7260747	273.0805833	534.6316237	422.4887506	679.3694152	643.1794046	532.915041	715.2015865	778.5319342	829.8075926	763.0091829	481.439526	594.5334696	481.2535122	429.6766531
378	DNAJC25-GNG10	71.13769221	46.41201787	60.59934293	41.12550951	155.2186932	29.77316162	64.25237681	106.5830082	73.01966972	114.6773716	81.10336652	75.38163011	229.0205698	58.84975968	94.82827826	75.6083381
379	DNAJC25-GNG10	3.824607108	8.071655282	17.64284667	0	25.71670656	5.413302113	1.966909494	1.253917743	1.303922674	2.548386037	3.00382839	0	2.127126036	22.63452295	0	0
380	DNAJC25-GNG10	245.5397763	216.9257357	165.6893427	180.9522419	302.1713021	284.1983609	230.7840473	136.677034	321.416939	393.7256427	313.9000667	634.3088388	110.6105538	153.9147561	156.4666591	247.1101782
381	RWDD3	205.7638624	269.391495	192.5371528	238.5279552	321.458832	338.3313821	207.1811334	363.6361456	103.0098912	577.2094373	228.2909576	301.5265205	241.074284	1084.948134	566.5989626	260.0189188
382	RWDD3	91.40810988	42.37619023	63.66766409	27.96534647	48.6780517	71.726253	54.41782934	52.66454522	52.15690694	66.25803695	23.27967002	18.38576344	72.32228521	61.86769607	40.30201826	29.50569292
383	RWDD3	220.2973694	145.2897951	106.6241603	444.1555027	122.1543562	215.178759	119.3258426	344.8273794	153.8628755	424.3062751	90.11485169	360.3609635	173.7152929	150.8968197	126.8328222	215.7603794
384	RWDD3	229.8588872	154.3704073	120.4316056	149.6968546	53.27032073	121.7992975	344.2091615	163.0093066	116.0491179	68.80642299	193.7469311	80.89735915	148.8988225	181.0761836	71.1212087	125.3991949
385	SUCLA2	104.4117741	92.82403574	64.43474438	118.4414674	84.49775012	63.60629983	100.9680207	81.50465332	22.16668545	71.35480903	51.06508262	20.22433979	66.64994911	49.7959505	152.9105987	66.38780906
386	SUCLA2	75.72722074	59.5284577	135.7732114	70.73587636	12.85835328	37.89311479	116.0476601	100.3134195	65.19613368	14.0161232	27.7854126	9.192881721	110.6105538	84.50221903	85.34545044	97.73760778
387	SUCLA2	58.51648875	69.61802681	484.7947434	233.592894	89.09001915	144.8058315	94.41165571	130.4074453	164.2942569	30.58063244	200.505545	45.96440861	104.2291757	101.1008692	124.4621152	33.19390453
388	SUCLA2	79.55182785	77.68968209	109.6924815	108.5713451	50.51495931	98.79276356	102.9349302	104.0751727	137.5638421	96.83866939	48.06125423	104.7988516	132.5908562	46.77801411	17.78030217	53.47906841
389	PKLR	135.3910916	91.81507883	184.0992696	276.3634239	168.9955002	143.452506	164.564761	114.1065147	189.0687877	98.11286241	132.1684491	71.70447742	170.8791249	141.8430105	267.8898861	119.8668775
390	PKLR	86.81858135	68.6090699	145.7452551	69.09085598	234.2057204	133.9792273	186.2007654	99.05950173	256.8727667	173.2902505	39.04976906	31.25579785	80.12174734	58.84975968	339.0110948	57.16728002
391	PKLR	209.5884695	158.4062349	235.4936491	106.9263247	262.6777884	182.6989463	211.1149524	223.1973583	215.7992025	157.9999343	79.60145232	242.6920774	200.6588894	211.2555476	150.5398917	132.7756181
392	PKLR	400.0539035	322.8662113	419.5929187	250.0430978	270.0254189	285.5516865	249.7975057	259.5609729	246.4413853	263.7579548	423.5398029	152.6018366	236.820032	274.6322118	192.0272635	376.1975847
393	MMP24	211.5007731	194.7286837	1106.896859	294.4586481	170.8324079	161.0457379	208.4924064	257.0531374	269.9119934	84.09673921	196.7507595	126.8617678	295.6705189	152.4057879	512.0727026	224.9809085
394	MMP24	138.4507773	211.8809512	78.2421896	144.7617935	173.5877693	194.8788761	177.0218545	141.692705	266.0002254	159.2741273	126.9117495	251.8849592	116.2828899	188.6210246	233.5146352	138.3079355
395	MMP24	178.2266912	180.6032869	111.2266421	161.2119973	54.18877453	136.6858784	184.2338559	163.0093066	157.1226822	433.2256262	70.58996716	266.5935699	161.6615787	58.84975968	104.3111061	158.5930994
396	MMP24	354.5410789	423.7619023	235.4936491	755.0643547	332.4802776	519.6770028	372.4015309	362.3822278	309.681635	944.1770266	406.2677897	439.4197463	522.5639627	452.6904591	519.1848235	518.1937318
397	WSB1	222.209673	194.7286837	108.1583209	176.0171807	147.8710627	207.0588058	403.8720828	263.3227261	262.0884574	440.8707843	285.363697	101.1216989	330.4135775	122.226424	80.60403652	671.2545138
398	WSB1	124.6821917	168.495804	117.3632844	62.51077446	157.9740546	224.6520377	93.10038272	164.2632244	170.1619089	105.7580205	93.86963717	183.8576344	109.9015118	371.2061764	61.63838087	108.8022426
399	WSB1	97.14502055	98.8777772	121.1986859	82.25101903	95.51919579	79.84620617	43.92764537	95.2977485	62.58828833	84.09673921	230.5438289	60.67301936	76.57653728	46.77801411	79.41868304	49.79085679
400	WSB1	65.78324226	78.698639	12.27328464	106.9263247	83.57929631	74.43290405	143.5843931	36.36361456	48.89710026	39.49998357	96.87346556	20.22433979	43.96060473	108.6457102	151.7252452	95.89350197
401	ZEB1	120.0926632	78.698639	154.9502186	159.5669769	85.41620393	74.43290405	60.31855782	142.9466228	187.1129037	105.7580205	63.83135328	66.18874839	103.5201337	359.1344309	32.00454391	88.51707875
402	ZEB1	203.0866374	152.3524934	44.49065683	138.181712	82.66084251	79.84620617	54.41782934	110.3447614	40.42160288	71.35480903	125.4098353	97.44454624	63.10473905	279.1591164	113.7939339	479.4675099
403	ZEB1	126.976956	170.5137178	181.0309485	208.9175883	172.6693155	135.3325528	190.1345844	199.3729212	312.2894803	626.902965	286.1146541	262.9164172	263.0545864	212.7645158	242.997463	195.4752156
404	ZEB1	69.60784937	31.27766422	40.65525538	69.09085598	19.28752992	37.89311479	54.41782934	23.82443713	2.607845347	38.22579055	43.55551165	42.28725592	6.381378107	187.1120564	61.63838087	31.34979872
405	MAP1LC3B2	116.2680561	77.68968209	70.5713867	57.57571332	29.39052178	102.8527401	85.23274474	67.71155814	101.0540072	58.61287884	54.06891101	60.67301936	99.26588166	137.3161059	135.1302965	136.4638297
406	MAP1LC3B2	89.87826704	44.39410405	399.6488312	23.03028533	11.02144567	86.61283381	33.4374614	23.82443713	65.84809502	28.0322464	43.55551165	18.38576344	68.06803314	57.34079148	71.1212087	20.28516388
407	MAP1LC3B2	69.22538866	55.49263006	125.0340873	62.51077446	20.20598372	55.48634666	83.92147175	84.01248881	57.37259764	112.1289856	20.27584163	49.64156129	100.6839657	48.2869823	130.3888826	27.66158711
408	MAP1LC3B2	212.6481552	204.8182528	171.0589047	195.7574253	338.9094543	251.7185483	420.2629952	185.579826	210.5835118	266.3063408	32.29115519	79.0587828	368.7018462	259.5425299	114.9792874	151.2166762
409	ATL1	41.30575677	104.9315187	33.75153277	74.02591712	105.6221876	23.00653398	46.55019136	38.87145005	100.4020459	29.30643942	14.26818485	108.4760043	54.59623491	28.67039574	58.08232044	75.6083381
410	ATL1	247.4520799	193.7197268	232.4253279	182.5972622	270.9438727	139.3925294	342.242252	124.1378566	191.676633	122.3225298	124.6588782	174.6647527	301.342855	215.7824522	197.9540309	186.2546865
411	ATL1	193.5251197	179.59433	317.5712401	166.1470584	187.3645764	133.9792273	178.988764	176.8024018	168.2060249	407.7417659	343.1873935	182.0190581	258.0912923	202.2017384	463.47321	206.5398504
412	ATL1	370.2219681	265.3556674	563.036933	317.4889334	386.6690522	274.7250822	424.1968142	519.1219458	427.0346756	328.7417987	518.1603972	523.9942581	536.744803	445.1456181	363.9035178	339.3154685
413	SUPT20HL1	202.321716	250.2213137	116.5962041	167.7920788	199.3044758	135.3325528	121.9483886	247.0217955	118.6569633	508.4030143	214.0227728	139.7318022	92.88450355	239.9259433	285.6701883	164.1254168
414	SUPT20HL1	182.8162198	201.7913821	390.4438677	105.2813044	134.0942556	223.2987122	150.140758	168.0249776	290.7747562	387.3546776	316.152938	121.3460387	189.3142172	203.7107066	124.4621152	295.0569292
415	SUPT20HL1	47.04266743	33.29557804	57.53102177	8.225101903	81.7423887	41.95309138	2.622545992	13.79309518	36.50983486	28.0322464	18.77392743	42.28725592	2.127126036	15.08968197	54.52626	14.75284646
416	SUPT20HL1	103.6468526	187.6659853	868.3348885	152.9868954	218.5920057	139.3925294	62.94110381	132.9152808	578.9416671	214.0644271	266.5897696	2380.956366	191.4413432	173.5313426	197.9540309	99.58171359
417	PFKFB4	129.654181	93.83299265	261.574379	103.636284	197.4675682	86.61283381	122.6040251	121.6300211	157.1226822	63.70965092	154.6971621	73.54305377	82.95791539	73.93944165	111.423227	188.0987923
418	PFKFB4	252.4240691	231.0511324	176.4284667	335.5841576	191.9568454	304.4982439	361.9113469	432.6016215	295.9904469	281.5966571	448.3213871	178.3419054	344.5944178	178.0582472	136.31565	304.2774582
419	PFKFB4	79.16936714	75.67176827	53.69562031	97.05620245	131.3388942	102.8527401	51.79528334	130.4074453	106.2696979	180.9354086	53.31795392	34.93295054	241.074284	84.50221903	591.4913857	94.04939617
420	PFKFB4	100.2047062	119.0569154	171.0589047	59.2207337	97.3561034	78.49288064	70.15310529	137.9309518	63.89221101	45.87094866	102.1301652	115.8303097	82.24887337	107.136742	78.23332957	55.32317422
421	CLIP2	120.0926632	135.200226	220.9191236	100.3462432	153.3817855	85.25950828	62.28546731	163.0093066	110.8334273	220.4353922	184.735446	128.7003441	57.43240296	102.6098374	78.23332957	62.69959744
422	CLIP2	161.7808807	152.3524934	228.5899265	222.0777514	171.7508617	163.7523889	139.6505741	160.5014712	174.7256383	159.2741273	376.2295058	303.3650968	276.5263846	212.7645158	1314.557007	250.7983898
423	CLIP2	236.3607193	206.8361666	86.68007279	248.3980775	162.5663236	234.1253164	298.9702431	392.4762537	321.416939	602.6932977	360.4594067	222.4677377	238.947158	304.8115758	202.6954448	119.8668775
424	CLIP2	266.9575761	251.2302707	309.9004372	264.8482813	160.729416	270.6651056	177.677491	509.0906038	255.568844	145.2580041	263.5859412	183.8576344	367.9928041	236.9080069	386.4252339	184.4105807
425	WDSUB1	193.9075804	170.5137178	131.9378099	205.6275476	112.9698181	106.9127167	257.0095072	60.18805168	156.4707208	146.5321971	151.6933337	159.9561419	194.2775112	125.2443603	305.8211974	114.33456
426	WDSUB1	335.4180434	416.6992039	439.5370063	309.2638315	331.5618238	330.2114289	162.5978515	384.9527472	355.9708899	273.9514989	227.5400005	443.096899	306.3061491	371.2061764	212.1782726	339.3154685
427	WDSUB1	92.93795273	135.200226	112.7608027	88.83110055	111.1329105	108.2660423	142.9287566	161.7553889	136.2599194	691.886809	54.06891101	93.76739356	114.8648059	78.46634624	152.9105987	153.060782
428	WDSUB1	427.208614	414.6812901	358.9935758	297.7486889	473.9221637	249.0118972	727.7565128	250.7835487	265.3482641	189.8547597	444.5666017	897.225256	304.1790231	256.5245935	388.7959409	285.8364001
429	RPL7A	157.9562736	127.1285707	38.35401451	46.06057065	38.57505984	28.41983609	53.76219284	107.8369259	12.3872654	412.8385379	98.37537976	42.28725592	68.77707515	36.21523673	107.8671665	79.29654971
430	RPL7A	294.1122866	149.3256227	148.046496	82.25101903	184.6092149	81.19953169	148.1738486	131.6613631	132.3481514	61.16126488	59.32561069	53.31871398	64.52282308	147.8788833	27.26313	118.0227717
431	RPL7A	71.52015292	69.61802681	21.47824813	9.870122283	0.918453806	5.413302113	0.655636498	15.04701292	1.95588401	15.29031622	2.252871292	12.87003441	0.709042012	6.035872788	1.185353478	1.844105807
432	RPL7A	32.89162113	80.71655282	8.437883192	222.0777514	69.80248923	87.96615934	53.76219284	99.05950173	72.36770838	61.16126488	73.59379554	53.31871398	68.77707515	244.4528479	5.926767391	57.16728002
433	SLC7A8	130.8015631	152.3524934	245.4656929	152.9868954	110.2144567	117.739321	286.5131496	107.8369259	111.4853886	287.9676221	563.9687801	169.1490237	112.7376799	150.8968197	117.3499943	357.7565266
434	SLC7A8	153.7492057	135.200226	108.9254012	64.15579484	155.2186932	98.79276356	215.0487713	196.8650857	141.4756101	42.0483696	87.8619804	207.7591269	175.8424189	114.681583	335.4550344	88.51707875
435	SLC7A8	106.3240776	95.85090647	110.4595618	85.54105979	124.9097176	96.08611251	124.5709346	132.9152808	131.0442287	156.7257413	30.0382839	60.67301936	338.9220817	93.55602821	64.00908783	106.9581368
436	SLC7A8	77.63952429	55.49263006	7.670802902	18.09522419	84.49775012	63.60629983	24.25855043	41.37928553	13.03922674	71.35480903	3.754785487	82.73593549	81.53983136	57.34079148	62.82373435	195.4752156
437	PPFIBP1	0	0	0	0	0	0	0	0	0	0	0	0	0	0	0	0
438	PPFIBP1	73.43245648	121.0748292	305.2979555	65.80081522	129.5019866	96.08611251	60.97419432	87.77424204	147.3432621	154.1773552	51.81603972	115.8303097	143.9355284	86.01118723	71.1212087	272.9276595
439	PPFIBP1	183.1986805	111.994217	98.95335744	223.7227717	240.6348971	202.9988292	185.5451289	169.2788954	153.8628755	192.4031458	271.0955122	141.5703785	92.17546154	152.4057879	218.10504	306.121564
440	PPFIBP1	269.2523404	348.090134	684.2356189	480.3459511	396.772044	412.7642861	304.2153351	1598.745123	275.1276841	420.483696	452.8271297	354.8452344	453.7868876	499.4684732	343.7525087	350.3801034
441	POPDC2	190.465434	159.4151918	63.66766409	83.89603941	97.3561034	75.78622958	81.95456225	140.4387873	122.5687313	39.49998357	357.4555784	292.3336387	47.50581479	274.6322118	251.2949374	82.98476132
442	POPDC2	338.8601898	357.1707462	384.3072254	468.8308084	463.8191719	412.7642861	482.5484625	583.0717507	401.6081835	471.4514168	244.8120138	413.6796774	233.9838639	280.6680846	239.4414026	376.1975847
443	POPDC2	274.2243297	396.5200657	463.3164953	429.3503193	296.6605792	469.6039583	342.8978885	501.5670974	403.5640675	1295.8543	351.4479216	503.7699183	402.7358627	321.4102259	214.5489796	446.2736053
444	POPDC2	411.9101855	354.1438755	455.6456924	241.8179959	418.8149354	326.1514523	348.1429804	456.4260586	490.2749253	149.0805831	329.6701658	389.778185	289.9981828	378.7510174	343.7525087	311.6538814
445	HEPN1	157.5738129	246.1854861	105.0899998	128.3115897	146.9526089	197.5855271	213.0818619	196.8650857	457.0248971	115.9515647	194.4978882	198.5662452	121.955226	138.8250741	226.4025143	130.9315123
446	HEPN1	190.8478947	248.2033999	475.5897799	322.4239946	304.0082097	186.7589229	196.6909494	327.272531	164.9462182	266.3063408	75.84666684	529.5099871	375.7922663	325.9371305	273.8166535	311.6538814
447	HEPN1	51.63219596	77.68968209	64.43474438	77.31595788	82.66084251	63.60629983	95.06729221	81.50465332	48.89710026	50.96772073	138.927063	29.41722151	147.4807385	28.67039574	101.9403991	35.03801034
448	HEPN1	127.7418774	131.1643983	217.8508024	194.1124049	216.7550981	162.3990634	764.4721567	175.5484841	265.3482641	219.1611992	155.4481192	250.0463828	228.3115278	108.6457102	81.78939	81.14065552
449	NDUFA4	179.7565341	135.200226	58.29810206	103.636284	79.90548109	101.4994146	78.02074326	135.4231163	35.85787352	152.9031622	60.07656779	106.637428	80.83078935	82.99325083	90.08686435	99.58171359
450	NDUFA4	71.52015292	41.36723332	7.670802902	80.60599865	53.27032073	98.79276356	48.51710085	28.8401081	112.1373499	54.79029979	6.758613877	47.80298495	39.70635266	66.39460067	15.40959522	103.2699252
451	NDUFA4	100.9696277	96.85986338	72.10554728	120.0864878	41.33042125	123.1526231	91.13347322	110.3447614	67.80397903	143.9838111	38.29881197	33.0943742	119.8281	87.52015542	61.63838087	40.57032776
452	NDUFA4	241.3327085	223.9884341	208.6458389	1044.587942	238.7979895	282.8450354	222.2607728	226.9591116	440.7258637	444.6933634	327.4172945	207.7591269	263.0545864	359.1344309	64.00908783	258.174813
453	KLRK1	137.6858559	152.3524934	166.456423	182.5972622	70.72094303	170.5190166	153.4189405	142.9466228	185.1570196	113.4031786	146.436634	261.0778409	155.2802006	101.1008692	210.9929191	119.8668775
454	KLRK1	157.1913521	126.1196138	133.4719705	98.70122283	162.5663236	128.5659252	143.5843931	107.8369259	168.8579862	73.90319506	138.927063	113.9917333	428.2613752	137.3161059	144.6131243	60.85549164
455	KLRK1	125.0646524	108.9673463	72.87262757	123.3765285	92.76383437	131.2725762	51.13964685	1260.187332	200.1521304	206.419269	173.4710895	117.668886	171.5881669	119.2084876	85.34545044	140.1520413
456	KLRK1	294.4947473	211.8809512	497.8351083	888.3110055	379.3214217	361.337916	268.8109642	304.7020117	234.7060812	124.8709158	552.7044237	220.6291613	241.074284	256.5245935	256.0363513	355.9124208
457	MCPH1	143.4227666	147.3077089	154.9502186	80.60599865	175.4246769	105.5593912	171.7767625	141.692705	97.79420052	95.56447637	90.86580878	64.35017205	97.84779763	90.53809182	216.9196865	101.4258194
458	MCPH1	338.8601898	319.8393406	451.0432106	304.3287704	335.2356391	361.337916	277.3342387	437.6172925	511.7896494	284.1450431	496.3826414	1068.212856	1377.668629	357.6254627	352.049983	228.6691201
459	MCPH1	336.5654255	346.0722202	279.2172256	391.5148506	236.9610819	338.3313821	315.3611555	494.0435909	275.7796455	713.5480903	228.2909576	376.9081506	418.334787	334.9909397	171.8762543	282.1481885
460	MCPH1	273.0769475	221.9705203	170.2918244	123.3765285	123.9912638	228.7120143	150.140758	189.3415793	236.6619653	129.9676879	168.9653469	148.9246839	135.4270243	203.7107066	130.3888826	79.29654971
461	SOST	110.9136061	142.2629243	135.0061311	148.0518342	135.9311632	162.3990634	160.630942	146.708376	110.8334273	114.6773716	110.3906933	200.4048215	144.6445704	175.0403108	177.8030217	153.060782
462	SOST	372.5167323	419.7260747	896.7168592	600.4324389	391.2613212	466.8973072	366.5008024	453.9182231	401.6081835	542.8062258	308.643367	610.4073463	753.0026166	500.9774414	624.681283	438.8971821
463	SOST	135.0086309	155.3793642	72.10554728	120.0864878	136.849617	135.3325528	123.2596616	146.708376	99.75008453	122.3225298	183.9844889	123.1846151	104.2291757	215.7824522	53.34090652	162.281311
464	SOST	128.1243381	123.0927431	147.2794157	136.5366916	163.4847774	113.6793444	164.564761	119.1221856	341.6277405	123.5967228	183.9844889	382.4238796	113.4467219	128.2622967	261.9631187	658.3457732
465	SETDB2	110.9136061	148.3166658	79.77635018	148.0518342	148.7895165	185.4055974	61.62983081	110.3447614	110.8334273	149.0805831	90.11485169	312.5579785	292.1253089	205.2196748	404.2055361	260.0189188
466	SETDB2	150.3070593	171.5226747	157.2514595	134.8916712	178.1800383	236.8319674	348.1429804	358.6204746	188.4168263	154.1773552	159.2029046	279.4636043	404.1539468	150.8968197	132.7595896	245.2660724
467	SETDB2	100.5871669	153.3614504	39.1210948	105.2813044	83.57929631	178.6389697	118.6702061	140.4387873	108.2255819	89.19351128	204.2603305	253.7235355	123.3733101	200.6927702	146.9838313	228.6691201
468	SETDB2	61.19371373	37.33140568	4.602481741	32.90040761	97.3561034	23.00653398	18.35782194	81.50465332	101.7059685	19.11289527	37.54785487	23.90149247	21.98030237	49.7959505	106.681813	22.12926969
469	PPIB	70.37277079	85.76133737	46.02481741	67.4458356	30.30897559	77.13955511	94.41165571	60.18805168	133.652074	90.4677043	64.58231038	53.31871398	99.26588166	72.43047345	61.63838087	97.73760778
470	PPIB	70.37277079	69.61802681	116.5962041	65.80081522	102.8668262	123.1526231	34.74873439	163.0093066	79.53928309	389.9030636	97.62442266	69.86590108	16.30796627	87.52015542	71.1212087	106.9581368
471	PPIB	98.29240268	59.5284577	82.07759105	47.70559103	177.2615845	54.13302113	39.99382638	42.63320328	117.3530406	152.9031622	33.79306938	55.15729033	71.6132432	102.6098374	14.22424174	134.6197239
472	PPIB	266.1926547	212.8899081	144.9781748	227.0128125	231.450359	219.2387356	124.5709346	262.0688084	157.7746435	219.1611992	256.8273273	353.0066581	191.4413432	295.7577666	167.1348404	389.1063253
473	R3HCC1	31.36177829	24.21496585	3.068321161	4.935061142	80.8239349	31.12648715	0.655636498	41.37928553	7.823536041	25.48386037	45.80838294	36.77152688	2.127126036	16.59865017	1.185353478	75.6083381
474	R3HCC1	271.9295654	209.8630373	286.1209482	391.5148506	397.6904978	244.9519206	365.8451659	339.8117085	245.1374626	240.8224805	251.5706276	387.9396086	233.2748219	288.2129256	215.734333	311.6538814
475	R3HCC1	166.7528699	173.5405886	266.943941	118.4414674	165.321685	243.5985951	268.1553277	186.8337438	243.83354	121.0483367	172.7201324	202.2433979	87.92120947	235.3990387	105.4964596	173.3459459
476	R3HCC1	151.0719808	144.2808382	151.1148172	164.5020381	225.0211824	179.9922953	204.5585874	160.5014712	71.06378571	154.1773552	262.084027	183.8576344	155.9892426	164.4775335	192.0272635	169.6577343
477	CD46	299.4667366	222.9794772	457.179853	253.3331386	253.4932504	358.631265	344.864798	285.8932455	173.4217156	272.6773059	233.5476573	250.0463828	254.5460823	235.3990387	169.5055474	291.3687175
478	CD46	173.6371627	224.997391	80.54343047	176.0171807	135.0127094	209.7654569	206.5254969	204.3885922	309.0296736	230.6289363	152.4442908	1603.238572	434.6427533	156.9326925	348.4939226	341.1595743
479	CD46	159.8685771	162.4420626	172.5930653	215.4976698	216.7550981	185.4055974	263.5658722	100.3134195	204.0638984	112.1289856	145.6856769	172.8261764	138.9722343	158.4416607	203.8807983	169.6577343
480	CD46	71.90261363	49.4388886	68.27014583	24.67530571	49.5965055	21.65320845	50.48401035	35.10969682	2.607845347	50.96772073	3.754785487	5.515729033	43.25156272	30.17936394	20.15100913	5.532317422
481	VCX3B	91.7905706	100.895691	76.70802902	92.12114131	71.63939684	101.4994146	102.2792937	71.47331138	219.0590092	188.5805667	40.55168326	49.64156129	58.14144497	89.02912362	161.208073	92.20529036
482	VCX3B	177.0793091	221.9705203	147.2794157	205.6275476	35.81969842	140.7458549	188.1676749	157.9936357	86.05889646	208.967655	154.6971621	349.3295054	185.0599651	119.2084876	231.1439283	129.0874065
483	VCX3B	221.8272123	187.6659853	161.8539412	217.1426902	247.0640737	194.8788761	289.7913321	121.6300211	118.005002	206.419269	87.8619804	182.0190581	148.1897805	202.2017384	34.37525087	271.0835537
484	VCX3B	190.8478947	147.3077089	434.9345245	278.0084443	155.2186932	189.465574	258.9764167	151.724047	380.7454207	138.887039	182.4825747	132.3774968	51.76006686	156.9326925	158.8373661	171.5018401
485	PSG2	46.66020672	99.88673412	53.69562031	60.86575408	23.87979895	59.54632324	81.29892575	30.09402584	61.936327	35.67740451	84.85815201	16.5471871	152.4440325	79.97531444	11.85353478	47.94675099
486	PSG2	250.5117656	182.6212008	149.5806566	146.4068139	189.201484	213.8254335	337.6527965	155.4858002	106.2696979	290.5160082	172.7201324	161.7947183	170.1700828	344.0447489	130.3888826	366.9770556
487	PSG2	124.299731	106.9494325	145.7452551	172.72714	245.2271661	143.452506	151.452031	107.8369259	87.36281913	110.8547926	147.9385482	84.57451183	179.387629	221.818325	497.8484609	451.8059228
488	PSG2	326.2389863	414.6812901	691.9064218	389.8698302	410.5488511	373.5178458	397.3157178	389.9684182	683.255481	1113.644698	581.9917505	595.6987355	290.7072249	353.0985581	452.8050287	479.4675099
489	PCDHGA11	109.0013026	95.85090647	197.1396346	144.7617935	60.61795117	181.3456208	280.6124212	146.708376	118.005002	388.6288706	283.1108257	73.54305377	63.10473905	143.3519787	180.1737287	110.6463484
490	PCDHGA11	223.7395158	307.7318576	274.6147439	332.2941169	509.7418621	424.9442159	389.4480798	2267.08328	654.5691821	438.3223983	352.1988787	590.1830065	355.2300479	422.5110951	321.2307926	374.3534789
491	PCDHGA11	227.9465836	237.1048739	188.7017514	156.2769361	180.0169459	173.2256676	165.2203975	267.0844793	135.6079581	170.7418645	202.7584163	290.4950624	65.23186509	212.7645158	231.1439283	267.395342
492	PCDHGA11	340.0075719	366.2513584	288.4221891	264.8482813	224.1027286	364.0445671	430.0975427	353.6048036	391.1768021	454.8869075	327.4172945	562.6043613	399.1906527	298.775703	209.8075657	252.6424956
493	GPR173	177.8442305	169.5047609	72.10554728	302.68375	222.265821	129.9192507	228.1615013	188.0876615	215.1472411	183.4837946	238.0533999	253.7235355	285.0348888	217.2914204	276.1873604	237.8896491
494	GPR173	347.2743254	355.1528324	538.4903637	340.5192188	429.836381	577.8700006	485.1710085	546.7081361	528.7406441	558.096542	383.7390768	398.9710667	969.9694722	490.414664	382.8691735	542.1671073
495	GPR173	113.5908311	111.994217	631.3070788	100.3462432	74.39475826	121.7992975	78.02074326	205.6425099	129.740306	61.16126488	126.1607924	58.83444302	158.1163686	143.3519787	113.7939339	138.3079355
496	GPR173	213.4130766	243.1586154	240.0961308	251.6881182	146.9526089	198.9388527	223.5720458	314.7333536	286.2110269	205.145076	346.942179	286.8179097	399.1906527	312.3564168	276.1873604	219.4485911
497	FAM167B	87.20104207	94.84194956	247.7669337	118.4414674	60.61795117	135.3325528	101.6236572	200.6268389	153.8628755	95.56447637	150.9423766	321.7508602	36.1611426	110.1546784	92.45757131	110.6463484
498	FAM167B	71.52015292	72.64489754	102.7887589	8.225101903	81.7423887	54.13302113	125.8822076	78.99681784	154.5148368	108.3064066	93.11868008	14.70861075	55.30527692	95.06499641	18.96565565	81.14065552
499	FAM167B	174.0196234	165.4689333	267.7110213	98.70122283	145.1157013	177.2856442	162.5978515	178.0563196	164.9462182	693.161002	192.2450169	340.1366237	364.4475941	89.02912362	207.4368587	202.8516388
500	FAM167B	287.6104545	258.292969	253.9035761	513.2463587	318.7034706	416.8242627	442.5546362	626.9588717	437.466057	507.1288213	1245.837825	279.4636043	403.4449047	330.4640351	367.4595783	433.3648647
501	KIAA0907	86.43612064	183.6301577	189.4688317	126.6665693	23.87979895	110.9726933	122.6040251	130.4074453	116.7010793	186.0321807	193.7469311	169.1490237	17.7260503	93.55602821	93.64292478	143.840253
502	KIAA0907	226.0342801	145.2897951	227.0557659	113.5064063	226.85809	173.2256676	114.7363872	593.1030926	407.4758355	247.1934456	81.85432362	194.8890925	147.4807385	146.3699151	241.8121096	118.0227717
503	KIAA0907	152.6018236	212.8899081	344.4190503	159.5669769	207.5705601	257.1318504	352.0767994	280.8775745	207.3237051	233.1773224	159.2029046	290.4950624	119.8281	131.2802331	247.738877	271.0835537
504	KIAA0907	369.0745859	219.9526064	549.9965681	171.0821196	292.0683102	202.9988292	224.2276823	206.8964277	603.7161979	312.1772895	336.4287796	487.2227312	215.5487716	141.8430105	325.9722065	313.4979872
505	ITGA4	141.8929237	106.9494325	59.83226264	50.9956318	65.2102202	79.84620617	61.62983081	58.93413394	66.50005635	1001.515712	9.762442266	40.44867957	10.63563018	82.99325083	110.2378735	101.4258194
506	ITGA4	93.70287415	110.9852601	84.37883192	88.83110055	191.9568454	75.78622958	89.82220023	110.3447614	125.1765767	215.3386201	124.6588782	73.54305377	40.41539468	45.26904591	33.18989739	88.51707875
507	ITGA4	345.7444826	167.4868471	957.3162022	190.8223641	325.1326472	158.3390868	353.3880724	219.4356051	531.3484895	128.6934949	509.148912	134.2160731	353.1029219	245.9618161	329.528267	151.2166762
508	ITGA4	136.9209345	68.6090699	169.5247441	113.5064063	86.33465773	173.2256676	98.3454747	127.8996098	226.2305839	188.5805667	200.505545	487.2227312	95.7206716	73.93944165	64.00908783	46.10264518
509	SYMPK	300.231658	190.692856	204.8104375	203.9825272	100.1114648	138.0392039	181.61131	151.724047	140.8236487	133.7902669	254.574456	108.4760043	257.3822503	137.3161059	195.5833239	114.33456
510	SYMPK	180.5214555	104.9315187	13.04036493	80.60599865	78.98702729	46.01306796	70.15310529	47.64887425	96.49027785	14.0161232	21.77775582	88.25166452	79.41270533	33.19730033	14.22424174	64.54370325
511	SYMPK	54.69188165	73.65385445	65.96890496	37.83546875	50.51495931	50.07304455	90.47783673	60.18805168	83.45105111	85.37093223	135.1722775	60.67301936	45.37868876	19.61658656	54.52626	38.72622195
512	SYMPK	116.6505168	171.5226747	214.015401	126.6665693	161.6478698	151.5724592	30.15927891	141.692705	221.0148932	101.9354415	119.4021785	106.637428	129.7546882	122.226424	77.04797609	106.9581368
513	MTRNR2L9	74.1973779	70.62698372	72.10554728	54.28567256	88.17156534	148.8658081	146.8625756	41.37928553	101.7059685	82.82254619	62.32943908	102.9602753	305.5971071	58.84975968	103.1257526	77.4524439
514	MTRNR2L9	149.5421379	170.5137178	4.602481741	128.3115897	95.51919579	64.95962536	41.30509938	70.21939363	129.0883447	372.0643614	115.647393	91.92881721	73.74036923	61.86769607	120.9060548	82.98476132
515	MTRNR2L9	101.7345491	132.1733552	41.42233567	88.83110055	121.2359023	97.43943803	76.05383377	151.724047	59.98044298	76.4515811	63.08039618	119.5074624	82.95791539	202.2017384	73.49191565	64.54370325
516	MTRNR2L9	197.3497268	183.6301577	1255.710435	212.2076291	146.0341551	272.0184312	237.3404123	250.7835487	128.4363833	352.9514661	87.8619804	345.6523527	141.8084024	396.8586358	158.8373661	241.5778607
517	NRG3	70.7552315	98.8777772	56.76394148	60.86575408	82.66084251	85.25950828	97.03420171	130.4074453	113.4412726	119.7741437	51.06508262	71.70447742	256.6732083	52.81388689	117.3499943	75.6083381
518	NRG3	163.6931842	210.8719942	91.28255453	141.4717527	108.3775491	125.8592741	148.829485	964.2627447	125.828538	117.2257577	69.83901006	244.5306538	101.3930077	161.4595971	110.2378735	110.6463484
519	NRG3	128.5067988	156.3883211	92.04963482	154.6319158	173.5877693	124.5059486	99.0011112	260.8148906	121.2648086	103.2096345	365.7161064	170.9876	159.5344527	196.1658656	173.0616078	112.4904542
520	NRG3	310.1756365	263.3377536	2630.318315	333.9391372	360.9523456	296.3782907	257.0095072	322.2568601	542.4318322	240.8224805	588.7503644	382.4238796	445.9874254	366.6792719	247.738877	446.2736053
521	KRT15	237.8905621	232.0600894	305.2979555	373.4196264	246.1456199	266.6051291	368.4677119	155.4858002	359.2306966	201.3224969	218.5285153	466.9983914	228.3115278	454.1994273	732.5484496	953.4027023
522	KRT15	151.8369022	165.4689333	201.7421163	80.60599865	204.8151987	119.0926465	114.7363872	157.9936357	144.7354168	91.74189732	118.6512214	161.7947183	113.4467219	123.7353921	126.8328222	145.6843588
523	KRT15	395.0819143	313.7855991	245.4656929	319.1339538	248.9009813	239.5386185	237.9960488	305.9559294	186.4609423	215.3386201	253.0725418	330.943742	271.5630905	328.9550669	280.9287744	330.0949395
524	KRT15	237.8905621	213.898865	406.5525538	268.138322	297.579033	208.4121314	238.6516853	537.9307119	179.941329	295.6127803	451.3252155	1540.726976	390.6821485	203.7107066	352.049983	455.4941344
525	POLL	281.1086224	321.8572544	246.2327732	200.6924864	132.257348	212.4721079	198.0022224	252.0374664	156.4707208	499.4836632	276.3522118	250.0463828	112.0286379	120.7174558	254.8509978	248.954284
526	POLL	283.7858474	252.2392276	396.58051	278.0084443	321.458832	228.7120143	237.3404123	263.3227261	280.3433748	374.6127474	255.3254131	246.3692301	158.8254107	350.0806217	170.6909009	247.1101782
527	POLL	114.7382132	111.994217	150.3477369	146.4068139	121.2359023	125.8592741	157.3527595	146.708376	254.9168827	249.7418316	167.4634327	77.22020646	134.0089402	113.1726148	125.6474687	206.5398504
528	POLL	113.2083704	114.0121309	237.79489	85.54105979	133.1758018	67.66627641	102.9349302	78.99681784	94.53439383	30.58063244	262.084027	121.3460387	122.664268	81.48428264	75.86262261	99.58171359
529	CRABP2	116.6505168	141.2539674	117.3632844	120.0864878	157.0556008	123.1526231	93.75601922	125.3917743	747.7996533	135.0644599	64.58231038	47.80298495	214.8397296	162.9685653	224.0318074	167.8136285
530	CRABP2	171.3423984	171.5226747	122.7328464	110.2163655	157.0556008	207.0588058	155.38585	198.1190035	325.9806684	266.3063408	196.7507595	198.5662452	196.4046373	322.9191941	298.7090765	149.3725704
531	CRABP2	141.1280023	74.66281136	98.95335744	62.51077446	129.5019866	52.7796956	148.1738486	43.88712102	62.58828833	259.9353757	119.4021785	12.87003441	159.5344527	49.7959505	66.37979478	79.29654971
532	CRABP2	60.42879231	77.68968209	74.40678815	70.73587636	12.85835328	44.65974243	128.5047536	111.5986792	58.02455897	6.370965092	38.29881197	38.61010323	102.8110917	108.6457102	47.41413913	138.3079355
533	RBBP4	168.2827128	140.2450105	168.7576638	62.51077446	36.73815223	106.9127167	44.58328187	85.26640655	93.8824325	80.27416015	65.33326747	42.28725592	146.7716965	46.77801411	68.75050174	95.89350197
534	RBBP4	136.5384738	186.6570284	45.25773712	77.31595788	60.61795117	77.13955511	156.0414865	78.99681784	63.24024967	53.51610677	144.9347198	45.96440861	199.2408053	172.0223745	123.2767617	92.20529036
535	RBBP4	224.1219765	240.1317446	95.11795599	49.35061142	136.849617	44.65974243	140.9618471	36.36361456	44.3333709	57.33868582	70.58996716	82.73593549	115.5738479	161.4595971	101.9403991	151.2166762
536	RBBP4	50.86727454	45.40306096	122.7328464	52.64065218	79.90548109	66.31295088	89.82220023	28.8401081	18.90687877	7.64515811	65.33326747	25.74006882	163.0796627	19.61658656	118.5353478	116.1786659
537	MCMBP	125.8295739	96.85986338	19.17700726	14.80518342	13.77680708	6.766627641	45.89455486	16.30093066	18.90687877	24.20966735	3.754785487	5.515729033	31.90689053	15.08968197	33.18989739	62.69959744
538	MCMBP	212.2656945	139.2360536	296.8600723	246.7530571	79.90548109	92.02613592	158.008396	130.4074453	210.5835118	96.83866939	113.3945217	84.57451183	17.7260503	309.3384804	74.67726913	132.7756181
539	MCMBP	356.4533825	321.8572544	194.0713134	174.3721603	190.1199378	209.7654569	186.8564019	206.8964277	244.4855013	189.8547597	203.5093734	82.73593549	411.9534089	129.7712649	239.4414026	232.3573317
540	MCMBP	161.7808807	146.298752	48.32605828	87.18608017	40.41196745	151.5724592	100.3123842	99.05950173	241.8776559	45.87094866	53.31795392	99.28312259	129.0456462	132.7892013	132.7595896	77.4524439
541	RRAGD	202.7041767	150.3345796	164.1551821	167.7920788	184.6092149	142.0991805	72.77565128	141.692705	266.0002254	214.0644271	291.3713538	136.0546495	173.0062509	182.5851518	189.6565565	143.840253
542	RRAGD	163.6931842	163.4510195	302.2296343	156.2769361	151.5448779	208.4121314	105.5574762	206.8964277	502.6621907	193.6773388	84.10719491	198.5662452	176.5514609	242.9438797	247.738877	123.5550891
543	RRAGD	55.45680307	60.53741462	44.49065683	19.74024457	31.22742939	56.83967219	49.82837385	20.06268389	13.03922674	38.22579055	42.80455455	158.1175656	47.50581479	33.19730033	11.85353478	73.76423229
544	RRAGD	100.9696277	126.1196138	131.1707296	77.31595788	165.321685	123.1526231	67.5305593	173.0406486	78.23536041	138.887039	305.6395386	40.44867957	105.6472598	96.5739646	16.5949487	136.4638297
545	ZDBF2	73.04999577	78.698639	65.20182467	74.02591712	90.92692676	82.55285722	53.10655634	111.5986792	74.97555373	109.5805996	51.06508262	42.28725592	42.54252071	104.1188056	74.67726913	662.0339848
546	ZDBF2	100.5871669	110.9852601	210.1799995	125.0215489	400.4458593	159.6924123	165.2203975	114.1065147	107.5736206	188.5805667	58.5746536	307.0422495	484.9847361	143.3519787	137.5010035	123.5550891
547	ZDBF2	243.2450121	154.3704073	197.9067149	207.2725679	229.6134514	161.0457379	153.4189405	176.8024018	114.0932339	224.2579712	283.1108257	90.09024087	343.1763337	119.2084876	371.0156387	184.4105807
548	ZDBF2	126.2120346	47.42097478	148.046496	74.02591712	73.47630445	94.73278698	135.7167551	81.50465332	76.2794764	95.56447637	63.08039618	38.61010323	136.8451083	194.6568974	55.71161348	79.29654971
549	RAD54L2	144.187688	130.1554414	79.77635018	111.8613859	164.4032312	236.8319674	51.79528334	112.8525969	170.1619089	95.56447637	128.4136637	196.7276688	216.9668556	298.775703	229.9585748	145.6843588
550	RAD54L2	330.0635934	260.3108828	477.1239405	299.3937093	393.0982288	345.0980097	424.1968142	277.1158213	379.441498	326.1934127	599.2637637	544.2185979	406.2810728	427.0379997	183.7297891	416.7679124
551	RAD54L2	78.78690643	95.85090647	36.05277364	59.2207337	122.1543562	70.37292747	167.8429435	47.64887425	85.40693512	163.0967063	114.1454788	91.92881721	34.03401657	43.76007771	71.1212087	184.4105807
552	RAD54L2	254.3363727	370.2871861	257.7389775	273.0733832	271.8623265	318.0314991	447.1440916	328.5264488	423.1229076	431.9514332	625.5472621	501.931342	276.5263846	292.7398302	301.0797835	365.1329498
553	OR51B2	97.90994197	173.5405886	181.7980288	128.3115897	192.8752992	200.2921782	217.0156808	244.51396	114.7451953	457.4352936	83.35623781	728.0762323	121.246184	218.8003886	146.9838313	143.840253
554	OR51B2	216.4727623	149.3256227	263.1085395	182.5972622	259.0039732	140.7458549	343.553525	310.9716004	251.657076	359.3224312	623.2943908	108.4760043	226.1844018	102.6098374	133.944943	215.7603794
555	OR51B2	323.9442221	262.3287967	661.2232102	284.5885258	340.7463619	374.8711713	351.4211629	223.1973583	626.5348447	294.3385872	299.6318819	365.8766925	247.4556621	304.8115758	235.8853422	165.9695226
556	OR51B2	506.3779811	398.5379795	509.3413127	432.6403601	407.7934897	346.4513352	471.4026421	1159.873913	453.1131291	660.0319835	729.1793416	463.3212387	303.4699811	424.0200633	245.36817	654.6575616
557	KIAA1211	151.0719808	155.3793642	75.17386844	111.8613859	172.6693155	159.6924123	112.7694777	156.7397179	288.8188722	172.0160575	149.4404624	176.503329	71.6132432	152.4057879	168.3201939	121.7109833
558	KIAA1211	165.2230271	96.85986338	148.8135763	190.8223641	140.5234323	186.7589229	201.2804049	124.1378566	155.1667982	105.7580205	164.4596043	343.8137764	180.805713	182.5851518	1056.149949	97.73760778
559	KIAA1211	50.10235312	82.73446664	58.29810206	72.38089674	91.84538056	89.31948486	94.41165571	87.77424204	38.46571887	76.4515811	27.7854126	104.7988516	114.8648059	48.2869823	128.0181757	95.89350197
560	KIAA1211	129.654181	104.9315187	131.1707296	115.1514266	72.55785065	139.3925294	47.20582786	80.25073558	108.2255819	127.4193018	65.33326747	198.5662452	63.81378107	72.43047345	202.6954448	141.9961472
561	TET3	102.1170098	113.0031739	148.046496	80.60599865	51.43341312	101.4994146	277.3342387	125.3917743	228.8384292	262.4837618	107.3868649	235.3377721	177.969545	169.0044381	235.8853422	68.23191487
562	TET3	51.24973525	134.1912691	68.27014583	93.76616169	112.0513643	70.37292747	167.187307	201.8807567	108.2255819	57.33868582	148.6895053	204.0819742	204.2040994	55.83182329	66.37979478	116.1786659
563	TET3	69.99031008	146.298752	124.267007	151.341875	84.49775012	112.3260188	118.6702061	58.93413394	98.44616186	78.99996714	67.58613877	261.0778409	82.95791539	135.8071377	28.44848348	71.92012648
564	TET3	313.6177829	365.2424015	273.0805833	506.6662772	520.7633078	311.2648715	416.3291762	487.7740022	249.0492307	745.4029157	581.2407934	562.6043613	414.0805349	440.6187135	631.7934039	416.7679124
565	PCYT1B	102.8819312	140.2450105	226.2886856	70.73587636	153.3817855	167.8123655	66.8749228	139.1848695	99.75008453	168.1934784	81.85432362	119.5074624	231.1476959	95.06499641	131.5742361	70.07602067
566	PCYT1B	206.9112445	142.2629243	169.5247441	161.2119973	81.7423887	272.0184312	227.5058648	166.7710599	148.6471848	192.4031458	178.7277892	62.5115957	294.2524349	196.1658656	100.7550457	116.1786659
567	PCYT1B	142.6578451	124.1017	144.9781748	177.6622011	154.3002393	154.2791102	159.319669	168.0249776	164.9462182	280.322464	118.6512214	84.57451183	155.9892426	150.8968197	259.5924117	189.9428981
568	PCYT1B	511.3499704	493.3799291	1610.868609	634.9778669	650.2652944	539.9768858	598.5961227	736.0497154	911.4419488	1500.999376	636.8116186	465.1598151	943.0258758	516.0671234	733.7338031	394.6386427
569	GAGE12C	169.4300949	221.9705203	65.20182467	149.6968546	154.3002393	100.1460891	108.8356587	161.7553889	74.32359239	222.9837782	87.1110233	53.31871398	82.24887337	147.8788833	48.59949261	77.4524439
570	GAGE12C	180.5214555	133.1823122	111.2266421	126.6665693	165.321685	73.07957853	70.80874179	80.25073558	123.2206927	66.25803695	77.34858103	56.99586667	50.34198284	93.55602821	186.1004961	86.67297294
571	GAGE12C	208.0586267	147.3077089	135.7732114	97.05620245	54.18877453	59.54632324	96.37856521	75.23506461	79.53928309	131.2418809	85.6091091	60.67301936	38.99731065	89.02912362	148.1691848	112.4904542
572	GAGE12C	322.0319185	298.6512454	151.1148172	434.2853805	556.5830062	326.1514523	308.1491541	342.319544	389.2209181	225.5321642	187.7392743	479.8684258	342.4672917	307.8295122	552.3747209	531.1024725
573	TAF4B	151.8369022	72.64489754	13.80744522	70.73587636	66.12867401	87.96615934	104.9018397	68.96547589	295.9904469	11.46773716	88.61293749	31.25579785	22.68934438	57.34079148	305.8211974	77.4524439
574	TAF4B	305.9685687	226.0063479	253.1364958	231.9478737	180.0169459	213.8254335	199.9691319	165.5171421	234.0541199	192.4031458	244.8120138	126.8617678	297.088603	164.4775335	266.7045326	256.3307072
575	TAF4B	44.74790317	77.68968209	55.99686118	67.4458356	74.39475826	29.77316162	156.0414865	62.69588717	7.171574705	25.48386037	33.04211229	44.12583226	75.86749527	57.34079148	20.15100913	31.34979872
576	TAF4B	84.14135638	122.0837861	181.0309485	159.5669769	167.1585926	127.2125997	57.04037533	124.1378566	80.84320576	262.4837618	139.6780201	29.41722151	35.45210059	175.0403108	124.4621152	123.5550891
577	LIPA	142.2753844	156.3883211	250.0681746	159.5669769	98.2745572	113.6793444	144.8956661	2186.832545	213.8433185	188.5805667	156.9500334	270.2707226	196.4046373	173.5313426	113.7939339	106.9581368
578	LIPA	123.5348096	133.1823122	134.2390508	75.6709375	121.2359023	116.3859954	68.18619579	150.4701292	164.9462182	452.3385215	210.2679873	60.67301936	70.90420118	107.136742	45.04343217	116.1786659
579	LIPA	120.0926632	141.2539674	55.22978089	162.8570177	127.665079	112.3260188	66.2192863	196.8650857	278.3874908	112.1289856	177.225875	56.99586667	212.7126036	105.6277738	45.04343217	99.58171359
580	LIPA	115.5031347	140.2450105	97.41919686	154.6319158	92.76383437	82.55285722	295.0364241	117.8682679	76.93143774	68.80642299	166.7124756	218.790585	199.9498473	264.0694345	132.7595896	127.2433007
581	CACNG3	29.83193544	48.42993169	25.31364958	26.32032609	45.92269028	25.71318504	80.64328926	60.18805168	38.46571887	38.22579055	78.85049523	12.87003441	4.963294083	4.526904591	37.9313113	25.8174813
582	CACNG3	201.9392553	175.5585024	62.9005838	189.1773438	203.8967449	178.6389697	303.5596986	278.369739	258.1766894	333.8385708	228.2909576	102.9602753	68.06803314	158.4416607	193.212617	213.9162736
583	CACNG3	298.7018151	210.8719942	200.2079557	366.8395449	270.0254189	239.5386185	257.0095072	252.0374664	347.4953925	391.1772566	292.1223109	227.9834667	302.7609391	280.6680846	730.1777426	387.2622195
584	CACNG3	399.6714428	340.0184788	540.7916046	278.0084443	395.8535902	496.6704689	374.3684404	486.5200844	431.598405	401.3708008	335.6778225	500.0927656	432.5156272	316.8833214	444.5075544	359.6006324
585	RAMP1	79.16936714	137.2181398	154.9502186	128.3115897	158.8925084	96.08611251	124.5709346	61.44196943	127.1324607	191.1289527	38.29881197	158.1175656	70.90420118	58.84975968	110.2378735	164.1254168
586	RAMP1	158.3387343	165.4689333	216.3166418	200.6924864	243.3902585	133.9792273	201.9360414	193.1033325	200.1521304	175.8386365	126.1607924	183.8576344	225.4753598	110.1546784	186.1004961	141.9961472
587	RAMP1	206.9112445	174.5495455	343.65197	187.5323234	201.1413834	266.6051291	178.3331275	166.7710599	415.9513329	332.5643778	177.9768321	163.6332946	253.8370402	126.7533285	232.3292817	247.1101782
588	RAMP1	413.0575677	514.5680242	1973.697587	386.5797894	556.5830062	539.9768858	590.7284847	476.4887425	512.4416107	881.7415687	707.4015857	520.3171054	555.8889373	745.4302893	527.4822978	468.402875
589	HSD17B1	251.276687	327.9109958	268.4781016	416.1901563	385.7505984	446.5974243	310.1160636	501.5670974	406.1719128	513.4997864	209.5170302	649.0174495	360.902384	442.1276817	298.7090765	381.7299021
590	HSD17B1	237.8905621	224.997391	325.242043	261.5582405	168.0770464	278.7850588	222.9164093	268.3383971	324.6767457	161.8225133	241.8081854	244.5306538	256.6732083	334.9909397	668.5393617	197.3193214
591	HSD17B1	95.99763841	75.67176827	217.8508024	128.3115897	117.5620871	143.452506	137.0280281	166.7710599	123.872654	53.51610677	160.7048188	132.3774968	143.9355284	93.55602821	135.1302965	99.58171359
592	HSD17B1	140.7455416	141.2539674	72.10554728	123.3765285	84.49775012	117.739321	144.8956661	119.1221856	27.38237615	197.4999178	144.1837627	130.5389204	176.5514609	111.6636466	96.01363174	149.3725704
593	HS3ST3B1	114.3557525	121.0748292	108.1583209	179.3072215	102.8668262	170.5190166	173.0880355	171.7867308	161.6864115	78.99996714	58.5746536	110.3145807	119.119058	265.5784027	124.4621152	162.281311
594	HS3ST3B1	188.5531304	178.5853731	86.68007279	152.9868954	98.2745572	109.6193678	83.26583525	131.6613631	46.28925491	110.8547926	123.9079211	209.5977032	121.246184	175.0403108	194.3979704	210.228062
595	HS3ST3B1	53.1620388	84.75238046	82.07759105	95.41118207	21.12443753	55.48634666	76.05383377	73.98114686	99.09812319	64.98384393	105.1339936	82.73593549	86.50312544	250.4887207	10.6681813	121.7109833
596	HS3ST3B1	112.8259097	130.1554414	418.0587582	254.978159	115.7251795	119.0926465	185.5451289	179.3102373	130.3922674	135.0644599	95.37155137	264.7549936	35.45210059	117.6995194	173.0616078	103.2699252
597	DNAJA4	206.5287838	256.2750552	298.3942329	301.0387296	315.0296553	338.3313821	235.3735028	190.595497	287.5149495	172.0160575	426.5436313	189.3733635	348.8486698	208.2376112	254.8509978	199.1634272
598	DNAJA4	342.3023362	385.4215397	734.0958377	411.2550951	585.973528	431.7108435	450.4222741	254.5453019	631.7505354	733.9351786	506.8960407	535.0257162	550.9256432	448.1635545	508.5166422	438.8971821
599	DNAJA4	261.6031262	310.7587284	302.2296343	195.7574253	410.5488511	295.0249652	230.1284108	391.2223359	378.7895367	396.2740287	191.4940598	362.1995398	244.6194941	245.9618161	280.9287744	544.0112131
600	DNAJA4	90.64318846	125.1106569	8.437883192	78.96097826	62.45485878	110.9726933	74.74256077	129.1535276	51.50494561	1210.483367	114.8964359	251.8849592	60.97761302	107.136742	96.01363174	237.8896491
601	DTD1	99.43978481	132.1733552	154.9502186	69.09085598	129.5019866	89.31948486	37.37128039	106.5830082	150.6030688	103.2096345	76.59762393	66.18874839	131.1727722	304.8115758	190.84191	158.5930994
602	DTD1	256.631137	348.090134	403.4842326	338.8741984	505.1495931	452.0107264	459.6011851	782.4446719	279.6914135	764.515811	289.1184825	560.765785	652.3186509	499.4684732	477.6974517	252.6424956
603	DTD1	0	0	0	0	0	0	0	0	0	0	0	0	0	4.526904591	0	0
604	DTD1	179.3740734	155.3793642	188.7017514	148.0518342	121.2359023	78.49288064	57.69601183	180.5641551	177.3334836	93.01609034	141.1799343	343.8137764	194.2775112	95.06499641	101.9403991	99.58171359
605	FOXE1	68.84292795	140.2450105	237.0278097	87.18608017	164.4032312	124.5059486	94.41165571	134.1691985	118.6569633	94.29028336	214.0227728	119.5074624	146.0626544	58.84975968	48.59949261	141.9961472
606	FOXE1	162.9282628	188.6749422	225.5216053	113.5064063	135.9311632	226.0053632	98.3454747	147.9622937	115.3971566	238.2740944	341.6854793	292.3336387	119.8281	196.1658656	141.0570639	121.7109833
607	FOXE1	72.66753505	43.38514714	37.58693422	49.35061142	135.9311632	56.83967219	859.5394489	56.42629845	147.3432621	71.35480903	93.11868008	47.80298495	147.4807385	42.25110951	109.05252	35.03801034
608	FOXE1	115.8855954	72.64489754	83.61175163	97.05620245	119.3989947	100.1460891	91.78910972	45.14103876	41.07356422	49.69352771	179.4787463	79.0587828	21.98030237	84.50221903	139.8717104	64.54370325
609	ADSS	56.6041852	52.46575933	50.62729915	90.47612093	60.61795117	41.95309138	473.3695516	56.42629845	50.20102293	78.99996714	48.06125423	68.02732474	68.77707515	33.19730033	194.3979704	49.79085679
610	ADSS	98.29240268	54.48367315	55.22978089	87.18608017	92.76383437	14.88658081	51.13964685	36.36361456	86.05889646	122.3225298	66.83518167	38.61010323	87.92120947	61.86769607	79.41868304	47.94675099
611	ADSS	32.50916042	51.45680242	73.63970786	83.89603941	123.9912638	39.24644032	38.68255338	112.8525969	65.19613368	70.08061601	39.80072616	84.57451183	122.664268	52.81388689	71.1212087	42.41443357
612	ADSS	242.0976299	144.2808382	111.2266421	49.35061142	148.7895165	94.73278698	31.4705519	221.9434406	116.0491179	50.96772073	48.06125423	31.25579785	76.57653728	87.52015542	250.1095839	114.33456
613	KDM8	115.5031347	185.6480715	187.1675908	105.2813044	152.4633317	93.37946145	59.00728482	117.8682679	118.005002	28.0322464	75.84666684	73.54305377	138.2631923	63.37666427	98.3843387	51.6349626
614	KDM8	308.6457936	221.9705203	102.0216786	195.7574253	190.1199378	147.5124826	105.5574762	144.2005405	189.0687877	217.8870061	270.3445551	132.3774968	298.506687	134.2981695	226.4025143	368.8211614
615	KDM8	106.7065383	94.84194956	71.33846699	32.90040761	66.12867401	63.60629983	62.28546731	33.85577907	54.11279095	26.75805338	39.04976906	49.64156129	75.86749527	89.02912362	36.74595783	46.10264518
616	KDM8	298.3193544	300.6691593	237.0278097	409.6100747	579.5443514	419.5309138	469.4357326	491.5357554	627.186806	338.9353429	265.8388125	643.5017205	502.0017444	476.8339502	520.370177	617.7754454
617	CCSER1	82.22905282	96.85986338	81.31051076	80.60599865	90.00847295	98.79276356	28.84800591	96.55166624	59.98044298	166.9192854	117.9002643	66.18874839	124.0823521	95.06499641	43.8580787	44.25853937
618	CCSER1	285.3156903	257.2840121	570.7077359	363.5495041	213.0812829	238.185293	140.3062106	1018.181208	487.0151186	443.4191704	356.7046213	251.8849592	379.3374763	261.0514981	227.5878678	226.8250143
619	CCSER1	257.7785191	214.9078219	139.6086128	264.8482813	142.3603399	234.1253164	195.3796764	160.5014712	270.5639548	405.1933798	277.1031689	191.2119398	362.3204681	185.6030882	154.0959522	232.3573317
620	CCSER1	177.8442305	191.7018129	107.3912406	143.1167731	222.265821	163.7523889	172.432399	124.1378566	155.1667982	145.2580041	188.4902314	202.2433979	107.7743858	245.9618161	143.4277709	199.1634272
621	CRTAM	152.9842843	153.3614504	36.05277364	177.6622011	146.9526089	178.6389697	57.04037533	195.611168	104.3138139	121.0483367	87.1110233	218.790585	116.2828899	188.6210246	66.37979478	151.2166762
622	CRTAM	137.3033952	245.1765292	144.2110946	340.5192188	292.986764	193.5255505	381.5804418	211.9120986	161.6864115	133.7902669	184.735446	176.503329	282.1987207	206.728643	117.3499943	153.060782
623	CRTAM	68.07800652	93.83299265	82.07759105	72.38089674	235.1241742	64.95962536	76.05383377	124.1378566	56.7206363	77.72577412	69.08805296	84.57451183	83.6669574	73.93944165	59.26767391	42.41443357
624	CRTAM	182.4337591	150.3345796	138.8415325	200.6924864	349.9309	208.4121314	249.7975057	219.4356051	171.4658316	128.6934949	229.7928718	178.3419054	409.8262828	138.8250741	68.75050174	236.0455433
625	ZNF273	89.11334562	110.9852601	78.2421896	70.73587636	97.3561034	109.6193678	146.2069391	70.21939363	117.3530406	243.3708665	66.83518167	58.83444302	187.8961331	90.53809182	37.9313113	132.7756181
626	ZNF273	76.87460287	95.85090647	32.21737219	164.5020381	182.7723073	113.6793444	186.8564019	157.9936357	135.6079581	703.3545461	117.9002643	58.83444302	324.7412414	113.1726148	202.6954448	110.6463484
627	ZNF273	285.3156903	312.7766422	1343.157588	235.2379144	225.0211824	282.8450354	111.4582047	361.1283101	369.662078	536.4352607	338.6816509	128.7003441	203.4950574	372.7151446	328.3429135	319.0303046
628	ZNF273	85.67119922	116.0300447	39.88817509	440.865462	133.1758018	133.9792273	107.5243857	94.04383076	64.54417234	103.2096345	81.10336652	246.3692301	116.991932	134.2981695	46.22878565	60.85549164
629	CYP1A1	133.8612488	142.2629243	461.7823347	110.2163655	101.9483724	178.6389697	83.26583525	206.8964277	359.2306966	90.4677043	100.6282511	182.0190581	210.5854775	137.3161059	240.6267561	132.7756181
630	CYP1A1	180.9039162	152.3524934	387.3755466	65.80081522	109.2960029	165.1057144	116.7032966	97.80558399	475.9317759	324.9192197	113.3945217	255.5621118	310.5604012	87.52015542	175.4323148	57.16728002
631	CYP1A1	497.1989241	431.8335576	342.8848897	564.2419905	717.3124222	535.9169092	500.9062845	1273.980427	434.2062503	332.5643778	1857.116902	584.6672775	450.2416775	484.3787912	491.9216935	424.1443357
632	CYP1A1	37.48114966	22.19705203	110.4595618	8.225101903	81.7423887	48.71971902	64.25237681	41.37928553	46.28925491	17.83870226	75.84666684	38.61010323	12.0537142	24.14349115	46.22878565	16.59695226
633	SLC23A3	37.86361037	83.74342355	98.18627715	131.6016304	58.78104356	78.49288064	122.6040251	38.87145005	70.41182437	165.6450924	115.647393	73.54305377	46.08773077	84.50221903	92.45757131	248.954284
634	SLC23A3	201.5567946	200.7824251	165.6893427	203.9825272	420.651843	162.3990634	434.6869982	218.1816874	393.7846474	186.0321807	159.2029046	520.3171054	202.7860154	256.5245935	210.9929191	121.7109833
635	SLC23A3	500.2586097	478.2455755	675.0306554	368.4845652	694.3510771	539.9768858	567.7812073	387.4605827	338.3679338	1060.128591	484.3673278	683.9504	1067.81727	434.5828407	602.159567	824.3152958
636	SLC23A3	243.2450121	255.2660983	273.8476636	278.0084443	190.1199378	220.5920611	317.328065	269.5923148	226.8825452	265.0321478	205.0112876	345.6523527	234.6929059	291.230862	491.9216935	610.3990222
637	BARHL2	205.3814017	178.5853731	246.2327732	245.1080367	189.201484	207.0588058	145.5513026	164.2632244	492.2308093	224.2579712	539.1871959	112.153157	355.2300479	443.6366499	292.7823091	169.6577343
638	BARHL2	140.3630809	140.2450105	407.3196341	220.432731	183.6907611	223.2987122	156.0414865	85.26640655	155.1667982	119.7741437	105.1339936	123.1846151	107.7743858	144.8609469	177.8030217	197.3193214
639	BARHL2	53.92696022	60.53741462	109.6924815	98.70122283	56.94413595	39.24644032	112.7694777	47.64887425	47.59317759	26.75805338	84.85815201	88.25166452	43.96060473	31.68833214	113.7939339	25.8174813
640	BARHL2	53.1620388	29.2597504	72.10554728	44.41555027	7.347630445	46.01306796	74.74256077	31.34794359	49.5490616	15.29031622	54.81986811	542.3800215	26.23455444	116.1905512	129.2035291	23.97337549
641	OR7E24	122.3874275	69.61802681	42.18941596	80.60599865	207.5705601	104.2060657	138.3393011	105.3290904	60.63240432	108.3064066	136.6741917	71.70447742	128.3366041	75.44840985	27.26313	416.7679124
642	OR7E24	165.6054878	125.1106569	95.11795599	174.3721603	103.78528	97.43943803	244.5524138	130.4074453	115.3971566	126.1451088	31.54019809	182.0190581	94.30258758	108.6457102	22.52171609	73.76423229
643	OR7E24	125.4471131	38.34036259	4.602481741	0	0.918453806	16.23990634	4.589455486	2.507835487	5.215690694	2.548386037	4.505742584	5.515729033	5.672336095	0	3.556060435	9.220529036
644	OR7E24	50.86727454	7.062698372	1.53416058	4.935061142	1.836907611	1.353325528	1.966909494	0	1.303922674	0	0.750957097	0	1.418084024	0	0	5.532317422
645	AACS	214.1779981	177.5764162	175.6613865	152.9868954	111.1329105	90.67281039	98.3454747	154.2318824	155.1667982	114.6773716	201.2565021	169.1490237	146.7716965	164.4775335	272.6313	147.5284646
646	AACS	108.6188419	150.3345796	105.85708	52.64065218	108.3775491	131.2725762	47.86146436	150.4701292	200.8040917	90.4677043	98.37537976	200.4048215	34.03401657	110.1546784	467.0292704	55.32317422
647	AACS	335.8005041	329.9289097	287.6551088	340.5192188	373.8106989	392.4644032	328.4738855	1095.924108	353.3630445	272.6773059	507.6469978	540.5414452	318.3598633	292.7398302	540.5211861	357.7565266
648	AACS	196.9672661	174.5495455	216.3166418	139.8267323	180.0169459	155.6324357	73.43128778	156.7397179	145.3873781	170.7418645	207.2641589	358.5223871	82.95791539	155.4237243	456.3610891	132.7756181
649	PIGV	222.9745944	236.095917	334.4470065	475.41089	144.1972475	104.2060657	187.5120384	122.8839389	199.5001691	107.0322135	437.0570307	224.306314	515.4735426	390.822763	361.5328109	295.0569292
650	PIGV	306.3510294	250.2213137	309.133357	350.389341	198.386022	133.9792273	355.3549819	361.1283101	210.5835118	647.2900533	370.9728061	531.3485635	394.2273586	227.8541977	199.1393843	175.1900517
651	PIGV	359.8955289	309.7497714	329.0774445	409.6100747	238.7979895	301.7915928	459.6011851	295.9245874	434.8582116	355.4998521	228.2909576	779.5563699	251.7099142	439.1097453	187.2858496	455.4941344
652	PIGV	122.0049667	266.3646243	155.7172989	151.341875	176.3431307	259.8385014	139.6505741	346.0812972	226.2305839	275.225692	381.4862055	292.3336387	197.8227213	312.3564168	259.5924117	232.3573317
653	NT5C2	284.9332296	212.8899081	293.7917511	227.0128125	171.7508617	148.8658081	229.4727743	392.4762537	130.3922674	196.2257248	222.2833008	257.4006882	266.5997965	324.4281623	378.1277596	311.6538814
654	NT5C2	102.4994705	142.2629243	133.4719705	101.9912636	122.1543562	155.6324357	163.9091245	119.1221856	121.2648086	137.612846	211.7699015	117.668886	207.0402675	86.01118723	103.1257526	84.82886713
655	NT5C2	168.2827128	136.2091829	125.0340873	85.54105979	62.45485878	74.43290405	119.3258426	99.05950173	44.98533224	124.8709158	99.12633686	69.86590108	70.19515917	128.2622967	52.15555304	121.7109833
656	NT5C2	73.43245648	83.74342355	177.9626273	52.64065218	102.8668262	108.2660423	49.82837385	84.01248881	67.80397903	93.01609034	57.8236965	34.93295054	40.41539468	63.37666427	55.71161348	53.47906841
657	PRRX2	114.7382132	126.1196138	102.0216786	185.887303	112.9698181	217.88541	214.3931349	186.8337438	72.36770838	210.241848	410.0225752	137.8932258	163.0796627	108.6457102	146.9838313	86.67297294
658	PRRX2	70.37277079	89.79716501	53.69562031	90.47612093	123.07281	113.6793444	41.96073587	99.05950173	224.2746999	66.25803695	130.6665349	101.1216989	72.32228521	101.1008692	110.2378735	105.114031
659	PRRX2	19.50549625	43.38514714	41.42233567	34.54542799	38.57505984	116.3859954	79.33201626	50.15670974	59.32848165	48.4193347	26.28349841	62.5115957	70.90420118	102.6098374	130.3888826	33.19390453
660	PRRX2	117.7978989	126.1196138	79.77635018	182.5972622	102.8668262	115.0326699	68.84183229	91.53599527	112.7893113	76.4515811	155.4481192	130.5389204	133.2998982	104.1188056	194.3979704	84.82886713
661	HIST3H2BB	345.7444826	271.4094089	147.2794157	200.6924864	276.4545955	246.3052461	454.3560931	230.7208648	209.9315504	257.3869897	348.4440932	178.3419054	231.1476959	479.8518866	265.5191791	223.1368027
662	HIST3H2BB	170.1950163	167.4868471	181.7980288	238.5279552	151.5448779	189.465574	177.0218545	201.8807567	138.8677647	224.2579712	135.9232346	126.8617678	139.6812763	185.6030882	218.10504	160.4372052
663	HIST3H2BB	159.4861164	110.9852601	164.9222624	92.12114131	140.5234323	100.1460891	205.8698604	84.01248881	31.29414417	152.9031622	92.36772298	27.57864516	44.66964675	49.7959505	62.82373435	49.79085679
664	HIST3H2BB	139.5981594	127.1285707	85.14591221	67.4458356	15.6137147	46.01306796	8.523274474	270.8462326	35.20591219	57.33868582	52.56699682	16.5471871	74.44941124	42.25110951	42.67272522	103.2699252
665	CENPV	239.420405	285.5348056	337.5153277	171.0821196	157.0556008	290.9649886	291.1026051	255.7992197	387.9169954	335.1127638	241.0572283	165.471871	284.3258467	223.3272931	322.4161461	230.5132259
666	CENPV	236.74318	270.4004519	187.9346711	261.5582405	217.6735519	159.6924123	354.0437089	204.3885922	158.4266048	173.2902505	93.11868008	459.6440861	308.4332752	209.7465794	139.8717104	219.4485911
667	CENPV	88.3484242	61.54637153	370.4997802	64.15579484	153.3817855	69.01960194	60.31855782	50.15670974	123.2206927	192.4031458	87.8619804	45.96440861	60.97761302	43.76007771	73.49191565	82.98476132
668	CENPV	108.2363812	151.3435365	254.6706563	133.2466508	194.7122068	213.8254335	143.5843931	191.8494147	179.2893676	123.5967228	192.995974	623.2773807	242.4923681	143.3519787	157.6520126	261.8630246
669	SP100	87.96596349	90.80612192	437.2357654	187.5323234	45.00423648	146.1591571	66.8749228	116.6143501	104.3138139	308.3547104	267.3407267	56.99586667	121.955226	52.81388689	29.63383696	241.5778607
670	SP100	39.77591392	40.35827641	9.972043773	49.35061142	60.61795117	51.42637007	30.15927891	70.21939363	51.50494561	59.88707186	51.81603972	299.6879441	42.54252071	67.90356886	5.926767391	27.66158711
671	SP100	125.0646524	150.3345796	99.72043773	85.54105979	125.8281714	113.6793444	182.9225829	194.3572502	148.6471848	115.9515647	63.83135328	145.2475312	127.6275621	116.1905512	363.9035178	390.9504311
672	SP100	172.4897806	183.6301577	246.2327732	1038.00786	266.3516036	165.1057144	183.5782194	199.3729212	185.1570196	310.9030965	81.85432362	1557.274164	270.8540485	233.8900705	341.3818017	396.4827485
673	PIK3R5	127.7418774	135.200226	211.7141601	116.796447	127.665079	167.8123655	192.7571304	106.5830082	296.6424082	146.5321971	153.1952479	137.8932258	152.4440325	156.9326925	292.7823091	261.8630246
674	PIK3R5	164.0756449	104.9315187	41.42233567	169.4370992	97.3561034	123.1526231	40.64946288	77.74290009	76.2794764	64.98384393	24.78158421	49.64156129	194.2775112	75.44840985	79.41868304	73.76423229
675	PIK3R5	100.2047062	91.81507883	196.3725543	146.4068139	111.1329105	151.5724592	196.6909494	175.5484841	105.6177366	326.1934127	54.06891101	954.2211227	123.3733101	132.7892013	539.3358326	82.98476132
676	PIK3R5	41.68821748	58.51950079	39.1210948	90.47612093	81.7423887	60.89964877	63.59674031	67.71155814	122.5687313	157.9999343	36.79689777	80.89735915	50.34198284	78.46634624	81.78939	49.79085679
677	FAM71C	144.5701487	146.298752	250.8352549	180.9522419	259.0039732	251.7185483	182.9225829	304.7020117	188.4168263	322.3708336	214.7737299	224.306314	184.3509231	215.7824522	397.0934152	164.1254168
678	FAM71C	173.6371627	218.9436495	102.0216786	144.7617935	211.2443753	200.2921782	246.5193233	184.3259083	303.1620216	410.2901519	263.5859412	229.822043	221.2211077	848.0401267	154.0959522	234.2014375
679	FAM71C	146.864913	70.62698372	52.92854002	60.86575408	146.0341551	40.59976585	145.5513026	45.14103876	254.2649213	35.67740451	226.7890434	121.3460387	131.8818142	96.5739646	132.7595896	97.73760778
680	FAM71C	129.654181	147.3077089	217.0837221	184.2422826	183.6907611	139.3925294	234.7178663	151.724047	161.6864115	230.6289363	216.275644	284.9793334	124.0823521	120.7174558	82.97474348	167.8136285
681	MRPS22	261.6031262	236.095917	164.1551821	131.6016304	100.1114648	97.43943803	124.5709346	165.5171421	207.3237051	146.5321971	117.1493072	178.3419054	233.2748219	256.5245935	136.31565	99.58171359
682	MRPS22	297.9368937	317.8214267	215.5495615	712.2938248	265.4331498	262.5451525	275.3673292	287.1471632	265.3482641	674.0481067	379.2333342	147.0861075	314.1056112	224.8362613	190.84191	228.6691201
683	MRPS22	270.3997225	157.397278	166.456423	31.25538723	63.37331259	50.07304455	41.30509938	50.15670974	10.43138139	21.66128131	30.0382839	9.192881721	126.9185201	93.55602821	28.44848348	226.8250143
684	MRPS22	63.87093871	124.1017	36.81985393	164.5020381	138.6865247	67.66627641	74.08692428	126.6456921	81.4951671	90.4677043	76.59762393	33.0943742	75.15845326	82.99325083	42.67272522	51.6349626
685	MEA1	160.6334985	226.0063479	277.6830651	123.3765285	191.9568454	212.4721079	138.3393011	270.8462326	144.7354168	154.1773552	203.5093734	303.3650968	168.0429568	172.0223745	275.002007	158.5930994
686	MEA1	29.44947473	34.30453495	21.47824813	14.80518342	44.08578267	25.71318504	57.69601183	20.06268389	210.5835118	53.51610677	30.78924099	7.354305377	5.672336095	48.2869823	100.7550457	27.66158711
687	MEA1	157.5738129	184.6391146	220.1520433	194.1124049	81.7423887	226.0053632	146.8625756	77.74290009	67.80397903	369.5159753	92.36772298	58.83444302	206.3312254	155.4237243	174.2469613	195.4752156
688	MEA1	89.11334562	92.82403574	89.74839395	93.76616169	249.8194351	119.0926465	138.3393011	147.9622937	161.6864115	78.99996714	72.84283845	235.3377721	75.86749527	67.90356886	152.9105987	108.8022426
689	CAMKV	243.2450121	146.298752	223.9874447	320.7789742	318.7034706	285.5516865	175.7105815	264.5766439	348.1473538	574.6610513	286.8656112	895.3866796	499.8746183	310.8474486	280.9287744	154.9048878
690	CAMKV	150.6895201	209.8630373	102.7887589	301.0387296	250.7378889	228.7120143	218.9825903	176.8024018	284.2551428	165.6450924	215.524687	222.4677377	95.7206716	387.8048266	192.0272635	431.5207589
691	CAMKV	103.6468526	68.6090699	28.38197074	65.80081522	157.0556008	100.1460891	46.55019136	35.10969682	97.79420052	42.0483696	27.7854126	69.86590108	81.53983136	72.43047345	34.37525087	66.38780906
692	CAMKV	130.8015631	129.1464845	187.1675908	250.0430978	149.7079703	101.4994146	106.2131127	139.1848695	149.9511075	224.2579712	291.3713538	99.28312259	105.6472598	86.01118723	123.2767617	320.8744105
693	HPR	42.83559961	111.994217	64.43474438	65.80081522	109.2960029	125.8592741	62.28546731	547.9620539	22.16668545	70.08061601	62.32943908	154.4404129	58.85048698	79.97531444	81.78939	88.51707875
694	HPR	134.2437095	50.44784551	58.29810206	75.6709375	36.73815223	52.7796956	64.25237681	30.09402584	123.872654	6.370965092	190.7431027	40.44867957	92.17546154	34.70626853	26.07777652	75.6083381
695	HPR	186.2583662	148.3166658	123.4999267	82.25101903	154.3002393	201.6455037	150.7963945	173.0406486	48.89710026	177.1128295	80.35240942	283.140757	143.9355284	105.6277738	354.42069	175.1900517
696	HPR	218.3850659	158.4062349	247.7669337	182.5972622	193.793753	178.6389697	96.37856521	295.9245874	172.1177929	378.4353264	138.1761059	161.7947183	212.0035615	159.9506289	136.31565	245.2660724
697	OR4D2	126.2120346	184.6391146	83.61175163	121.7315082	71.63939684	82.55285722	106.2131127	90.28207753	50.85298427	25.48386037	51.81603972	71.70447742	79.41270533	101.1008692	59.26767391	99.58171359
698	OR4D2	151.4544415	118.0479585	174.1272259	80.60599865	235.1241742	208.4121314	268.8109642	134.1691985	370.3140393	217.8870061	52.56699682	108.4760043	89.33929349	236.9080069	88.90151087	201.007533
699	OR4D2	361.4253717	380.3767552	382.7730648	343.8092595	488.6174246	328.8581034	361.9113469	521.6297813	554.1671363	188.5805667	367.9689777	321.7508602	579.2873237	285.1949892	401.8348291	449.961817
700	OR4D2	135.0086309	116.0300447	138.0744522	98.70122283	157.0556008	62.2529743	77.36510677	77.74290009	121.2648086	68.80642299	165.2105614	79.0587828	155.2802006	185.6030882	97.19898522	108.8022426
701	IGF2R	68.84292795	52.46575933	12.27328464	60.86575408	121.2359023	73.07957853	71.46437828	66.4576404	61.28436566	70.08061601	87.1110233	36.77152688	328.9954935	108.6457102	30.81919044	774.524439
702	IGF2R	80.31674927	69.61802681	46.02481741	47.70559103	7.347630445	77.13955511	12.45709346	91.53599527	95.18635517	58.61287884	144.1837627	44.12583226	70.90420118	54.32285509	42.67272522	77.4524439
703	IGF2R	70.37277079	39.3493195	46.02481741	82.25101903	87.25311154	85.25950828	72.77565128	70.21939363	125.828538	33.12901848	75.09570974	68.02732474	99.97492367	78.46634624	50.97019957	40.57032776
704	IGF2R	159.1036557	95.85090647	270.0122622	134.8916712	194.7122068	230.0653398	131.1272996	134.1691985	278.3874908	207.693462	185.4864031	101.1216989	185.0599651	114.681583	228.7732213	184.4105807
705	CDKN2B	159.8685771	175.5585024	109.6924815	143.1167731	188.2830302	188.1122484	108.1800222	115.3604324	281.6472975	113.4031786	147.1875911	316.2351312	266.5997965	152.4057879	65.1944413	112.4904542
706	CDKN2B	118.9452811	118.0479585	39.88817509	440.865462	122.1543562	66.31295088	135.0611186	382.4449117	101.0540072	152.9031622	62.32943908	250.0463828	194.2775112	119.2084876	318.8600857	433.3648647
707	CDKN2B	48.19004956	62.55532844	105.0899998	121.7315082	27.55361417	36.53978926	43.27200887	82.75857107	54.11279095	57.33868582	57.8236965	200.4048215	41.8334787	129.7712649	61.63838087	116.1786659
708	CDKN2B	131.9489452	99.88673412	181.7980288	95.41118207	48.6780517	92.02613592	159.319669	194.3572502	66.50005635	99.38705543	75.84666684	69.86590108	287.1620148	95.06499641	59.26767391	75.6083381
709	ALDH7A1	130.8015631	105.9404756	30.68321161	54.28567256	79.90548109	86.61283381	172.432399	72.72722912	59.32848165	52.24191375	98.37537976	224.306314	182.9328391	61.86769607	90.08686435	47.94675099
710	ALDH7A1	107.4714597	78.698639	148.8135763	77.31595788	79.90548109	85.25950828	120.6371156	80.25073558	80.84320576	168.1934784	84.10719491	56.99586667	66.64994911	86.01118723	68.75050174	27.66158711
711	ALDH7A1	285.698151	242.1496585	150.3477369	202.3375068	224.1027286	177.2856442	192.7571304	244.51396	201.4560531	271.4031129	354.45175	250.0463828	358.775258	867.6567132	183.7297891	171.5018401
712	ALDH7A1	227.9465836	224.997391	99.72043773	172.72714	261.7593346	308.5582204	173.743672	243.2600422	502.6621907	220.4353922	247.8158421	187.5347871	213.4216456	312.3564168	112.6085804	215.7603794
713	CYP3A43	123.1523489	96.85986338	58.29810206	74.02591712	136.849617	125.8592741	177.677491	95.2977485	41.07356422	63.70965092	108.137822	75.38163011	30.48880651	111.6636466	105.4964596	55.32317422
714	CYP3A43	115.8855954	127.1285707	62.9005838	205.6275476	56.94413595	193.5255505	191.4458574	55.17238071	119.960886	300.7095523	142.6818485	840.2293893	75.15845326	147.8788833	158.8373661	84.82886713
715	CYP3A43	151.4544415	153.3614504	204.0433572	129.9566101	144.1972475	135.3325528	66.8749228	149.2162115	178.6374063	581.0320164	193.7469311	182.0190581	51.05102485	126.7533285	119.7207013	140.1520413
716	CYP3A43	239.8028657	243.1586154	214.7824813	271.4283628	299.4159406	219.2387356	447.1440916	149.2162115	338.3679338	210.241848	251.5706276	150.7632602	227.6024858	108.6457102	125.6474687	239.7337549
717	MEX3A	346.509404	349.0990909	340.5836489	356.9694226	620.8747726	389.7577521	624.1659461	624.4510362	302.5100603	1526.483236	482.8654136	1117.854417	475.7671899	407.4214132	1014.662577	378.0416905
718	MEX3A	129.654181	59.5284577	52.92854002	154.6319158	272.7807803	127.2125997	95.06729221	70.21939363	74.97555373	45.87094866	117.1493072	170.9876	41.8334787	164.4775335	226.4025143	59.01138583
719	MEX3A	35.95130682	44.39410405	3.835401451	34.54542799	107.4590953	54.13302113	13.76836646	100.3134195	36.50983486	22.93547433	36.79689777	91.92881721	70.19515917	43.76007771	22.52171609	82.98476132
720	MEX3A	121.622506	52.46575933	89.74839395	106.9263247	110.2144567	94.73278698	166.5316705	31.34794359	83.45105111	56.06449281	53.31795392	31.25579785	95.01162959	141.8430105	59.26767391	119.8668775
721	PDE2A	223.3570551	167.4868471	182.5651091	314.1988927	477.5959789	244.9519206	167.187307	209.4042632	206.6717438	136.338653	306.3904957	172.8261764	137.5541503	273.1232436	209.8075657	335.6272569
722	PDE2A	135.0086309	84.75238046	7.670802902	64.15579484	158.8925084	64.95962536	27.53673292	42.63320328	18.90687877	26.75805338	48.06125423	75.38163011	106.3563018	64.88563247	11.85353478	46.10264518
723	PDE2A	201.9392553	129.1464845	207.1116784	208.9175883	144.1972475	152.9257847	163.9091245	47.64887425	172.7697542	114.6773716	105.8849507	137.8932258	182.9328391	117.6995194	423.1711917	184.4105807
724	PDE2A	73.04999577	82.73446664	52.16145973	13.16016304	0.918453806	47.36639349	13.11272996	23.82443713	13.69118807	39.49998357	47.31029714	47.80298495	99.26588166	82.99325083	7.11212087	40.57032776
725	HCAR2	342.6847969	287.5527194	484.7947434	302.68375	346.2570847	452.0107264	295.0364241	471.4730715	429.6425209	410.2901519	274.8502976	621.4388043	277.2354266	316.8833214	222.8464539	470.2469808
726	HCAR2	297.9368937	284.5258487	538.4903637	223.7227717	302.1713021	273.3717567	761.8496107	283.38541	303.8139829	252.2902176	449.0723442	297.8493678	177.260503	193.1479292	382.8691735	245.2660724
727	HCAR2	297.9368937	238.1138308	288.4221891	671.1683152	337.9910005	166.45904	290.4469686	236.9904535	324.6767457	273.9514989	282.3598686	226.1448903	299.924771	306.320544	284.4848348	411.235595
728	HCAR2	123.5348096	169.5047609	187.1675908	162.8570177	169.913954	178.6389697	93.75601922	221.9434406	134.9559967	244.6450595	196.7507595	51.48013764	124.0823521	242.9438797	107.8671665	97.73760778
729	ALPL	144.187688	156.3883211	106.6241603	90.47612093	88.17156534	140.7458549	93.75601922	159.2475534	136.9118807	229.3547433	200.505545	248.2078065	190.7323012	79.97531444	187.2858496	99.58171359
730	ALPL	293.3473652	231.0511324	298.3942329	307.6188112	310.4373863	297.7316162	330.440795	169.2788954	932.3047116	154.1773552	280.1069973	270.2707226	309.1423172	140.3340423	135.1302965	145.6843588
731	ALPL	375.1939573	257.2840121	287.6551088	314.1988927	230.5319052	257.1318504	435.9982712	185.579826	464.1964718	352.9514661	206.5132018	235.3377721	344.5944178	449.6725227	392.3520013	212.0721678
732	ALPL	392.4046893	301.6781162	108.1583209	373.4196264	424.3256582	347.8046608	411.7397208	371.1596521	511.7896494	262.4837618	485.869242	501.931342	489.2389882	288.2129256	459.9171496	400.1709602
733	SAPCD2	400.0539035	370.2871861	671.1952539	432.6403601	542.8061991	354.5712884	385.5142608	929.1530479	298.5982923	491.8385051	434.8041594	356.6838108	469.3858118	344.0447489	849.8984439	407.5473834
734	SAPCD2	91.7905706	92.82403574	40.65525538	67.4458356	112.9698181	117.739321	80.64328926	81.50465332	70.41182437	53.51610677	96.87346556	329.1051656	219.8030237	184.09412	349.6792761	123.5550891
735	SAPCD2	248.9819227	177.5764162	223.9874447	152.9868954	185.5276687	219.2387356	127.1934806	233.2287003	128.4363833	179.6612156	280.1069973	180.1804817	297.088603	176.549279	174.2469613	188.0987923
736	SAPCD2	138.4507773	128.1375276	201.7421163	120.0864878	202.0598372	152.9257847	441.2433632	90.28207753	204.0638984	182.2096016	205.7622447	119.5074624	241.074284	170.5134063	165.949487	92.20529036
737	MMS19	84.52381709	67.60011299	13.80744522	23.03028533	55.10722834	23.00653398	77.36510677	36.36361456	1.303922674	38.22579055	21.02679873	68.02732474	35.45210059	42.25110951	34.37525087	46.10264518
738	MMS19	68.46046724	31.27766422	75.17386844	36.19044837	7.347630445	6.766627641	107.5243857	20.06268389	28.68629882	52.24191375	39.80072616	23.90149247	39.70635266	18.10761836	43.8580787	18.44105807
739	MMS19	222.5921337	175.5585024	539.257444	75.6709375	72.55785065	58.19299771	93.10038272	26.33227261	59.98044298	44.59675564	93.86963717	20.22433979	86.50312544	128.2622967	82.97474348	66.38780906
740	MMS19	58.89894947	69.61802681	27.61489045	21.38526495	84.49775012	0	5.245091984	7.523506461	1.95588401	6.370965092	46.55934004	1.838576344	56.01431894	19.61658656	5.926767391	29.50569292
741	MMRN1	199.644491	217.9346926	251.6023352	172.72714	188.2830302	243.5985951	112.1138412	190.595497	209.2795891	163.0967063	230.5438289	137.8932258	215.5487716	175.0403108	307.0065509	173.3459459
742	MMRN1	230.6238086	218.9436495	253.1364958	157.9219565	284.7206798	292.3183141	207.8367699	303.4480939	442.0297863	159.2741273	836.5662065	128.7003441	207.0402675	264.0694345	322.4161461	191.7870039
743	MMRN1	212.6481552	200.7824251	138.8415325	154.6319158	107.4590953	120.445972	119.9814791	180.5641551	101.0540072	89.19351128	81.10336652	200.4048215	106.3563018	98.0829328	320.0454391	138.3079355
744	MMRN1	156.4264307	138.2270967	119.6645253	143.1167731	119.3989947	238.185293	367.1564389	101.5673372	64.54417234	135.0644599	147.9385482	56.99586667	104.2291757	87.52015542	183.7297891	141.9961472
745	GAGE2B	177.0793091	133.1823122	247.7669337	179.3072215	222.265821	184.0522718	113.4251142	156.7397179	662.3927182	108.3064066	162.9576901	73.54305377	180.805713	215.7824522	192.0272635	210.228062
746	GAGE2B	321.6494578	220.9615633	138.0744522	274.7184035	103.78528	94.73278698	125.8822076	147.9622937	217.1031252	78.99996714	223.0342579	165.471871	442.4422154	184.09412	74.67726913	167.8136285
747	GAGE2B	307.8808722	247.194443	200.2079557	322.4239946	266.3516036	186.7589229	272.0891467	150.4701292	220.3629318	68.80642299	152.4442908	152.6018366	151.7349905	194.6568974	213.3636261	140.1520413
748	GAGE2B	227.1816622	162.4420626	986.4652532	105.2813044	131.3388942	125.8592741	175.054945	245.7678777	198.1962464	101.9354415	92.36772298	56.99586667	49.63294083	134.2981695	231.1439283	175.1900517
749	SUCNR1	143.4227666	186.6570284	111.9937224	194.1124049	236.0426281	179.9922953	354.6993454	255.7992197	222.3188158	1209.209174	275.6012547	191.2119398	368.7018462	304.8115758	229.9585748	204.6957446
750	SUCNR1	40.54083535	37.33140568	2.301240871	26.32032609	22.96134514	70.37292747	91.13347322	50.15670974	24.7745308	29.30643942	98.37537976	14.70861075	29.7797645	9.053809182	49.78484609	20.28516388
751	SUCNR1	106.7065383	113.0031739	104.3229195	176.0171807	122.1543562	179.9922953	162.5978515	221.9434406	154.5148368	753.0480738	126.9117495	518.4785291	104.9382178	184.09412	386.4252339	195.4752156
752	SUCNR1	59.28141018	86.77029428	280.7513862	176.0171807	84.49775012	40.59976585	92.44474622	84.01248881	75.62751507	82.82254619	31.54019809	42.28725592	90.75737752	108.6457102	65.1944413	42.41443357
753	VSTM2B	44.74790317	32.28662113	59.06518235	32.90040761	58.78104356	50.07304455	20.32473144	58.93413394	84.75497378	35.67740451	54.06891101	79.0587828	67.35899113	36.21523673	43.8580787	68.23191487
754	VSTM2B	158.721195	110.9852601	52.16145973	67.4458356	99.19301101	121.7992975	94.41165571	111.5986792	95.18635517	58.61287884	158.4519476	134.2160731	116.2828899	66.39460067	97.19898522	75.6083381
755	VSTM2B	239.0379443	320.8482975	375.8693422	162.8570177	316.8665629	277.4317333	490.4161005	289.6549987	424.4268303	402.6449938	490.3749846	314.3965549	292.1253089	306.320544	1129.641865	280.3040827
756	VSTM2B	240.5677871	147.3077089	83.61175163	222.0777514	112.0513643	242.2452696	213.0818619	272.1001503	226.8825452	150.3547762	169.716304	170.9876	154.5711586	250.4887207	155.2813057	239.7337549
757	NAV1	224.1219765	236.095917	112.7608027	108.5713451	130.4204404	170.5190166	323.2287935	184.3259083	131.69619	434.4998192	582.7427076	126.8617678	189.3142172	122.226424	183.7297891	234.2014375
758	NAV1	175.931927	224.997391	378.1705831	177.6622011	290.2314026	316.6781736	344.2091615	208.1503454	181.897213	267.5805338	355.9536642	268.4321463	169.4610408	224.8362613	173.0616078	427.8325473
759	NAV1	470.0442136	428.8066869	669.6610933	720.5189267	575.8705361	460.1306796	588.7615752	1216.300211	599.8044298	1508.644534	757.7157113	444.9354753	883.4663468	419.4931588	802.4843048	462.8705576
760	NAV1	161.39842	233.0690463	346.7202912	217.1426902	252.5747966	265.2518035	410.4284478	290.9089165	192.9805557	314.7256755	243.3100996	435.7425936	287.1620148	161.4595971	643.6469387	158.5930994
761	GSKIP	202.7041767	219.9526064	132.7048902	269.7833424	235.1241742	296.3782907	257.6651437	347.3352149	163.6422955	217.8870061	240.3062712	305.2036731	338.2130396	267.0873709	858.1959183	158.5930994
762	GSKIP	344.9795612	342.0363926	530.8195608	1636.795279	517.0894926	569.7500474	376.9909864	359.8743924	464.8484331	814.2093387	517.4094401	661.8874839	231.1476959	526.6299007	421.9858383	405.7032776
763	GSKIP	399.6714428	401.5648503	246.9998534	406.320034	475.7590713	452.0107264	555.9797503	418.8085263	376.8336527	670.2255276	222.2833008	632.4702624	414.0805349	781.645526	373.3863457	650.9693499
764	GSKIP	304.4387258	328.9199527	371.2668605	287.8785666	296.6605792	354.5712884	287.1687861	435.109457	393.1326861	270.1289199	506.1450836	235.3377721	433.2246692	404.4034768	661.4272409	400.1709602
765	SH3D21	188.1706697	250.2213137	131.1707296	373.4196264	295.7421254	158.3390868	272.0891467	445.1407989	445.9415544	203.8708829	220.0304295	1239.200456	175.8424189	221.818325	209.8075657	302.4333524
766	SH3D21	84.9062778	82.73446664	11.50620435	36.19044837	65.2102202	63.60629983	131.1272996	130.4074453	31.29414417	84.09673921	178.7277892	182.0190581	108.4834278	82.99325083	74.67726913	165.9695226
767	SH3D21	72.66753505	73.65385445	200.975036	59.2207337	67.96558162	85.25950828	31.4705519	73.98114686	194.9364397	101.9354415	277.1031689	47.80298495	119.8281	111.6636466	109.05252	46.10264518
768	SH3D21	122.0049667	148.3166658	215.5495615	125.0215489	110.2144567	133.9792273	72.77565128	160.5014712	95.83831651	82.82254619	140.4289772	112.153157	115.5738479	128.2622967	245.36817	108.8022426
769	PPTC7	227.9465836	193.7197268	289.9563497	266.4933016	202.0598372	231.4186653	240.6185948	310.9716004	266.6521867	351.6772731	149.4404624	498.2541893	231.1476959	258.0335617	312.9333183	378.0416905
770	PPTC7	141.510463	106.9494325	241.6302914	116.796447	114.8067257	143.452506	84.57710824	575.5482442	68.45594036	166.9192854	110.3906933	82.73593549	106.3563018	76.95737804	53.34090652	237.8896491
771	PPTC7	86.81858135	108.9673463	195.605474	151.341875	155.2186932	121.7992975	165.876034	101.5673372	96.49027785	136.338653	137.4251488	165.471871	197.1136793	255.0156253	77.04797609	145.6843588
772	PPTC7	121.2400453	104.9315187	86.68007279	106.9263247	107.4590953	162.3990634	48.51710085	90.28207753	249.701192	110.8547926	114.8964359	104.7988516	185.7690071	159.9506289	128.0181757	140.1520413
773	GBA2	247.4520799	222.9794772	275.3818242	541.2117052	338.9094543	261.191827	386.8255338	303.4480939	218.4070478	379.7095195	135.1722775	178.3419054	497.0384503	244.4528479	66.37979478	184.4105807
774	GBA2	261.9855869	145.2897951	521.6145973	241.8179959	303.0897559	200.2921782	252.4200517	168.0249776	424.4268303	234.4515154	715.6621138	347.4909291	267.3088385	179.5672154	247.738877	459.182346
775	GBA2	239.420405	214.9078219	441.0711669	284.5885258	299.4159406	285.5516865	403.8720828	318.4951068	341.6277405	417.93531	463.3405291	463.3212387	594.1772059	206.728643	212.1782726	678.630937
776	GBA2	119.3277418	124.1017	128.8694888	113.5064063	204.8151987	189.465574	207.8367699	120.3761034	106.9216592	127.4193018	584.2446218	84.57451183	1354.270243	279.1591164	214.5489796	95.89350197
777	DEFB107A	171.7248592	158.4062349	480.959342	199.047466	220.4289134	197.5855271	319.2949745	170.5328131	189.0687877	253.5644106	178.7277892	128.7003441	143.2264864	170.5134063	133.944943	234.2014375
778	DEFB107A	341.9198755	390.4663243	852.9932827	404.6750136	540.9692915	460.1306796	704.1535989	502.8210151	435.510173	477.8223819	286.8656112	336.459471	532.4905509	612.641088	1391.604983	505.2849912
779	DEFB107A	209.9709302	148.3166658	88.98131366	113.5064063	174.5062231	185.4055974	306.8378811	159.2475534	195.588401	286.6934291	118.6512214	106.637428	144.6445704	150.8968197	24.89242304	298.7451408
780	DEFB107A	307.4984115	294.6154178	480.1922617	429.3503193	251.6563427	257.1318504	199.3134954	347.3352149	1769.423068	630.7255441	356.7046213	194.8890925	185.0599651	318.3922896	659.0565339	490.5321447
781	ZNF804A	89.11334562	50.44784551	136.5402917	88.83110055	90.00847295	101.4994146	51.79528334	43.88712102	91.27458715	39.49998357	48.06125423	55.15729033	74.44941124	51.3049187	107.8671665	33.19390453
782	ZNF804A	76.10968145	79.70759591	38.35401451	67.4458356	61.53640498	96.08611251	56.38473883	122.8839389	169.5099476	17.83870226	83.35623781	75.38163011	152.4440325	110.1546784	157.6520126	59.01138583
783	ZNF804A	70.37277079	122.0837861	76.70802902	83.89603941	64.2917664	146.1591571	22.29164093	71.47331138	63.89221101	118.4999507	22.52871292	104.7988516	24.81647041	52.81388689	86.53080391	160.4372052
784	ZNF804A	126.2120346	98.8777772	84.37883192	159.5669769	107.4590953	142.0991805	156.0414865	61.44196943	150.6030688	115.9515647	99.12633686	49.64156129	95.01162959	200.6927702	222.8464539	202.8516388
785	PELI2	124.6821917	109.9763032	121.9657661	131.6016304	101.9483724	116.3859954	72.12001478	73.98114686	84.10301245	98.11286241	33.79306938	224.306314	165.9158308	126.7533285	167.1348404	287.6805059
786	PELI2	48.19004956	81.72550973	103.5558392	138.181712	77.15011967	105.5593912	210.4593159	87.77424204	17.60295609	57.33868582	42.05359745	27.57864516	75.86749527	129.7712649	173.0616078	38.72622195
787	PELI2	244.0099335	145.2897951	128.1024085	180.9522419	151.5448779	189.465574	256.3538707	356.1126391	225.5786225	240.8224805	150.9423766	117.668886	266.5997965	170.5134063	238.2560491	123.5550891
788	PELI2	109.0013026	154.3704073	1224.260143	131.6016304	143.2787937	131.2725762	153.4189405	171.7867308	93.23047116	156.7257413	127.6627066	170.9876	153.1530746	190.1299928	113.7939339	110.6463484
789	COPS8	245.9222371	284.5258487	539.257444	926.1464742	260.8408808	226.0053632	578.9270277	921.6295414	256.2208054	1056.306012	313.9000667	766.6863355	1234.442143	713.7419572	472.9560378	859.3533062
790	COPS8	259.3083619	254.2571414	221.6862039	269.7833424	134.0942556	97.43943803	70.15310529	218.1816874	192.3285944	73.90319506	70.58996716	159.9561419	407.6991568	336.4999079	280.9287744	186.2546865
791	COPS8	226.0342801	369.2782292	471.7543785	753.4193343	166.2401388	286.905012	344.2091615	579.3099975	396.3924928	651.1126324	438.5589449	286.8179097	647.3553568	544.7375191	579.6378509	658.3457732
792	COPS8	123.1523489	173.5405886	145.7452551	258.2681997	243.3902585	146.1591571	192.7571304	179.3102373	192.9805557	327.4676057	382.9881197	332.7823183	165.2067888	258.0335617	130.3888826	269.2394479
793	GLO1	372.1342716	300.6691593	438.0028457	388.2248098	382.995237	484.4905391	486.4822815	421.3163618	624.5789606	313.4514825	329.6701658	305.2036731	285.0348888	451.1814909	368.6449317	337.4713627
794	GLO1	222.209673	178.5853731	199.4408755	162.8570177	122.1543562	173.2256676	120.6371156	206.8964277	217.7550865	150.3547762	132.9194062	209.5977032	172.2972089	348.5716535	97.19898522	106.9581368
795	GLO1	341.9198755	480.2634893	948.1112387	562.5969701	562.0937291	534.5635837	215.0487713	392.4762537	487.6670799	374.6127474	401.01109	272.1092989	450.9507195	567.3720421	528.6676513	390.9504311
796	GLO1	86.81858135	97.86882029	94.3508757	88.83110055	168.0770464	151.5724592	196.0353129	161.7553889	56.06867496	143.9838111	30.78924099	189.3733635	90.0483355	69.41253706	105.4964596	108.8022426
797	WWTR1	266.1926547	316.8124698	290.72343	235.2379144	270.9438727	311.2648715	253.0756882	190.595497	185.1570196	226.8063573	156.1990763	169.1490237	102.1020497	199.183802	261.9631187	202.8516388
798	WWTR1	140.3630809	136.2091829	69.03722612	32.90040761	71.63939684	113.6793444	92.44474622	102.821255	114.7451953	202.5966899	72.09188135	413.6796774	75.15845326	33.19730033	105.4964596	35.03801034
799	WWTR1	77.63952429	45.40306096	13.04036493	62.51077446	195.6306606	71.726253	116.0476601	90.28207753	99.09812319	59.88707186	195.2488453	27.57864516	68.06803314	31.68833214	80.60403652	149.3725704
800	WWTR1	124.299731	123.0927431	32.98445248	83.89603941	218.5920057	98.79276356	89.16656373	75.23506461	195.588401	160.5483203	87.1110233	56.99586667	100.6839657	55.83182329	117.3499943	387.2622195
801	ADAM12	107.088999	161.4331056	74.40678815	128.3115897	132.257348	190.8188995	150.7963945	175.5484841	269.2600321	365.6933963	109.6397362	284.9793334	151.7349905	187.1120564	182.5444357	134.6197239
802	ADAM12	201.9392553	110.9852601	184.8663499	98.70122283	168.9955002	125.8592741	70.80874179	150.4701292	99.75008453	114.6773716	177.225875	86.41308818	140.3903183	140.3340423	88.90151087	154.9048878
803	ADAM12	137.3033952	152.3524934	196.3725543	210.5626087	181.8538535	154.2791102	119.3258426	132.9152808	119.960886	143.9838111	48.81221133	88.25166452	82.95791539	146.3699151	120.9060548	68.23191487
804	ADAM12	79.16936714	104.9315187	36.81985393	80.60599865	48.6780517	24.35985951	98.3454747	60.18805168	77.58339908	44.59675564	77.34858103	22.06291613	69.48611716	199.183802	275.002007	188.0987923
805	RETNLB	359.5130682	405.6006779	425.7295611	435.9304008	380.2398755	512.9103752	618.9208541	889.0276801	382.0493434	635.8223161	257.5782844	801.6192861	373.6651402	677.5267204	241.8121096	1265.056584
806	RETNLB	144.5701487	116.0300447	58.29810206	98.70122283	237.8795357	142.0991805	158.6640325	136.677034	133.652074	137.612846	79.60145232	38.61010323	144.6445704	182.5851518	111.423227	106.9581368
807	RETNLB	426.4436926	515.5769811	740.9995603	460.6057065	588.7288894	368.1045437	415.6735397	426.3320328	403.5640675	388.6288706	583.4936647	299.6879441	482.8576101	454.1994273	410.1323035	822.47119
808	RETNLB	167.900252	139.2360536	144.9781748	154.6319158	138.6865247	163.7523889	197.3465859	175.5484841	126.4804993	68.80642299	170.4672611	404.4867957	241.074284	140.3340423	82.97474348	127.2433007
809	CUL7	312.08794	287.5527194	334.4470065	299.3937093	319.6219244	462.8373307	390.1037163	357.3665569	219.7109705	262.4837618	214.7737299	1285.164865	374.3741823	457.2173637	124.4621152	398.3268544
810	CUL7	172.4897806	199.7734682	94.3508757	177.6622011	304.9266635	196.2322016	171.7767625	248.2757132	111.4853886	61.16126488	211.0189444	123.1846151	94.30258758	202.2017384	252.4802909	182.5664749
811	CUL7	246.6871585	199.7734682	68.27014583	154.6319158	82.66084251	159.6924123	112.1138412	198.1190035	234.0541199	164.3708994	44.30646875	123.1846151	338.9220817	116.1905512	77.04797609	114.33456
812	CUL7	198.4971089	265.3556674	154.1831383	215.4976698	142.3603399	274.7250822	36.71564389	273.3540681	267.3041481	112.1289856	141.1799343	183.8576344	221.9301497	206.728643	152.9105987	221.2926969
813	E2F3	347.2743254	196.7465975	480.1922617	276.3634239	341.6648157	254.4251993	228.1615013	238.2443713	277.7355295	164.3708994	342.4364364	170.9876	312.6875272	226.3452295	201.5100913	256.3307072
814	E2F3	134.6261702	153.3614504	92.04963482	138.181712	191.0383916	227.3586887	197.3465859	196.8650857	156.4707208	476.5481889	221.5323437	292.3336387	187.1870911	146.3699151	90.08686435	250.7983898
815	E2F3	59.66387089	58.51950079	5.369562031	34.54542799	89.09001915	37.89311479	64.25237681	21.31660164	26.73041481	28.0322464	10.51339936	130.5389204	22.68934438	54.32285509	34.37525087	18.44105807
816	E2F3	82.61151354	105.9404756	136.5402917	82.25101903	93.68228818	109.6193678	32.7818249	92.78991301	68.45594036	68.80642299	74.34475264	55.15729033	56.01431894	61.86769607	30.81919044	202.8516388
817	NUP205	104.0293133	71.63594063	35.28569335	31.25538723	35.81969842	25.71318504	18.35782194	31.34794359	34.55395085	66.25803695	19.52488453	64.35017205	78.70366331	45.26904591	64.00908783	66.38780906
818	NUP205	151.0719808	72.64489754	51.39437944	49.35061142	26.63516036	5.413302113	83.26583525	11.28525969	58.67652031	28.0322464	79.60145232	56.99586667	43.25156272	55.83182329	10.6681813	27.66158711
819	NUP205	84.14135638	82.73446664	19.17700726	6.580081522	34.90124461	4.059976585	26.22545992	21.31660164	1.303922674	1.274193018	43.55551165	33.0943742	60.97761302	18.10761836	4.741413913	49.79085679
820	NUP205	70.7552315	69.61802681	29.91613132	6.580081522	23.87979895	8.119953169	18.35782194	30.09402584	40.42160288	3.822579055	18.02297034	25.74006882	4.963294083	30.17936394	43.8580787	16.59695226
821	PAX1	149.5421379	189.6838991	142.676934	133.2466508	157.0556008	190.8188995	120.6371156	134.1691985	114.0932339	87.91931826	174.9730037	156.2789893	95.01162959	179.5672154	197.9540309	213.9162736
822	PAX1	152.6018236	99.88673412	91.28255453	88.83110055	213.9997367	110.9726933	104.9018397	799.9995203	212.5393958	296.8869733	78.85049523	202.2433979	194.9865533	242.9438797	177.8030217	110.6463484
823	PAX1	287.9929152	136.2091829	387.3755466	190.8223641	427.9994734	171.8723421	301.5927891	173.0406486	230.7943132	152.9031622	259.8311557	231.6606194	437.4789213	122.226424	290.4116022	129.0874065
824	PAX1	206.5287838	222.9794772	117.3632844	246.7530571	178.1800383	178.6389697	157.3527595	139.1848695	119.3089246	206.419269	147.1875911	165.471871	352.3938799	138.8250741	200.3247378	195.4752156
825	TCEAL5	91.40810988	69.61802681	23.779489	47.70559103	140.5234323	120.445972	102.2792937	104.0751727	155.1667982	112.1289856	74.34475264	150.7632602	38.99731065	135.8071377	240.6267561	51.6349626
826	TCEAL5	209.5884695	251.2302707	267.7110213	222.0777514	228.6949976	247.6585717	634.0004936	305.9559294	361.1865806	263.7579548	222.2833008	237.1763484	666.4994911	360.6433991	126.8328222	287.6805059
827	TCEAL5	221.0622908	216.9257357	198.6737952	468.8308084	175.4246769	127.2125997	140.9618471	754.8584815	169.5099476	198.7741109	141.1799343	176.503329	556.5979793	193.1479292	87.71615739	149.3725704
828	TCEAL5	85.28873851	120.0658723	131.1707296	233.592894	80.8239349	110.9726933	91.78910972	147.9622937	189.720749	68.80642299	108.137822	106.637428	50.34198284	98.0829328	218.10504	105.114031
829	CAPNS2	195.4374232	160.4241487	135.7732114	152.9868954	302.1713021	274.7250822	201.9360414	157.9936357	216.4511638	247.1934456	174.9730037	196.7276688	532.4905509	259.5425299	924.5757131	691.5396777
830	CAPNS2	104.0293133	143.2718813	93.5837954	129.9566101	124.9097176	211.1187824	232.7509568	247.0217955	129.0883447	182.2096016	145.6856769	86.41308818	287.1620148	140.3340423	187.2858496	79.29654971
831	CAPNS2	27.91963189	61.54637153	3.835401451	131.6016304	50.51495931	83.90618275	53.10655634	43.88712102	26.07845347	20.38708829	16.52105614	88.25166452	22.68934438	24.14349115	13.03888826	103.2699252
832	CAPNS2	81.4641314	68.6090699	61.36642322	154.6319158	79.90548109	151.5724592	234.0622298	111.5986792	80.84320576	104.4838275	111.8926075	134.2160731	68.77707515	64.88563247	69.93585522	77.4524439
833	FAM124A	177.4617698	248.2033999	180.2638682	126.6665693	139.6049785	209.7654569	97.6898382	150.4701292	263.3923801	49.69352771	145.6856769	104.7988516	138.2631923	161.4595971	126.8328222	81.14065552
834	FAM124A	39.77591392	39.3493195	151.8818975	44.41555027	3.673815223	24.35985951	70.80874179	20.06268389	24.7745308	22.93547433	17.27201324	99.28312259	55.30527692	66.39460067	30.81919044	3.688211614
835	FAM124A	152.2193629	118.0479585	237.0278097	108.5713451	123.9912638	75.78622958	124.5709346	105.3290904	108.8775432	440.8707843	183.2335318	314.3965549	180.096671	90.53809182	126.8328222	147.5284646
836	FAM124A	56.6041852	87.77925119	90.51547424	37.83546875	20.20598372	59.54632324	60.31855782	25.07835487	64.54417234	50.96772073	72.09188135	44.12583226	54.59623491	42.25110951	103.1257526	11.06463484
837	FGF4	229.4764265	170.5137178	139.6086128	118.4414674	180.0169459	286.905012	196.0353129	165.5171421	134.3040354	178.3870226	158.4519476	172.8261764	397.0635266	143.3519787	322.4161461	261.8630246
838	FGF4	212.2656945	192.7107699	193.3042331	179.3072215	333.3987315	161.0457379	248.4862327	174.2945663	118.005002	184.7579877	149.4404624	194.8890925	272.2721325	255.0156253	263.1484722	224.9809085
839	FGF4	215.3253802	193.7197268	197.1396346	292.8136277	239.7164433	299.0849417	333.063341	210.6581809	805.1722509	216.6128131	401.01109	145.2475312	244.6194941	295.7577666	269.0752396	368.8211614
840	FGF4	76.87460287	58.51950079	237.0278097	90.47612093	163.4847774	51.42637007	300.2815161	77.74290009	46.94121625	29.30643942	181.7316176	182.0190581	91.46641953	36.21523673	119.7207013	60.85549164
841	CCDC132	410.7628034	328.9199527	1485.834522	266.4933016	281.0468645	277.4317333	437.3095442	326.0186133	395.0885701	560.6449281	368.7199348	270.2707226	459.4592237	362.1523673	913.9075317	591.9579641
842	CCDC132	344.2146397	338.0005649	513.9437944	238.5279552	406.8750359	313.9715226	512.7077414	289.6549987	836.4663951	319.8224476	373.9766345	307.0422495	299.924771	348.5716535	649.5737061	241.5778607
843	CCDC132	393.9345321	462.1022649	382.0059845	508.3112976	212.1628291	429.0041925	599.9073957	557.9933958	698.2505917	273.9514989	316.152938	336.459471	469.3858118	434.5828407	567.7843161	475.7792983
844	CCDC132	82.22905282	82.73446664	7.670802902	59.2207337	24.79825275	40.59976585	39.99382638	28.8401081	52.80886828	71.35480903	80.35240942	58.83444302	38.99731065	52.81388689	103.1257526	49.79085679
845	LRRC37B	146.864913	187.6659853	180.2638682	371.774606	179.0984921	196.2322016	135.0611186	226.9591116	86.71085779	129.9676879	157.7009905	62.5115957	136.1360663	149.3878515	158.8373661	219.4485911
846	LRRC37B	85.67119922	115.0210878	32.21737219	174.3721603	135.9311632	136.6858784	33.4374614	115.3604324	110.1814659	75.17738808	88.61293749	88.25166452	166.6248728	141.8430105	72.30656217	57.16728002
847	LRRC37B	113.5908311	132.1733552	69.03722612	154.6319158	123.9912638	123.1526231	293.0695146	150.4701292	143.4314941	298.1611663	75.09570974	132.3774968	27.65263846	108.6457102	17.78030217	101.4258194
848	LRRC37B	122.0049667	113.0031739	135.7732114	75.6709375	98.2745572	140.7458549	239.3073218	80.25073558	37.1617962	98.11286241	54.06891101	40.44867957	81.53983136	137.3161059	122.0914083	119.8668775
849	KRT19	161.7808807	182.6212008	85.9129925	172.72714	202.0598372	156.9857613	222.2607728	219.4356051	200.1521304	197.4999178	207.2641589	117.668886	103.5201337	301.7936394	99.56969217	236.0455433
850	KRT19	104.7942348	47.42097478	73.63970786	50.9956318	129.5019866	105.5593912	67.5305593	86.5203243	66.50005635	53.51610677	98.37537976	55.15729033	157.4073266	93.55602821	101.9403991	108.8022426
851	KRT19	127.7418774	186.6570284	78.2421896	126.6665693	84.49775012	135.3325528	183.5782194	170.5328131	207.9756664	165.6450924	118.6512214	97.44454624	104.2291757	162.9685653	267.8898861	215.7603794
852	KRT19	158.3387343	96.85986338	226.2886856	151.341875	156.137147	139.3925294	68.84183229	89.02815978	46.28925491	63.70965092	221.5323437	136.0546495	53.8871929	87.52015542	233.5146352	86.67297294
853	PEX11B	274.6067904	209.8630373	98.95335744	184.2422826	226.85809	154.2791102	132.4385726	80.25073558	189.0687877	359.3224312	108.137822	91.92881721	67.35899113	153.9147561	207.4368587	88.51707875
854	PEX11B	188.5531304	203.8092959	91.28255453	202.3375068	101.0299186	158.3390868	20.98036794	196.8650857	93.23047116	333.8385708	43.55551165	80.89735915	268.7269225	86.01118723	71.1212087	77.4524439
855	PEX11B	78.40444572	63.56428535	44.49065683	34.54542799	90.92692676	18.9465574	75.39819727	30.09402584	131.69619	123.5967228	96.12250847	60.67301936	1.418084024	54.32285509	40.30201826	47.94675099
856	PEX11B	0.382460711	3.026870731	0	0	0	1.353325528	0	13.79309518	0	0	0	0	0	0	0	0
857	OR14I1	315.5300864	226.0063479	787.791458	182.5972622	137.7680708	276.0784078	331.0964315	446.3947167	428.9905596	284.1450431	481.3634994	367.7152688	248.1647041	264.0694345	356.791397	381.7299021
858	OR14I1	458.5703923	483.29036	406.5525538	1362.076875	418.8149354	493.9638178	338.308433	304.7020117	445.289593	779.8061272	959.7231705	654.5331785	490.6570722	368.1882401	247.738877	263.7071304
859	OR14I1	428.3559961	609.4099738	1308.638975	643.2029688	630.9777645	343.7446842	373.0571674	1521.002223	717.1574705	686.7900369	912.4128733	1325.613544	740.9489024	623.2038653	1063.26207	623.3077628
860	OR14I1	161.39842	213.898865	101.2545983	123.3765285	213.0812829	295.0249652	290.4469686	244.51396	196.2403624	183.4837946	156.1990763	193.0505161	201.3679314	457.2173637	352.049983	236.0455433
861	IKBKG	109.0013026	166.4778902	214.015401	85.54105979	161.6478698	220.5920611	301.5927891	151.724047	395.0885701	156.7257413	288.3675254	121.3460387	138.2631923	181.0761836	75.86262261	178.8782633
862	IKBKG	99.43978481	148.3166658	154.9502186	62.51077446	135.0127094	120.445972	100.3123842	89.02815978	92.57850982	56.06449281	359.7084497	143.4089548	146.0626544	220.3093568	124.4621152	302.4333524
863	IKBKG	107.4714597	89.79716501	88.21423337	108.5713451	135.9311632	100.1460891	152.763304	78.99681784	207.3237051	85.37093223	54.81986811	90.09024087	31.19784852	110.1546784	119.7207013	97.73760778
864	IKBKG	139.5981594	115.0210878	129.636569	167.7920788	108.3775491	189.465574	72.12001478	71.47331138	84.75497378	90.4677043	119.4021785	80.89735915	134.7179823	78.46634624	92.45757131	129.0874065
865	ALAD	115.120674	111.994217	148.8135763	113.5064063	135.9311632	108.2660423	50.48401035	92.78991301	97.79420052	126.1451088	68.33709586	137.8932258	12.0537142	92.04706001	107.8671665	151.2166762
866	ALAD	198.8795696	178.5853731	293.0246709	118.4414674	164.4032312	249.0118972	185.5451289	305.9559294	144.0834554	224.2579712	233.5476573	165.471871	140.3903183	176.549279	256.0363513	247.1101782
867	ALAD	148.7772165	138.2270967	82.07759105	67.4458356	173.5877693	55.48634666	168.49858	84.01248881	217.1031252	94.29028336	112.6435646	73.54305377	168.7519988	164.4775335	40.30201826	88.51707875
868	ALAD	185.110984	289.5706332	177.195547	830.7352922	113.8882719	119.0926465	148.1738486	102.821255	71.06378571	93.01609034	45.80838294	79.0587828	92.17546154	203.7107066	36.74595783	226.8250143
869	LRIG1	90.26072775	109.9763032	36.05277364	54.28567256	126.7466252	108.2660423	68.18619579	76.48898235	99.09812319	205.145076	57.8236965	262.9164172	175.1333769	120.7174558	92.45757131	138.3079355
870	LRIG1	406.1732749	377.3498844	425.7295611	266.4933016	278.2915031	403.2910074	460.2568216	210.6581809	234.0541199	426.8546611	702.1448861	584.6672775	430.3885012	366.6792719	233.5146352	346.6918918
871	LRIG1	186.2583662	136.2091829	181.7980288	60.86575408	136.849617	163.7523889	203.2473144	96.55166624	204.0638984	86.64512525	172.7201324	261.0778409	65.23186509	135.8071377	112.6085804	94.04939617
872	LRIG1	234.8308764	226.0063479	263.8756198	256.6231794	243.3902585	270.6651056	315.3611555	289.6549987	172.1177929	172.0160575	220.0304295	176.503329	165.9158308	206.728643	327.15756	272.9276595
873	PSMD3	141.510463	170.5137178	119.6645253	82.25101903	242.4718047	120.445972	162.5978515	97.80558399	679.3437129	89.19351128	89.36389459	119.5074624	167.3339148	289.7218938	239.4414026	241.5778607
874	PSMD3	178.2266912	96.85986338	9.204963482	26.32032609	51.43341312	36.53978926	46.55019136	18.80876615	28.03433748	39.49998357	25.53254131	16.5471871	31.90689053	36.21523673	39.11666478	20.28516388
875	PSMD3	252.8065298	171.5226747	16.87576638	42.77052989	41.33042125	108.2660423	29.50364241	106.5830082	115.3971566	103.2096345	81.85432362	77.22020646	116.2828899	78.46634624	194.3979704	461.0264518
876	PSMD3	207.2937053	131.1643983	117.3632844	60.86575408	112.9698181	87.96615934	96.37856521	72.72722912	84.10301245	63.70965092	112.6435646	84.57451183	138.9722343	84.50221903	123.2767617	99.58171359
877	TRPM7	89.49580633	100.895691	197.1396346	57.57571332	153.3817855	79.84620617	38.68255338	100.3134195	88.6667418	98.11286241	46.55934004	216.9520086	80.83078935	104.1188056	61.63838087	86.67297294
878	TRPM7	15.29842843	59.5284577	27.61489045	41.12550951	0	29.77316162	1.966909494	36.36361456	0	2.548386037	0.750957097	16.5471871	17.01700828	42.25110951	13.03888826	42.41443357
879	TRPM7	65.78324226	51.45680242	7.670802902	41.12550951	22.04289134	46.01306796	28.19236941	53.91846297	65.84809502	39.49998357	71.34092425	60.67301936	253.8370402	27.16142755	107.8671665	49.79085679
880	TRPM7	97.14502055	96.85986338	54.4627006	34.54542799	47.75959789	86.61283381	78.67637976	46.39495651	103.0098912	39.49998357	106.6359078	49.64156129	39.70635266	42.25110951	32.00454391	23.97337549
881	SELE	110.5311454	74.66281136	115.8291238	67.4458356	69.80248923	120.445972	69.49746879	111.5986792	183.853097	84.09673921	111.8926075	45.96440861	92.17546154	58.84975968	107.8671665	81.14065552
882	SELE	245.9222371	238.1138308	255.4377366	338.8741984	307.6820249	156.9857613	238.6516853	249.5296309	366.4022713	231.9031293	229.0419147	205.9205506	272.9811746	211.2555476	260.7777652	248.954284
883	SELE	144.9526094	109.9763032	86.68007279	146.4068139	107.4590953	109.6193678	128.5047536	188.0876615	161.6864115	94.29028336	116.3983501	305.2036731	45.37868876	99.591901	50.97019957	774.524439
884	SELE	92.55549202	143.2718813	62.13350351	166.1470584	125.8281714	115.0326699	176.366218	122.8839389	130.3922674	118.4999507	229.0419147	69.86590108	87.21216746	386.2958584	167.1348404	676.7868312
885	OIP5	113.5908311	148.3166658	993.3689758	276.3634239	156.137147	121.7992975	277.3342387	159.2475534	145.3873781	220.4353922	286.8656112	158.1175656	199.2408053	181.0761836	85.34545044	165.9695226
886	OIP5	101.7345491	94.84194956	5.369562031	29.61036685	24.79825275	14.88658081	5.900728482	17.55484841	6.519613368	11.46773716	51.81603972	7.354305377	47.50581479	75.44840985	53.34090652	40.57032776
887	OIP5	54.69188165	36.32244877	45.25773712	41.12550951	67.04712781	46.01306796	53.10655634	56.42629845	117.3530406	221.7095852	69.08805296	33.0943742	43.96060473	137.3161059	105.4964596	42.41443357
888	OIP5	214.9429195	232.0600894	645.1145241	167.7920788	140.5234323	198.9388527	80.64328926	268.3383971	109.5295046	164.3708994	183.2335318	215.1134323	265.1817124	375.733081	256.0363513	147.5284646
889	MYO3B	394.6994536	332.9557804	352.0898532	470.4758288	433.5101963	315.3248481	287.1687861	463.9495651	271.8678774	682.9674578	342.4364364	224.306314	275.1083006	366.6792719	1993.76455	877.7943642
890	MYO3B	444.8018067	400.5558934	1583.253719	398.0949321	515.252585	387.0511011	430.7531792	342.319544	668.9123315	377.1611334	291.3713538	284.9793334	322.6141154	430.0559361	181.3590822	378.0416905
891	MYO3B	304.4387258	261.3198398	438.769926	241.8179959	280.1284107	231.4186653	247.8305963	267.0844793	485.0592346	214.0644271	274.8502976	639.8245678	484.9847361	556.8092647	554.7454278	593.8020699
892	MYO3B	140.7455416	203.8092959	137.3073719	152.9868954	172.6693155	255.7785248	173.743672	150.4701292	751.05946	157.9999343	195.9998024	136.0546495	331.8316615	217.2914204	103.1257526	201.007533
893	TRIM56	111.6785276	74.66281136	92.81671511	85.54105979	75.31321206	108.2660423	138.3393011	65.20372266	89.31870314	155.4515482	129.1646208	104.7988516	170.1700828	113.1726148	149.3545383	106.9581368
894	TRIM56	131.1840238	117.0390016	177.195547	236.8829348	195.6306606	205.7054803	134.4054821	87.77424204	292.7306402	202.5966899	277.854126	117.668886	124.0823521	98.0829328	196.7686774	221.2926969
895	TRIM56	145.3350701	101.9046479	128.8694888	82.25101903	119.3989947	90.67281039	49.17273735	70.21939363	155.1667982	90.4677043	307.8924099	139.7318022	85.08504142	69.41253706	113.7939339	127.2433007
896	TRIM56	278.8138582	276.4541934	263.8756198	287.8785666	359.115438	276.0784078	279.3011482	353.6048036	202.1080144	207.693462	263.5859412	382.4238796	503.4198284	297.2667348	507.3312887	302.4333524
897	RHOG	54.69188165	29.2597504	4.602481741	16.45020381	59.69949737	23.00653398	23.60291393	57.6802162	3.911768021	54.79029979	35.29498358	5.515729033	55.30527692	13.58071377	18.96565565	36.88211614
898	RHOG	63.10601728	34.30453495	81.31051076	65.80081522	68.88403542	73.07957853	49.17273735	56.42629845	35.20591219	53.51610677	28.5363697	7.354305377	124.0823521	182.5851518	64.00908783	12.90874065
899	RHOG	123.1523489	113.0031739	250.8352549	194.1124049	162.5663236	227.3586887	87.85529073	159.2475534	160.3824889	253.5644106	126.9117495	86.41308818	112.7376799	107.136742	164.7641335	208.3839562
900	RHOG	250.5117656	207.8451235	166.456423	205.6275476	225.9396362	179.9922953	548.1121123	260.8148906	162.3383729	275.225692	147.1875911	257.4006882	146.0626544	218.8003886	64.00908783	184.4105807
901	STRN4	192.3777375	203.8092959	148.046496	87.18608017	240.6348971	234.1253164	165.2203975	149.2162115	139.5197261	183.4837946	113.3945217	27.57864516	210.5854775	236.9080069	216.9196865	267.395342
902	STRN4	109.0013026	103.9225618	42.95649625	74.02591712	127.665079	155.6324357	81.95456225	107.8369259	73.67163106	173.2902505	82.60528071	174.6647527	204.2040994	223.3272931	18.96565565	86.67297294
903	STRN4	74.96229932	76.68072518	59.06518235	90.47612093	98.2745572	55.48634666	57.04037533	36.36361456	39.11768021	24.20966735	137.4251488	108.4760043	88.63025148	125.2443603	167.1348404	64.54370325
904	STRN4	339.2426505	321.8572544	234.7265688	409.6100747	435.3471039	299.0849417	293.0695146	238.2443713	331.1963591	430.6772402	602.2675921	343.8137764	419.043829	298.775703	142.2424174	874.1061526
905	MNT	444.8018067	330.9378666	1387.648245	513.2463587	399.5274055	439.8307967	538.2775649	900.3129398	781.7016428	950.5479917	503.1412553	573.6358194	1347.888865	1007.990756	1207.875194	1303.782806
906	MNT	147.2473737	268.3825381	275.3818242	254.978159	167.1585926	201.6455037	122.6040251	176.8024018	199.5001691	289.2418152	321.4096377	148.9246839	236.1109899	119.2084876	157.6520126	304.2774582
907	MNT	149.9245986	173.5405886	168.7576638	152.9868954	179.0984921	100.1460891	210.4593159	140.4387873	250.3531533	128.6934949	70.58996716	268.4321463	397.0635266	120.7174558	187.2858496	289.5246117
908	MNT	0	10.0895691	0	14.80518342	0	2.706651056	0	12.53917743	0	0	0	1.838576344	0	1.508968197	0	0
909	FAM209B	84.9062778	133.1823122	192.5371528	125.0215489	66.12867401	55.48634666	137.0280281	132.9152808	144.0834554	66.25803695	39.04976906	77.22020646	36.87018462	143.3519787	69.93585522	31.34979872
910	FAM209B	99.82224552	86.77029428	7.670802902	18.09522419	128.5835328	39.24644032	27.53673292	45.14103876	152.5589528	34.40321149	40.55168326	18.38576344	21.27126036	24.14349115	15.40959522	68.23191487
911	FAM209B	102.4994705	110.9852601	75.17386844	74.02591712	95.51919579	51.42637007	91.13347322	105.3290904	83.45105111	87.91931826	68.33709586	53.31871398	72.32228521	57.34079148	55.71161348	53.47906841
912	FAM209B	91.02564917	88.7882081	39.1210948	44.41555027	35.81969842	48.71971902	41.96073587	71.47331138	82.79908977	39.49998357	16.52105614	33.0943742	29.7797645	36.21523673	18.96565565	29.50569292
913	UNC45B	109.0013026	89.79716501	92.04963482	46.06057065	105.6221876	123.1526231	58.35164832	40.12536779	72.36770838	64.98384393	114.1454788	34.93295054	67.35899113	27.16142755	68.75050174	59.01138583
914	UNC45B	82.99397425	87.77925119	86.68007279	144.7617935	157.9740546	131.2725762	144.8956661	105.3290904	14.34314941	104.4838275	40.55168326	136.0546495	85.08504142	202.2017384	79.41868304	129.0874065
915	UNC45B	153.7492057	73.65385445	555.3661301	133.2466508	151.5448779	194.8788761	118.0145696	82.75857107	207.9756664	90.4677043	273.3483835	204.0819742	195.6955953	122.226424	61.63838087	154.9048878
916	UNC45B	177.0793091	267.3735812	533.887882	301.0387296	191.0383916	148.8658081	290.4469686	152.9779647	232.7501972	243.3708665	265.8388125	216.9520086	211.2945195	251.9976889	433.839373	236.0455433
917	CPN1	85.28873851	105.9404756	96.65211657	46.06057065	135.9311632	169.165691	61.62983081	161.7553889	71.71574705	115.9515647	54.81986811	134.2160731	106.3563018	131.2802331	161.208073	53.47906841
918	CPN1	169.8125556	92.82403574	146.5123354	166.1470584	170.8324079	102.8527401	99.6567477	56.42629845	177.9854449	100.6612484	477.6087139	152.6018366	213.4216456	101.1008692	162.3934265	92.20529036
919	CPN1	82.99397425	138.2270967	109.6924815	187.5323234	233.2872666	120.445972	110.1469317	124.1378566	179.2893676	132.5160739	129.1646208	509.2856473	216.2578136	150.8968197	258.4070583	138.3079355
920	CPN1	348.0392468	346.0722202	402.7171524	531.3415829	364.6261608	391.1110777	350.1098899	426.3320328	349.4512765	355.4998521	494.8807272	520.3171054	455.9140136	399.8765722	563.0429022	405.7032776
921	ZNF586	111.6785276	115.0210878	109.6924815	151.341875	135.0127094	78.49288064	11.80145696	170.5328131	25.42649213	110.8547926	56.3217823	101.1216989	20.56221834	98.0829328	79.41868304	62.69959744
922	ZNF586	200.7918732	161.4331056	74.40678815	100.3462432	156.137147	189.465574	102.9349302	89.02815978	271.2159161	254.8386037	193.7469311	79.0587828	246.0375781	107.136742	42.67272522	97.73760778
923	ZNF586	131.1840238	75.67176827	692.6735021	103.636284	77.15011967	48.71971902	176.366218	33.85577907	168.8579862	73.90319506	382.9881197	34.93295054	194.2775112	98.0829328	120.9060548	51.6349626
924	ZNF586	87.20104207	128.1375276	48.32605828	100.3462432	168.0770464	102.8527401	36.06000739	71.47331138	106.9216592	35.67740451	54.81986811	53.31871398	236.820032	48.2869823	22.52171609	22.12926969
925	GP1BA	162.1633414	145.2897951	107.3912406	159.5669769	78.98702729	144.8058315	92.44474622	139.1848695	121.2648086	191.1289527	57.8236965	99.28312259	203.4950574	460.2353001	257.2217048	210.228062
926	GP1BA	22.94764265	49.4388886	10.73912406	41.12550951	17.45062231	63.60629983	38.02691688	28.8401081	64.54417234	43.32256262	90.11485169	40.44867957	233.2748219	43.76007771	18.96565565	22.12926969
927	GP1BA	102.4994705	175.5585024	201.7421163	115.1514266	146.0341551	127.2125997	88.51092723	272.1001503	204.0638984	87.91931826	204.2603305	213.2748559	140.3903183	172.0223745	286.8555417	250.7983898
928	GP1BA	9.17905706	8.071655282	0	0	0	2.706651056	11.80145696	17.55484841	0	0	0.750957097	1.838576344	0.709042012	0	0	12.90874065
929	TWF1	69.60784937	90.80612192	82.84467134	93.76616169	172.6693155	143.452506	74.08692428	70.21939363	41.72552555	105.7580205	47.31029714	31.25579785	84.37599941	60.35872788	116.1646409	129.0874065
930	TWF1	199.2620303	155.3793642	474.8226996	483.6359919	371.0553375	272.0184312	260.2876897	198.1190035	232.0982359	355.4998521	162.206733	387.9396086	223.3482337	200.6927702	245.36817	470.2469808
931	TWF1	67.3130851	33.29557804	39.88817509	19.74024457	30.30897559	31.12648715	104.2462032	52.66454522	106.9216592	35.67740451	22.52871292	12.87003441	82.95791539	36.21523673	14.22424174	5.532317422
932	TWF1	103.2643919	113.0031739	111.2266421	83.89603941	24.79825275	74.43290405	130.4716631	46.39495651	123.2206927	222.9837782	93.11868008	47.80298495	51.76006686	70.92150526	75.86262261	143.840253
933	SIX2	87.20104207	113.0031739	19.17700726	442.5104824	43.16732887	121.7992975	146.2069391	106.5830082	69.75986304	161.8225133	129.9155778	393.4553377	33.32497456	153.9147561	285.6701883	256.3307072
934	SIX2	249.3643834	248.2033999	474.8226996	435.9304008	244.3087123	246.3052461	152.763304	159.2475534	207.3237051	364.4192032	211.7699015	132.3774968	261.6365024	172.0223745	86.53080391	569.8286944
935	SIX2	37.86361037	23.20600894	96.65211657	3.290040761	31.22742939	21.65320845	7.867637976	0	30.64218283	24.20966735	3.754785487	7.354305377	93.59354556	15.08968197	8.297474348	38.72622195
936	SIX2	227.5641229	236.095917	185.6334302	261.5582405	242.4718047	272.0184312	228.8171378	371.1596521	255.568844	749.2254948	627.8001334	707.8518925	468.6767698	208.2376112	141.0570639	304.2774582
937	FAM171A2	173.6371627	163.4510195	151.8818975	149.6968546	95.51919579	289.611663	179.6444005	169.2788954	339.6718565	86.64512525	141.9308914	150.7632602	85.08504142	232.3811023	133.944943	141.9961472
938	FAM171A2	449.3913352	340.0184788	330.6116051	529.6965625	513.4156774	434.4174946	485.826645	441.3790457	387.2650341	397.5482217	1339.707462	579.1515484	526.1091728	427.0379997	359.1621039	542.1671073
939	FAM171A2	230.6238086	288.5616763	418.8258385	236.8829348	315.9481091	227.3586887	164.564761	305.9559294	136.9118807	115.9515647	199.0036308	134.2160731	322.6141154	273.1232436	130.3888826	243.4219666
940	FAM171A2	99.82224552	71.63594063	69.03722612	31.25538723	86.33465773	64.95962536	125.8822076	55.17238071	44.3333709	44.59675564	76.59762393	14.70861075	12.76275621	86.01118723	163.57878	75.6083381
941	MORC1	112.8259097	180.6032869	447.9748895	182.5972622	194.7122068	178.6389697	114.0807507	95.2977485	621.9711153	108.3064066	165.9615185	296.0107914	107.0653438	224.8362613	106.681813	171.5018401
942	MORC1	61.19371373	78.698639	49.09313857	133.2466508	68.88403542	56.83967219	13.76836646	71.47331138	207.3237051	25.48386037	54.81986811	20.22433979	123.3733101	111.6636466	62.82373435	108.8022426
943	MORC1	104.0293133	58.51950079	94.3508757	70.73587636	26.63516036	87.96615934	76.05383377	35.10969682	46.94121625	42.0483696	37.54785487	58.83444302	48.21485681	27.16142755	35.56060435	35.03801034
944	MORC1	127.7418774	198.7645113	238.5619703	105.2813044	93.68228818	217.88541	156.0414865	111.5986792	166.9021022	203.8708829	214.7737299	183.8576344	142.5174444	134.2981695	291.5969557	151.2166762
945	CRACR2A	181.6688376	190.692856	223.2203644	144.7617935	130.4204404	108.2660423	182.9225829	141.692705	197.544285	482.9191539	277.1031689	161.7947183	328.9954935	178.0582472	87.71615739	156.7489936
946	CRACR2A	95.23271699	126.1196138	138.8415325	108.5713451	156.137147	140.7458549	106.2131127	140.4387873	368.3581553	95.56447637	154.6971621	119.5074624	150.3169065	140.3340423	84.16009696	269.2394479
947	CRACR2A	79.16936714	65.58219917	13.04036493	148.0518342	173.5877693	67.66627641	191.4458574	81.50465332	121.2648086	98.11286241	319.9077235	69.86590108	70.90420118	111.6636466	30.81919044	103.2699252
948	CRACR2A	80.69920998	62.55532844	50.62729915	44.41555027	38.57505984	138.0392039	62.94110381	57.6802162	125.1765767	57.33868582	67.58613877	341.9752	46.08773077	98.0829328	24.89242304	79.29654971
949	ROCK1	246.3046978	386.4304966	309.9004372	330.6490965	371.9737913	579.2233261	316.016792	407.5232666	251.657076	611.6126488	367.9689777	994.6698022	548.7985172	651.8742611	277.3727139	626.9959744
950	ROCK1	138.4507773	194.7286837	617.4996336	164.5020381	251.6563427	266.6051291	83.92147175	231.9747825	179.2893676	589.9513675	186.2373602	288.656486	262.3455444	173.5313426	233.5146352	300.5892466
951	ROCK1	71.52015292	70.62698372	89.74839395	143.1167731	30.30897559	124.5059486	30.81491541	91.53599527	27.38237615	172.0160575	42.80455455	64.35017205	46.79677278	89.02912362	79.41868304	82.98476132
952	ROCK1	257.0135977	262.3287967	190.235912	141.4717527	216.7550981	300.4382673	232.7509568	183.0719905	58.02455897	121.0483367	123.9079211	145.2475312	200.6588894	161.4595971	310.5626113	291.3687175
953	GLIPR1	238.6554835	257.2840121	107.3912406	539.5666848	304.0082097	200.2921782	237.9960488	255.7992197	252.9609987	258.6611827	284.6127399	1116.015841	199.9498473	294.2487984	279.7434209	276.6158711
954	GLIPR1	303.2913437	302.6870731	440.3040866	273.0733832	289.3129488	175.9323187	384.2029878	343.5734617	180.5932903	244.6450595	312.3981525	178.3419054	241.074284	164.4775335	164.7641335	188.0987923
955	GLIPR1	138.833238	90.80612192	91.28255453	90.47612093	88.17156534	105.5593912	226.1945918	181.8180728	93.8824325	114.6773716	78.85049523	75.38163011	128.3366041	89.02912362	119.7207013	236.0455433
956	GLIPR1	174.4020841	159.4151918	200.2079557	126.6665693	129.5019866	200.2921782	104.2462032	141.692705	148.6471848	140.161232	33.04211229	455.9669334	135.4270243	125.2443603	41.48737174	232.3573317
957	CAMK1D	104.4117741	94.84194956	57.53102177	80.60599865	74.39475826	89.31948486	40.64946288	66.4576404	66.50005635	126.1451088	81.85432362	71.70447742	80.83078935	73.93944165	75.86262261	44.25853937
958	CAMK1D	62.34109586	67.60011299	108.9254012	41.12550951	39.49351364	77.13955511	147.5182121	125.3917743	85.40693512	182.2096016	149.4404624	69.86590108	121.955226	132.7892013	101.9403991	47.94675099
959	CAMK1D	77.25706358	69.61802681	44.49065683	39.48048913	58.78104356	85.25950828	140.9618471	89.02815978	79.53928309	50.96772073	80.35240942	169.1490237	74.44941124	79.97531444	113.7939339	132.7756181
960	CAMK1D	84.9062778	52.46575933	75.17386844	75.6709375	75.31321206	128.5659252	102.9349302	52.66454522	125.828538	123.5967228	27.7854126	36.77152688	129.0456462	64.88563247	34.37525087	42.41443357
961	JOSD1	187.0232876	244.1675723	222.4532842	384.934769	150.6264241	254.4251993	231.4396838	298.4324229	331.1963591	164.3708994	135.9232346	130.5389204	139.6812763	244.4528479	84.16009696	258.174813
962	JOSD1	263.5154297	290.5795902	276.9159848	231.9478737	305.8451173	334.2714055	218.3269538	236.9904535	285.5590655	248.4676386	274.8502976	378.7467269	405.5720308	280.6680846	267.8898861	656.5016674
963	JOSD1	26.38978905	37.33140568	6.136642322	16.45020381	31.22742939	36.53978926	5.245091984	8.777424204	33.25002818	16.56450924	73.59379554	12.87003441	47.50581479	36.21523673	3.556060435	20.28516388
964	JOSD1	313.6177829	174.5495455	211.7141601	88.83110055	286.5575874	151.5724592	146.2069391	124.1378566	108.2255819	59.88707186	106.6359078	45.96440861	420.461913	172.0223745	232.3292817	88.51707875
965	FLNA	322.7968399	251.2302707	126.5682479	345.4542799	259.0039732	278.7850588	234.7178663	342.319544	402.2601448	254.8386037	324.4134661	290.4950624	403.4449047	309.3384804	266.7045326	217.6044852
966	FLNA	279.1963189	242.1496585	446.4407289	261.5582405	188.2830302	227.3586887	253.7313247	250.7835487	216.4511638	149.0805831	229.7928718	338.2980473	589.2139118	277.6501482	261.9631187	350.3801034
967	FLNA	211.5007731	227.0153048	206.3445981	261.5582405	136.849617	142.0991805	121.9483886	223.1973583	45.63729358	231.9031293	112.6435646	134.2160731	192.1503852	190.1299928	165.949487	328.2508337
968	FLNA	261.9855869	215.9167788	302.2296343	386.5797894	393.0982288	284.1983609	487.137918	239.498289	316.8532097	313.4514825	351.4479216	229.822043	398.4816107	324.4281623	162.3934265	239.7337549
969	GBGT1	296.7895116	222.9794772	248.534014	284.5885258	350.8493538	327.5047778	264.2215087	267.0844793	340.9757791	287.9676221	293.6242251	218.790585	488.5299462	309.3384804	195.5833239	256.3307072
970	GBGT1	58.13402804	17.15226747	82.84467134	6.580081522	69.80248923	8.119953169	64.25237681	17.55484841	52.15690694	7.64515811	60.07656779	14.70861075	56.01431894	15.08968197	27.26313	12.90874065
971	GBGT1	180.9039162	162.4420626	199.4408755	259.9132201	232.3688128	146.1591571	164.564761	149.2162115	168.8579862	140.161232	253.0725418	97.44454624	223.3482337	245.9618161	107.8671665	158.5930994
972	GBGT1	263.5154297	284.5258487	191.7700726	299.3937093	287.4760412	267.9584546	233.4065933	403.7615134	663.0446795	470.1772238	206.5132018	639.8245678	204.9131414	405.912445	525.1115909	215.7603794
973	C7orf60	71.52015292	66.59115608	281.5184665	123.3765285	230.5319052	138.0392039	189.4789479	68.96547589	239.2698106	101.9354415	65.33326747	93.76739356	247.4556621	81.48428264	77.04797609	164.1254168
974	C7orf60	159.4861164	181.6122438	174.8943062	320.7789742	163.4847774	361.337916	162.5978515	285.8932455	297.2943696	160.5483203	337.1797367	354.8452344	223.3482337	203.7107066	222.8464539	278.4599769
975	C7orf60	107.088999	103.9225618	121.1986859	50.9956318	95.51919579	123.1526231	117.3589331	86.5203243	28.68629882	259.9353757	78.09953813	113.9917333	32.61593254	75.44840985	167.1348404	86.67297294
976	C7orf60	202.321716	138.2270967	100.487518	116.796447	208.4890139	138.0392039	121.9483886	125.3917743	232.7501972	172.0160575	185.4864031	152.6018366	114.8648059	129.7712649	269.0752396	153.060782
977	CPXM1	219.9149087	196.7465975	272.313503	133.2466508	229.6134514	131.2725762	363.8782564	179.3102373	321.416939	129.9676879	573.7312224	485.3841549	136.8451083	144.8609469	265.5191791	223.1368027
978	CPXM1	258.5434405	250.2213137	122.7328464	333.9391372	376.5660603	254.4251993	336.99716	457.6799763	419.2111396	253.5644106	320.6586806	172.8261764	346.7215438	209.7465794	839.2302626	311.6538814
979	CPXM1	162.1633414	161.4331056	477.8910208	157.9219565	190.1199378	138.0392039	235.3735028	310.9716004	145.3873781	188.5805667	218.5285153	62.5115957	117.700974	233.8900705	488.365633	71.92012648
980	CPXM1	134.2437095	38.34036259	279.9843059	49.35061142	147.8710627	40.59976585	155.38585	50.15670974	283.6031815	43.32256262	182.4825747	66.18874839	214.1306876	46.77801411	187.2858496	132.7756181
981	ZFP28	115.5031347	49.4388886	58.29810206	213.8526495	67.96558162	75.78622958	110.8025682	149.2162115	93.8824325	114.6773716	695.3862722	69.86590108	440.3150894	129.7712649	56.89696696	228.6691201
982	ZFP28	372.1342716	513.5590673	1043.229195	409.6100747	547.3984682	500.7304455	465.5019136	462.6956473	706.7260891	611.6126488	892.8879888	424.7111355	662.9542811	363.6613355	552.3747209	628.8400803
983	ZFP28	111.2960668	133.1823122	47.55897799	210.5626087	123.9912638	132.6259018	97.6898382	58.93413394	56.7206363	834.596427	75.84666684	95.6059699	97.13875562	70.92150526	68.75050174	119.8668775
984	ZFP28	167.1353306	111.994217	234.7265688	111.8613859	168.0770464	98.79276356	133.7498456	67.71155814	144.0834554	103.2096345	130.6665349	147.0861075	80.12174734	224.8362613	118.5353478	195.4752156
985	FAM127A	257.3960584	257.2840121	573.7760571	325.7140353	484.0251556	293.6716396	266.1884182	284.6393278	288.8188722	643.4674743	335.6778225	261.0778409	540.999055	267.0873709	663.7979478	296.901035
986	FAM127A	202.7041767	165.4689333	108.9254012	189.1773438	209.4074677	238.185293	163.253488	223.1973583	141.4756101	169.4676714	193.7469311	240.8535011	131.8818142	170.5134063	173.0616078	256.3307072
987	FAM127A	164.8405664	101.9046479	88.98131366	179.3072215	132.257348	158.3390868	346.176071	94.04383076	270.5639548	64.98384393	283.8617828	31.25579785	191.4413432	188.6210246	250.1095839	114.33456
988	FAM127A	188.9355911	236.095917	209.4129192	358.614443	114.8067257	173.2256676	390.1037163	152.9779647	91.27458715	423.0320821	148.6895053	163.6332946	134.7179823	226.3452295	182.5444357	245.2660724
989	USP17L28	13.38612488	79.70759591	19.94408755	0	0.918453806	35.18646373	13.76836646	16.30093066	16.95099476	8.919351128	27.03445551	5.515729033	0.709042012	16.59865017	0	5.532317422
990	USP17L28	82.22905282	24.21496585	1.53416058	18.09522419	35.81969842	58.19299771	25.56982342	5.015670974	39.11768021	21.66128131	7.509570974	14.70861075	45.37868876	45.26904591	33.18989739	5.532317422
991	USP17L28	141.510463	100.895691	46.7918977	47.70559103	28.47206798	46.01306796	35.40437089	32.60186133	50.85298427	11.46773716	55.57082521	20.22433979	26.94359645	13.58071377	176.6176683	46.10264518
992	USP17L28	140.3630809	87.77925119	62.13350351	82.25101903	17.45062231	60.89964877	2.622545992	23.82443713	29.33826016	47.14514168	67.58613877	25.74006882	11.34467219	48.2869823	18.96565565	70.07602067
993	ANP32E	115.120674	67.60011299	82.84467134	70.73587636	37.65660603	25.71318504	125.2265711	20.06268389	5.215690694	6.370965092	56.3217823	56.99586667	35.45210059	30.17936394	100.7550457	53.47906841
994	ANP32E	160.6334985	180.6032869	59.83226264	177.6622011	149.7079703	236.8319674	236.6847758	150.4701292	125.828538	206.419269	156.1990763	117.668886	221.2211077	113.1726148	114.9792874	241.5778607
995	ANP32E	27.53717118	59.5284577	42.95649625	60.86575408	19.28752992	24.35985951	57.69601183	42.63320328	3.259806684	215.3386201	21.77775582	11.03145807	1.418084024	39.23317312	2.370706957	47.94675099
996	ANP32E	327.3863685	369.2782292	433.400364	422.7702378	323.2957396	346.4513352	231.4396838	308.4637649	210.5835118	454.8869075	470.8501001	667.403213	358.066216	427.0379997	157.6520126	483.1557215
997	C12orf77	0.764921422	6.053741462	1.53416058	0	9.184538056	2.706651056	1.966909494	0	0	3.822579055	16.52105614	3.677152688	0	25.65245935	14.22424174	1.844105807
998	C12orf77	271.5471047	391.4752812	168.7576638	356.9694226	375.6476065	450.6574009	504.184467	1099.685861	322.7208617	572.1126652	445.3175588	353.0066581	477.894316	505.504346	474.1413913	414.9238066
999	C12orf77	153.7492057	204.8182528	240.0961308	203.9825272	182.7723073	278.7850588	361.2557104	342.319544	221.6668545	651.1126324	200.505545	117.668886	114.8648059	211.2555476	177.8030217	250.7983898
1000	C12orf77	8.414135638	23.20600894	3.835401451	23.03028533	0	24.35985951	42.61637237	7.523506461	65.19613368	38.22579055	27.7854126	16.5471871	0.709042012	16.59865017	0	7.376423229
1001	TPCN1	257.0135977	278.4721072	263.8756198	360.2594633	243.3902585	226.0053632	430.0975427	416.3006908	309.0296736	122.3225298	231.294786	150.7632602	482.8576101	73.93944165	208.6222122	204.6957446
1002	TPCN1	212.2656945	198.7645113	559.9686118	136.5366916	147.8710627	136.6858784	206.5254969	109.0908437	129.740306	103.2096345	164.4596043	159.9561419	353.8119639	172.0223745	550.0040139	444.4294995
1003	TPCN1	99.82224552	96.85986338	98.95335744	134.8916712	103.78528	87.96615934	136.3723916	99.05950173	133.652074	230.6289363	395.7543903	66.18874839	224.7663178	79.97531444	120.9060548	68.23191487
1004	TPCN1	124.299731	139.2360536	116.5962041	222.0777514	94.60074198	148.8658081	173.0880355	193.1033325	250.3531533	113.4031786	123.9079211	95.6059699	199.9498473	120.7174558	123.2767617	99.58171359
1005	ERAS	52.01465667	58.51950079	6.136642322	217.1426902	59.69949737	41.95309138	167.187307	62.69588717	41.07356422	39.49998357	33.04211229	44.12583226	20.56221834	58.84975968	52.15555304	29.50569292
1006	ERAS	117.0329775	111.994217	90.51547424	52.64065218	222.265821	85.25950828	303.5596986	97.80558399	151.9069915	104.4838275	108.8887791	152.6018366	165.9158308	75.44840985	61.63838087	143.840253
1007	ERAS	226.7992015	102.9136048	103.5558392	108.5713451	93.68228818	81.19953169	236.6847758	221.9434406	132.3481514	643.4674743	318.4058093	49.64156129	235.4019479	116.1905512	92.45757131	79.29654971
1008	ERAS	238.2730228	249.2123568	263.1085395	269.7833424	165.321685	254.4251993	393.3818988	147.9622937	254.2649213	117.2257577	341.6854793	365.8766925	212.7126036	230.8721341	275.002007	173.3459459
1009	SCARF1	159.8685771	139.2360536	838.4187572	218.7877106	110.2144567	129.9192507	280.6124212	66.4576404	280.9953362	151.6289692	124.6588782	362.1995398	223.3482337	110.1546784	137.5010035	141.9961472
1010	SCARF1	102.4994705	95.85090647	66.73598525	148.0518342	89.09001915	66.31295088	55.72910233	73.98114686	51.50494561	59.88707186	32.29115519	45.96440861	70.19515917	70.92150526	18.96565565	66.38780906
1011	SCARF1	95.23271699	89.79716501	102.7887589	110.2163655	188.2830302	105.5593912	70.15310529	151.724047	106.2696979	192.4031458	69.83901006	27.57864516	150.3169065	105.6277738	72.30656217	92.20529036
1012	SCARF1	263.132969	238.1138308	262.3414592	309.2638315	315.9481091	231.4186653	192.1014939	225.7051938	326.6326297	196.2257248	280.1069973	296.0107914	299.215729	417.9841906	438.580787	328.2508337
1013	KCTD19	211.1183124	393.493195	326.0091233	243.4630163	225.9396362	328.8581034	380.2691688	541.6924652	144.0834554	330.0159917	201.2565021	251.8849592	433.9337112	271.6142755	215.734333	365.1329498
1014	KCTD19	180.5214555	119.0569154	154.9502186	180.9522419	194.7122068	173.2256676	352.0767994	154.2318824	133.0001127	136.338653	150.9423766	167.3104473	124.7913941	147.8788833	80.60403652	160.4372052
1015	KCTD19	181.2863769	154.3704073	606.7605096	108.5713451	243.3902585	136.6858784	112.1138412	238.2443713	162.9903342	104.4838275	119.4021785	132.3774968	158.1163686	89.02912362	596.2327996	215.7603794
1016	KCTD19	496.8164633	545.8456884	574.5431374	468.8308084	531.7847535	492.6104923	697.5972339	452.6643054	492.2308093	338.9353429	998.0219824	1246.554761	354.5210059	463.2532365	636.5348178	438.8971821
1017	S100A12	161.0159593	107.9583894	181.0309485	120.0864878	235.1241742	163.7523889	356.6662549	136.677034	114.0932339	331.2901848	180.9806605	702.3361635	219.8030237	255.0156253	278.5580674	245.2660724
1018	S100A12	178.2266912	221.9705203	190.235912	403.0299932	127.665079	92.02613592	207.1811334	160.5014712	121.2648086	63.70965092	108.137822	422.8725592	119.8281	153.9147561	79.41868304	127.2433007
1019	S100A12	220.2973694	216.9257357	43.72357654	187.5323234	202.0598372	220.5920611	238.6516853	185.579826	110.8334273	203.8708829	154.6971621	218.790585	132.5908562	137.3161059	419.6151313	112.4904542
1020	S100A12	209.9709302	157.397278	576.8443782	162.8570177	296.6605792	162.3990634	185.5451289	161.7553889	228.1864679	182.2096016	265.8388125	167.3104473	250.2918302	169.0044381	700.5439057	105.114031
1021	PHLDA2	80.31674927	68.6090699	121.1986859	120.0864878	163.4847774	132.6259018	114.0807507	76.48898235	184.5050583	85.37093223	162.206733	141.5703785	147.4807385	75.44840985	221.6611004	42.41443357
1022	PHLDA2	111.2960668	94.84194956	156.4843792	141.4717527	259.922427	173.2256676	87.19965424	1044.51348	130.3922674	653.6610184	138.927063	66.18874839	163.0796627	194.6568974	161.208073	178.8782633
1023	PHLDA2	91.40810988	108.9673463	210.1799995	151.341875	204.8151987	175.9323187	142.9287566	199.3729212	187.1129037	112.1289856	244.0610567	332.7823183	165.2067888	239.9259433	553.5600744	132.7756181
1024	PHLDA2	231.38873	181.6122438	491.698466	486.9260326	290.2314026	182.6989463	188.1676749	264.5766439	1519.069915	1265.273667	811.0336652	147.0861075	335.3768716	247.4707843	1088.154493	352.2242092
1025	EEF1E1	153.366745	146.298752	59.06518235	98.70122283	64.2917664	105.5593912	122.6040251	60.18805168	31.9461055	99.38705543	129.1646208	625.115957	82.95791539	111.6636466	21.33636261	160.4372052
1026	EEF1E1	142.6578451	119.0569154	419.5929187	148.0518342	171.7508617	121.7992975	186.8564019	164.2632244	153.8628755	56.06449281	402.5130042	185.6962108	338.9220817	162.9685653	109.05252	171.5018401
1027	EEF1E1	130.0366417	72.64489754	135.0061311	50.9956318	113.8882719	71.726253	192.1014939	216.9277696	120.6128473	52.24191375	108.8887791	44.12583226	111.3195959	78.46634624	143.4277709	71.92012648
1028	EEF1E1	79.16936714	98.8777772	58.29810206	24.67530571	11.02144567	60.89964877	24.91418692	68.96547589	69.75986304	42.0483696	10.51339936	23.90149247	78.70366331	48.2869823	60.45302739	44.25853937
1029	CSH1	270.7821833	191.7018129	204.0433572	93.76616169	74.39475826	123.1526231	95.06729221	137.9309518	136.9118807	42.0483696	114.1454788	29.41722151	100.6839657	135.8071377	88.90151087	160.4372052
1030	CSH1	82.22905282	92.82403574	89.74839395	44.41555027	36.73815223	39.24644032	10.49018397	72.72722912	18.25491743	39.49998357	37.54785487	40.44867957	36.87018462	69.41253706	71.1212087	118.0227717
1031	CSH1	37.09868895	16.14331056	3.835401451	24.67530571	39.49351364	64.95962536	3.933818988	11.28525969	61.936327	5.096772073	6.007656779	20.22433979	6.381378107	18.10761836	41.48737174	18.44105807
1032	CSH1	250.1293049	272.4183658	345.1861306	301.0387296	135.9311632	243.5985951	289.1356956	244.51396	360.5346192	142.7096181	209.5170302	108.4760043	325.4502834	310.8474486	224.0318074	252.6424956
1033	SPDYE6	214.5604588	171.5226747	46.7918977	42.77052989	46.84114409	58.19299771	17.04654895	46.39495651	27.38237615	43.32256262	47.31029714	16.5471871	101.3930077	75.44840985	128.0181757	92.20529036
1034	SPDYE6	293.3473652	276.4541934	84.37883192	302.68375	100.1114648	156.9857613	341.5866155	139.1848695	217.1031252	537.7094537	508.3979549	182.0190581	238.238116	226.3452295	168.3201939	106.9581368
1035	SPDYE6	159.4861164	159.4151918	75.94094873	50.9956318	108.3775491	73.07957853	69.49746879	51.41062748	144.7354168	58.61287884	75.84666684	367.7152688	161.6615787	155.4237243	112.6085804	53.47906841
1036	SPDYE6	186.2583662	164.4599764	127.3353282	159.5669769	75.31321206	77.13955511	32.1261884	104.0751727	33.25002818	26.75805338	71.34092425	69.86590108	48.21485681	69.41253706	9.482827826	49.79085679
1037	SLC4A7	139.5981594	106.9494325	426.4966414	98.70122283	277.3730493	156.9857613	113.4251142	114.1065147	171.4658316	89.19351128	179.4787463	165.471871	263.0545864	141.8430105	169.5055474	151.2166762
1038	SLC4A7	138.4507773	133.1823122	142.676934	136.5366916	222.265821	119.0926465	232.7509568	299.6863407	299.9022149	275.225692	372.4747203	134.2160731	129.7546882	236.9080069	334.2696809	274.7717653
1039	SLC4A7	116.6505168	73.65385445	29.14905103	87.18608017	140.5234323	75.78622958	96.37856521	67.71155814	29.33826016	52.24191375	93.86963717	40.44867957	41.8334787	79.97531444	50.97019957	167.8136285
1040	SLC4A7	53.92696022	62.55532844	1.53416058	87.18608017	57.86258976	47.36639349	45.89455486	57.6802162	58.02455897	117.2257577	54.81986811	23.90149247	17.01700828	63.37666427	59.26767391	66.38780906
1041	TAAR8	102.8819312	114.0121309	13.80744522	44.41555027	88.17156534	116.3859954	53.10655634	46.39495651	78.23536041	45.87094866	58.5746536	36.77152688	202.7860154	60.35872788	99.56969217	97.73760778
1042	TAAR8	153.366745	102.9136048	92.04963482	59.2207337	169.913954	131.2725762	46.55019136	107.8369259	52.80886828	67.53222997	51.81603972	29.41722151	100.6839657	66.39460067	37.9313113	173.3459459
1043	TAAR8	160.6334985	160.4241487	52.92854002	133.2466508	248.9009813	125.8592741	149.4851215	124.1378566	104.9657752	89.19351128	226.7890434	130.5389204	116.2828899	126.7533285	514.4434096	293.2128233
1044	TAAR8	200.4094125	136.2091829	536.1891229	187.5323234	264.514696	209.7654569	194.0684034	223.1973583	282.2992588	310.9030965	147.9385482	226.1448903	316.2327373	202.2017384	817.8939	213.9162736
1045	ITLN2	171.7248592	108.9673463	61.36642322	134.8916712	57.86258976	110.9726933	113.4251142	117.8682679	41.07356422	87.91931826	124.6588782	99.28312259	145.3536124	107.136742	39.11666478	116.1786659
1046	ITLN2	296.4070509	324.8841251	150.3477369	501.7312161	237.8795357	262.5451525	336.3415235	160.5014712	146.6913008	222.9837782	470.8501001	382.4238796	252.4189562	181.0761836	215.734333	344.8477859
1047	ITLN2	124.299731	129.1464845	114.2949632	111.8613859	130.4204404	158.3390868	205.8698604	114.1065147	110.1814659	164.3708994	87.1110233	101.1216989	161.6615787	149.3878515	202.6954448	171.5018401
1048	ITLN2	322.7968399	290.5795902	355.1581744	381.6447283	391.2613212	353.2179629	284.5462401	238.2443713	324.0247844	337.6611499	289.8694396	318.0737076	330.4135775	226.3452295	210.9929191	252.6424956
1049	TSEN15	258.1609798	322.8662113	343.65197	297.7486889	295.7421254	295.0249652	487.7935545	366.1439811	204.0638984	572.1126652	392.7505619	384.2624559	620.4117604	245.9618161	708.84138	230.5132259
1050	TSEN15	350.3340111	505.487412	217.0837221	460.6057065	254.4117042	385.6977756	475.9920976	10940.43231	177.9854449	310.9030965	149.4404624	382.4238796	175.8424189	576.4258512	213.3636261	850.1327771
1051	TSEN15	53.54449951	51.45680242	37.58693422	70.73587636	64.2917664	29.77316162	26.22545992	43.88712102	30.64218283	91.74189732	37.54785487	136.0546495	0	25.65245935	22.52171609	31.34979872
1052	TSEN15	170.577477	144.2808382	250.0681746	200.6924864	125.8281714	230.0653398	168.49858	832.6013816	80.19124443	101.9354415	199.7545879	454.128357	155.2802006	262.5604663	114.9792874	186.2546865
1053	GBP6	112.443449	87.77925119	170.2918244	121.7315082	38.57505984	63.60629983	123.2596616	92.78991301	29.99022149	52.24191375	92.36772298	31.25579785	141.8084024	48.2869823	41.48737174	42.41443357
1054	GBP6	83.37643496	82.73446664	18.40992696	69.09085598	56.02568214	33.83313821	24.25855043	76.48898235	170.8138702	105.7580205	54.81986811	16.5471871	63.81378107	51.3049187	13.03888826	112.4904542
1055	GBP6	121.622506	96.85986338	204.0433572	101.9912636	129.5019866	100.1460891	194.7240399	149.2162115	98.44616186	87.91931826	85.6091091	159.9561419	273.6902166	82.99325083	91.27221783	75.6083381
1056	GBP6	66.54816368	55.49263006	49.09313857	50.9956318	43.16732887	69.01960194	54.41782934	63.94980491	20.21080144	31.85482546	135.1722775	91.92881721	13.47179823	82.99325083	177.8030217	55.32317422
1057	OR52N2	91.7905706	119.0569154	127.3353282	116.796447	181.8538535	108.2660423	88.51092723	105.3290904	58.02455897	93.01609034	148.6895053	42.28725592	100.6839657	125.2443603	97.19898522	105.114031
1058	OR52N2	125.8295739	151.3435365	114.2949632	129.9566101	169.913954	261.191827	131.7829361	468.965236	106.2696979	166.9192854	135.9232346	224.306314	324.0321994	233.8900705	146.9838313	151.2166762
1059	OR52N2	90.26072775	145.2897951	122.7328464	118.4414674	121.2359023	101.4994146	152.1076675	142.9466228	189.720749	78.99996714	249.3177563	266.5935699	91.46641953	76.95737804	187.2858496	53.47906841
1060	OR52N2	268.8698797	270.4004519	331.3786854	363.5495041	467.4929871	339.6847076	445.1771822	655.7989798	449.201361	201.3224969	333.4249512	417.3568301	278.6535107	430.0559361	210.9929191	239.7337549
1061	GNB2L1	65.78324226	95.85090647	27.61489045	6.580081522	1.836907611	17.59323187	23.60291393	1.253917743	3.911768021	8.919351128	19.52488453	0	40.41539468	25.65245935	3.556060435	22.12926969
1062	GNB2L1	327.3863685	290.5795902	21.47824813	57.57571332	135.9311632	194.8788761	32.7818249	71.47331138	177.3334836	36.95159753	84.10719491	29.41722151	65.23186509	105.6277738	81.78939	94.04939617
1063	GNB2L1	178.9916127	115.0210878	6.136642322	194.1124049	134.0942556	32.47981268	7.212001478	35.10969682	35.85787352	11.46773716	27.03445551	104.7988516	9.217546154	89.02912362	27.26313	18.44105807
1064	GNB2L1	155.2790486	162.4420626	120.4316056	55.93069294	90.00847295	131.2725762	122.6040251	75.23506461	57.37259764	57.33868582	69.08805296	49.64156129	60.97761302	108.6457102	86.53080391	55.32317422
1065	HIF1AN	221.0622908	211.8809512	176.4284667	292.8136277	295.7421254	150.2191336	220.9494998	312.2255181	129.740306	112.1289856	162.206733	145.2475312	180.805713	205.2196748	310.5626113	212.0721678
1066	HIF1AN	139.5981594	121.0748292	506.2729915	143.1167731	126.7466252	112.3260188	317.9837015	156.7397179	137.5638421	159.2741273	232.7967002	262.9164172	125.5004361	248.9797525	117.3499943	118.0227717
1067	HIF1AN	222.9745944	245.1765292	139.6086128	199.047466	202.0598372	139.3925294	281.2680576	319.7490246	176.0295609	140.161232	120.1531356	79.0587828	234.6929059	120.7174558	97.19898522	512.6614144
1068	HIF1AN	248.2170013	185.6480715	233.1924082	162.8570177	123.9912638	182.6989463	108.1800222	104.0751727	119.3089246	126.1451088	130.6665349	143.4089548	158.8254107	181.0761836	173.0616078	127.2433007
1069	ERCC6L	187.4057483	170.5137178	253.1364958	258.2681997	261.7593346	173.2256676	159.9753055	176.8024018	552.2112523	136.338653	345.4402648	88.25166452	289.2891408	161.4595971	90.08686435	84.82886713
1070	ERCC6L	115.5031347	58.51950079	22.24532842	78.96097826	58.78104356	93.37946145	28.19236941	96.55166624	24.12256946	80.27416015	51.06508262	154.4404129	9.926588166	27.16142755	28.44848348	46.10264518
1071	ERCC6L	40.54083535	47.42097478	3.835401451	16.45020381	4.592269028	69.01960194	54.41782934	38.87145005	16.95099476	61.16126488	78.09953813	14.70861075	43.96060473	49.7959505	18.96565565	18.44105807
1072	ERCC6L	10.32643919	31.27766422	28.38197074	29.61036685	27.55361417	52.7796956	15.07963945	10.03134195	42.37748689	21.66128131	5.256699682	288.656486	2.127126036	61.86769607	138.686357	5.532317422
1073	KRBOX4	86.81858135	124.1017	89.74839395	120.0864878	95.51919579	124.5059486	159.9753055	96.55166624	49.5490616	570.8384722	132.1684491	141.5703785	52.46910888	215.7824522	231.1439283	101.4258194
1074	KRBOX4	92.93795273	62.55532844	65.96890496	171.0821196	69.80248923	102.8527401	113.4251142	150.4701292	48.89710026	44.59675564	81.85432362	102.9602753	25.52551243	87.52015542	148.1691848	121.7109833
1075	KRBOX4	208.4410874	166.4778902	114.2949632	166.1470584	259.922427	221.9453866	215.0487713	119.1221856	153.8628755	198.7741109	857.5930052	167.3104473	255.2551243	120.7174558	188.471203	263.7071304
1076	KRBOX4	238.2730228	209.8630373	199.4408755	179.3072215	239.7164433	236.8319674	210.4593159	321.0029423	210.5835118	280.322464	253.8234989	446.7740516	362.3204681	585.4796604	132.7595896	293.2128233
1077	OR4M2	206.9112445	185.6480715	199.4408755	213.8526495	145.1157013	133.9792273	217.0156808	368.6518166	227.5345065	100.6612484	153.1952479	163.6332946	231.1476959	242.9438797	139.8717104	95.89350197
1078	OR4M2	105.5591562	114.0121309	50.62729915	77.31595788	69.80248923	43.3064169	66.8749228	85.26640655	37.81375753	21.66128131	90.86580878	22.06291613	102.8110917	92.04706001	177.8030217	73.76423229
1079	OR4M2	47.80758885	68.6090699	48.32605828	103.636284	33.064337	39.24644032	102.2792937	50.15670974	80.19124443	180.9354086	90.86580878	45.96440861	48.21485681	67.90356886	43.8580787	36.88211614
1080	OR4M2	285.698151	266.3646243	101.2545983	195.7574253	97.3561034	124.5059486	185.5451289	230.7208648	169.5099476	349.128887	152.4442908	126.8617678	82.24887337	267.0873709	141.0570639	271.0835537
1081	EMX1	315.9125471	334.9736942	348.2544518	424.4152582	486.780517	374.8711713	334.374614	354.8587214	434.2062503	160.5483203	261.3330699	406.3253721	556.5979793	250.4887207	450.4343217	481.3116157
1082	EMX1	193.5251197	285.5348056	249.3010943	136.5366916	326.051101	202.9988292	170.4654895	228.2130293	211.8874345	453.6127145	315.4019809	170.9876	395.6454426	300.2846712	220.475747	243.4219666
1083	EMX1	316.6774686	312.7766422	154.9502186	325.7140353	368.2999761	378.9311479	454.3560931	443.8868812	633.7064194	555.548156	339.432608	404.4867957	389.9731065	449.6725227	410.1323035	411.235595
1084	EMX1	120.4751239	90.80612192	11.50620435	108.5713451	33.064337	74.43290405	64.25237681	50.15670974	136.9118807	53.51610677	47.31029714	42.28725592	68.06803314	111.6636466	52.15555304	228.6691201
1085	KLF2	122.7698882	60.53741462	20.71116784	32.90040761	44.08578267	29.77316162	80.64328926	40.12536779	75.62751507	34.40321149	82.60528071	34.93295054	1005.421573	39.23317312	154.0959522	75.6083381
1086	KLF2	95.23271699	98.8777772	178.7297076	103.636284	96.43764959	120.445972	232.7509568	111.5986792	138.2158034	742.8545297	102.8811223	172.8261764	143.2264864	156.9326925	229.9585748	97.73760778
1087	KLF2	67.69554581	86.77029428	156.4843792	64.15579484	101.0299186	104.2060657	146.8625756	104.0751727	131.0442287	29.30643942	54.81986811	108.4760043	75.15845326	28.67039574	55.71161348	55.32317422
1088	KLF2	213.7955373	179.59433	110.4595618	128.3115897	161.6478698	167.8123655	200.6247684	352.3508859	72.36770838	142.7096181	257.5782844	362.1995398	210.5854775	93.55602821	187.2858496	213.9162736
1089	HIST1H1A	129.654181	202.800339	204.0433572	110.2163655	131.3388942	254.4251993	98.3454747	151.724047	124.5246153	91.74189732	237.3024428	137.8932258	134.7179823	93.55602821	61.63838087	103.2699252
1090	HIST1H1A	115.8855954	85.76133737	62.9005838	116.796447	117.5620871	92.02613592	124.5709346	168.0249776	63.89221101	63.70965092	117.9002643	169.1490237	109.9015118	73.93944165	113.7939339	90.36118455
1091	HIST1H1A	195.0549625	238.1138308	237.0278097	134.8916712	371.9737913	201.6455037	77.36510677	190.595497	179.941329	308.3547104	162.206733	244.5306538	175.8424189	205.2196748	253.6656444	405.7032776
1092	HIST1H1A	253.953912	171.5226747	329.0774445	200.6924864	159.8109622	227.3586887	255.0425977	339.8117085	131.69619	217.8870061	388.9957765	279.4636043	165.2067888	203.7107066	266.7045326	217.6044852
1093	FAM136A	172.4897806	89.79716501	171.825985	52.64065218	175.4246769	83.90618275	60.97419432	81.50465332	51.50494561	90.4677043	85.6091091	69.86590108	86.50312544	75.44840985	162.3934265	105.114031
1094	FAM136A	261.9855869	224.997391	137.3073719	338.8741984	137.7680708	144.8058315	142.2731201	218.1816874	84.10301245	150.3547762	85.6091091	244.5306538	128.3366041	131.2802331	111.423227	132.7756181
1095	FAM136A	154.1316665	85.76133737	260.8072987	146.4068139	19.28752992	60.89964877	129.1603901	41.37928553	56.7206363	47.14514168	85.6091091	44.12583226	75.15845326	78.46634624	21.33636261	123.5550891
1096	FAM136A	443.2719638	512.5501104	1686.042478	532.9866033	462.900718	412.7642861	392.0706258	728.5262089	708.6819731	792.5480574	577.4860079	384.2624559	592.0500799	460.2353001	503.7752283	370.6652672
1097	UGT2A2	337.7128076	312.7766422	200.975036	299.3937093	348.0939923	416.8242627	101.6236572	252.0374664	287.5149495	400.0966078	206.5132018	395.293914	460.8773077	338.0088761	151.7252452	330.0949395
1098	UGT2A2	224.5044372	223.9884341	272.313503	215.4976698	136.849617	258.4851759	504.184467	145.4544582	226.8825452	91.74189732	148.6895053	283.140757	111.3195959	221.818325	175.4323148	138.3079355
1099	UGT2A2	6.119371373	20.17913821	0.76708029	36.19044837	0	0	0.655636498	0	0.651961337	0	26.28349841	12.87003441	0	18.10761836	8.297474348	16.59695226
1100	UGT2A2	235.2133371	182.6212008	188.7017514	184.2422826	100.1114648	227.3586887	213.7374984	215.6738519	247.745308	141.435425	183.2335318	327.2665893	155.9892426	215.7824522	229.9585748	189.9428981
1101	OR51V1	110.5311454	122.0837861	88.98131366	116.796447	123.9912638	159.6924123	77.36510677	126.6456921	100.4020459	105.7580205	110.3906933	53.31871398	211.2945195	141.8430105	35.56060435	97.73760778
1102	OR51V1	84.52381709	73.65385445	21.47824813	55.93069294	123.07281	97.43943803	136.3723916	532.915041	66.50005635	299.4353593	129.9155778	102.9602753	116.991932	137.3161059	92.45757131	99.58171359
1103	OR51V1	8.031674927	18.16122438	1.53416058	39.48048913	0.918453806	40.59976585	0	7.523506461	26.73041481	19.11289527	0.750957097	33.0943742	0	7.544840985	26.07777652	3.688211614
1104	OR51V1	111.6785276	151.3435365	116.5962041	149.6968546	171.7508617	173.2256676	19.66909494	244.51396	83.45105111	222.9837782	102.1301652	974.4454624	38.28826864	96.5739646	71.1212087	105.114031
1105	WDR27	136.5384738	126.1196138	220.9191236	126.6665693	142.3603399	151.5724592	182.2669464	142.9466228	157.7746435	236.9999014	172.7201324	152.6018366	107.0653438	143.3519787	107.8671665	129.0874065
1106	WDR27	143.8052273	157.397278	136.5402917	241.8179959	156.137147	212.4721079	146.2069391	265.8305616	303.8139829	249.7418316	85.6091091	218.790585	175.8424189	206.728643	144.6131243	271.0835537
1107	WDR27	120.4751239	137.2181398	214.015401	184.2422826	165.321685	93.37946145	151.452031	204.3885922	156.4707208	175.8386365	83.35623781	154.4404129	42.54252071	164.4775335	167.1348404	81.14065552
1108	WDR27	235.9782586	232.0600894	232.4253279	185.887303	168.0770464	251.7185483	228.1615013	295.9245874	91.92654849	352.9514661	464.0914862	150.7632602	240.365242	223.3272931	135.1302965	363.288844
1109	SNRPD2	298.3193544	237.1048739	184.8663499	241.8179959	191.9568454	97.43943803	121.2927521	119.1221856	242.5296173	84.09673921	183.9844889	165.471871	143.9355284	111.6636466	114.9792874	400.1709602
1110	SNRPD2	126.2120346	44.39410405	8.437883192	14.80518342	2.755361417	4.059976585	5.245091984	10.03134195	37.1617962	5.096772073	36.79689777	11.03145807	28.36168047	30.17936394	0	31.34979872
1111	SNRPD2	233.3010336	182.6212008	49.09313857	52.64065218	94.60074198	59.54632324	98.3454747	183.0719905	101.7059685	39.49998357	81.85432362	121.3460387	120.537142	110.1546784	188.471203	156.7489936
1112	SNRPD2	332.7408184	335.9826511	231.6582476	108.5713451	151.5448779	115.0326699	186.8564019	257.0531374	131.69619	45.87094866	51.81603972	33.0943742	131.1727722	101.1008692	293.9676626	153.060782
1113	SERPINA12	435.6227496	383.4036259	205.5775178	238.5279552	160.729416	242.2452696	237.3404123	194.3572502	226.8825452	238.2740944	244.8120138	1459.829617	209.1673935	436.0918089	239.4414026	269.2394479
1114	SERPINA12	299.4667366	232.0600894	128.8694888	241.8179959	399.5274055	301.7915928	436.6539077	214.4199341	354.6669672	421.7578891	672.8575593	290.4950624	283.6168047	491.9236322	188.471203	344.8477859
1115	SERPINA12	105.1766955	76.68072518	88.21423337	210.5626087	23.87979895	106.9127167	74.08692428	111.5986792	54.11279095	8.919351128	27.7854126	143.4089548	49.63294083	54.32285509	103.1257526	180.7223691
1116	SERPINA12	148.7772165	73.65385445	59.83226264	32.90040761	127.665079	101.4994146	61.62983081	199.3729212	56.06867496	93.01609034	30.0382839	139.7318022	107.0653438	60.35872788	22.52171609	287.6805059
1117	AMZ1	50.48481383	59.5284577	47.55897799	16.45020381	41.33042125	23.00653398	43.92764537	33.85577907	56.06867496	42.0483696	19.52488453	16.5471871	17.7260503	81.48428264	21.33636261	38.72622195
1118	AMZ1	63.48847799	71.63594063	9.204963482	37.83546875	43.16732887	17.59323187	99.6567477	13.79309518	77.58339908	24.20966735	21.77775582	20.22433979	31.90689053	34.70626853	36.74595783	40.57032776
1119	AMZ1	181.6688376	162.4420626	95.88503628	149.6968546	225.9396362	140.7458549	228.8171378	173.0406486	112.7893113	87.91931826	156.9500334	82.73593549	199.2408053	562.8451375	150.5398917	283.9922943
1120	AMZ1	157.5738129	116.0300447	19.17700726	47.70559103	82.66084251	94.73278698	133.0942091	104.0751727	80.84320576	86.64512525	153.1952479	88.25166452	57.43240296	93.55602821	110.2378735	75.6083381
1121	PPL	125.4471131	140.2450105	125.0340873	95.41118207	123.07281	52.7796956	73.43128778	145.4544582	48.24513892	93.01609034	105.1339936	231.6606194	149.6078645	69.41253706	480.0681587	118.0227717
1122	PPL	108.6188419	59.5284577	181.0309485	220.432731	113.8882719	133.9792273	93.10038272	85.26640655	61.28436566	90.4677043	65.33326747	125.0231914	77.28557929	75.44840985	110.2378735	127.2433007
1123	PPL	125.4471131	87.77925119	118.1303647	72.38089674	97.3561034	150.2191336	33.4374614	81.50465332	168.2060249	101.9354415	278.6050831	123.1846151	99.26588166	72.43047345	110.2378735	130.9315123
1124	PPL	107.4714597	113.0031739	79.00926989	171.0821196	101.0299186	77.13955511	145.5513026	40.12536779	194.2844784	63.70965092	130.6665349	47.80298495	107.7743858	86.01118723	148.1691848	123.5550891
1125	PRPS1	284.9332296	272.4183658	233.9594885	278.0084443	353.6047152	341.0380331	261.5989627	297.1785052	246.4413853	335.1127638	369.4708919	389.778185	194.9865533	378.7510174	162.3934265	258.174813
1126	PRPS1	115.5031347	114.0121309	190.235912	116.796447	46.84114409	173.2256676	83.92147175	126.6456921	152.5589528	795.0964434	211.0189444	115.8303097	110.6105538	359.1344309	88.90151087	177.0341575
1127	PRPS1	102.8819312	72.64489754	122.7328464	85.54105979	40.41196745	69.01960194	60.31855782	101.5673372	202.7599757	150.3547762	58.5746536	77.22020646	98.55683965	92.04706001	87.71615739	79.29654971
1128	PRPS1	356.0709218	393.493195	312.2016781	398.0949321	477.5959789	481.7838881	409.7728113	378.6831585	501.358268	670.2255276	659.3403315	294.1722151	383.5917284	460.2353001	474.1413913	553.2317422
1129	WDR17	267.3400369	301.6781162	358.2264955	386.5797894	218.5920057	336.9780565	300.9371526	348.5891327	171.4658316	1698.499293	310.1452812	481.7070022	337.5039976	374.2241128	342.5671552	378.0416905
1130	WDR17	104.7942348	109.9763032	47.55897799	126.6665693	203.8967449	185.4055974	72.12001478	249.5296309	95.83831651	91.74189732	125.4098353	18.38576344	125.5004361	52.81388689	289.2262487	68.23191487
1131	WDR17	164.4581056	111.994217	83.61175163	236.8829348	69.80248923	113.6793444	97.03420171	104.0751727	118.005002	68.80642299	93.86963717	121.3460387	155.9892426	76.95737804	68.75050174	77.4524439
1132	WDR17	89.11334562	114.0121309	91.28255453	143.1167731	48.6780517	108.2660423	51.79528334	168.0249776	57.37259764	315.9998685	136.6741917	97.44454624	124.0823521	137.3161059	104.3111061	171.5018401
1133	COL12A1	209.5884695	182.6212008	153.416058	156.2769361	351.7678076	207.0588058	94.41165571	224.4512761	168.8579862	154.1773552	141.1799343	180.1804817	254.5460823	147.8788833	152.9105987	119.8668775
1134	COL12A1	88.3484242	111.994217	79.77635018	143.1167731	120.3174485	143.452506	215.7044078	174.2945663	35.20591219	198.7741109	54.81986811	365.8766925	91.46641953	51.3049187	58.08232044	51.6349626
1135	COL12A1	175.931927	143.2718813	243.9315323	161.2119973	181.8538535	192.172225	127.1934806	214.4199341	371.617962	378.4353264	257.5782844	104.7988516	207.0402675	229.3631659	129.2035291	149.3725704
1136	COL12A1	105.5591562	110.9852601	187.1675908	90.47612093	101.0299186	117.739321	87.19965424	152.9779647	131.69619	222.9837782	165.9615185	137.8932258	67.35899113	78.46634624	79.41868304	68.23191487
1137	CD22	95.99763841	67.60011299	148.046496	108.5713451	36.73815223	58.19299771	58.35164832	45.14103876	245.1374626	72.62900204	117.9002643	47.80298495	48.21485681	30.17936394	53.34090652	132.7756181
1138	CD22	96.76255984	90.80612192	39.88817509	120.0864878	115.7251795	100.1460891	135.0611186	114.1065147	73.01966972	499.4836632	253.0725418	102.9602753	67.35899113	61.86769607	155.2813057	105.114031
1139	CD22	147.2473737	152.3524934	161.8539412	106.9263247	67.96558162	104.2060657	98.3454747	100.3134195	67.80397903	115.9515647	85.6091091	91.92881721	58.85048698	149.3878515	96.01363174	156.7489936
1140	CD22	84.52381709	94.84194956	46.7918977	39.48048913	28.47206798	70.37292747	135.0611186	67.71155814	115.3971566	173.2902505	304.1376244	77.22020646	84.37599941	67.90356886	14.22424174	55.32317422
1141	NIPSNAP3B	91.7905706	53.47471624	22.24532842	65.80081522	71.63939684	39.24644032	21.63600443	92.78991301	46.94121625	117.2257577	62.32943908	211.4362796	30.48880651	82.99325083	28.44848348	252.6424956
1142	NIPSNAP3B	92.55549202	131.1643983	75.17386844	103.636284	211.2443753	138.0392039	134.4054821	53.91846297	211.2354731	189.8547597	219.2794724	369.5538452	94.30258758	66.39460067	46.22878565	118.0227717
1143	NIPSNAP3B	89.49580633	132.1733552	81.31051076	141.4717527	69.80248923	112.3260188	140.3062106	169.2788954	136.9118807	138.887039	81.10336652	134.2160731	151.7349905	111.6636466	160.0227196	81.14065552
1144	NIPSNAP3B	478.8408099	434.8604283	1061.639122	580.6921943	438.1024653	498.0237944	535.6550189	342.319544	596.5446232	447.2417494	708.9034999	617.7616517	431.8065852	328.9550669	279.7434209	346.6918918
1145	SAG	334.653122	253.2481845	195.605474	332.2941169	413.3042125	265.2518035	270.1222372	356.1126391	177.9854449	354.2256591	364.2141922	687.6275527	431.8065852	304.8115758	381.68382	328.2508337
1146	SAG	200.4094125	156.3883211	165.6893427	240.1729756	67.96558162	221.9453866	260.9433262	223.1973583	164.9462182	222.9837782	180.9806605	367.7152688	173.0062509	193.1479292	261.9631187	230.5132259
1147	SAG	92.55549202	99.88673412	96.65211657	87.18608017	49.5965055	154.2791102	108.1800222	157.9936357	48.89710026	345.306308	123.9079211	56.99586667	125.5004361	285.1949892	215.734333	99.58171359
1148	SAG	109.766224	90.80612192	186.4005105	197.4024457	81.7423887	166.45904	57.04037533	137.9309518	114.7451953	121.0483367	387.4938623	145.2475312	119.119058	120.7174558	36.74595783	413.0797008
1149	EID3	110.5311454	89.79716501	29.14905103	78.96097826	81.7423887	100.1460891	41.30509938	26.33227261	54.11279095	61.16126488	30.0382839	69.86590108	336.0859136	78.46634624	26.07777652	177.0341575
1150	EID3	132.3314059	97.86882029	142.676934	187.5323234	184.6092149	136.6858784	140.9618471	161.7553889	74.97555373	72.62900204	108.8887791	82.73593549	95.01162959	147.8788833	35.56060435	302.4333524
1151	EID3	189.7005126	157.397278	274.6147439	171.0821196	200.2229296	213.8254335	106.8687492	106.5830082	181.897213	331.2901848	216.275644	158.1175656	302.051897	158.4416607	214.5489796	130.9315123
1152	EID3	84.9062778	75.67176827	34.51861306	49.35061142	20.20598372	120.445972	9.83454747	86.5203243	112.7893113	16.56450924	23.27967002	90.09024087	36.1611426	433.0738725	10.6681813	138.3079355
1153	CCDC77	145.3350701	96.85986338	114.2949632	146.4068139	132.257348	154.2791102	90.47783673	168.0249776	112.7893113	59.88707186	93.11868008	45.96440861	135.4270243	104.1188056	96.01363174	118.0227717
1154	CCDC77	96.38009912	92.82403574	117.3632844	116.796447	124.9097176	188.1122484	79.33201626	91.53599527	26.73041481	112.1289856	80.35240942	176.503329	164.4977467	104.1188056	91.27221783	121.7109833
1155	CCDC77	242.0976299	317.8214267	228.5899265	243.4630163	292.0683102	274.7250822	242.5855043	277.1158213	485.0592346	242.0966735	481.3634994	240.8535011	265.8907544	351.5895899	431.4686661	505.2849912
1156	CCDC77	185.8759055	197.7555544	91.28255453	289.523587	235.1241742	174.5789931	227.5058648	160.5014712	92.57850982	189.8547597	325.9153803	136.0546495	228.3115278	313.865385	169.5055474	372.5093731
1157	NPC1L1	127.7418774	186.6570284	124.267007	141.4717527	80.8239349	132.6259018	95.72292871	95.2977485	117.3530406	660.0319835	64.58231038	113.9917333	63.81378107	165.9865017	112.6085804	184.4105807
1158	NPC1L1	128.5067988	152.3524934	52.16145973	116.796447	165.321685	177.2856442	149.4851215	235.7365358	122.5687313	374.6127474	242.5591425	246.3692301	255.9641663	156.9326925	58.08232044	245.2660724
1159	NPC1L1	302.908883	286.5437625	176.4284667	231.9478737	203.8967449	347.8046608	186.8564019	354.8587214	266.6521867	526.2417166	138.1761059	229.822043	179.387629	245.9618161	164.7641335	370.6652672
1160	NPC1L1	270.7821833	131.1643983	203.2762769	391.5148506	157.9740546	202.9988292	129.1603901	170.5328131	64.54417234	219.1611992	145.6856769	364.0381162	153.8621166	274.6322118	264.3338257	272.9276595
1161	VPS29	319.3546935	199.7734682	169.5247441	121.7315082	173.5877693	259.8385014	317.9837015	361.1283101	192.3285944	30.58063244	253.8234989	141.5703785	229.7296118	117.6995194	333.0843274	154.9048878
1162	VPS29	68.84292795	56.50158697	39.1210948	49.35061142	67.96558162	59.54632324	40.64946288	10.03134195	97.14223918	45.87094866	25.53254131	27.57864516	78.70366331	52.81388689	93.64292478	77.4524439
1163	VPS29	155.2790486	149.3256227	242.3973717	159.5669769	78.06857348	59.54632324	59.66292132	25.07835487	21.51472411	95.56447637	96.87346556	42.28725592	154.5711586	101.1008692	165.949487	49.79085679
1164	VPS29	66.54816368	113.0031739	55.22978089	77.31595788	14.69526089	115.0326699	34.0930979	22.57051938	77.58339908	25.48386037	18.02297034	45.96440861	5.672336095	92.04706001	150.5398917	42.41443357
1165	KPNA3	125.8295739	95.85090647	168.7576638	113.5064063	124.9097176	83.90618275	285.8575131	150.4701292	58.02455897	89.19351128	685.6238299	73.54305377	106.3563018	135.8071377	90.08686435	127.2433007
1166	KPNA3	144.9526094	164.4599764	62.13350351	141.4717527	105.6221876	156.9857613	108.1800222	131.6613631	360.5346192	53.51610677	69.08805296	36.77152688	172.2972089	67.90356886	141.0570639	145.6843588
1167	KPNA3	167.900252	178.5853731	158.0185398	210.5626087	202.0598372	205.7054803	245.2080503	190.595497	239.2698106	280.322464	277.854126	575.4743957	462.2953917	184.09412	177.8030217	160.4372052
1168	KPNA3	82.22905282	69.61802681	53.69562031	72.38089674	200.2229296	69.01960194	99.6567477	165.5171421	228.8384292	233.1773224	156.1990763	64.35017205	33.32497456	51.3049187	100.7550457	101.4258194
1169	NR6A1	157.9562736	190.692856	142.676934	126.6665693	57.86258976	135.3325528	114.7363872	181.8180728	152.5589528	318.5482546	194.4978882	400.809643	97.84779763	159.9506289	104.3111061	64.54370325
1170	NR6A1	95.99763841	147.3077089	53.69562031	182.5972622	131.3388942	79.84620617	170.4654895	156.7397179	207.3237051	155.4515482	223.785215	88.25166452	187.8961331	131.2802331	35.56060435	33.19390453
1171	NR6A1	178.2266912	207.8451235	182.5651091	312.5538723	238.7979895	158.3390868	288.4800591	191.8494147	303.8139829	392.4514496	194.4978882	1226.330422	296.379561	144.8609469	174.2469613	178.8782633
1172	NR6A1	139.5981594	123.0927431	205.5775178	113.5064063	114.8067257	101.4994146	155.38585	127.8996098	305.1179056	151.6289692	224.5361721	88.25166452	110.6105538	169.0044381	162.3934265	263.7071304
1173	ALDH1L2	178.6091519	148.3166658	92.81671511	194.1124049	149.7079703	135.3325528	178.3331275	146.708376	169.5099476	93.01609034	108.137822	233.4991957	99.26588166	173.5313426	84.16009696	84.82886713
1174	ALDH1L2	126.2120346	163.4510195	159.5527004	157.9219565	104.7037338	120.445972	79.33201626	86.5203243	140.8236487	368.2417823	175.7239608	128.7003441	49.63294083	95.06499641	943.5413687	199.1634272
1175	ALDH1L2	183.9636019	150.3345796	361.2948167	121.7315082	145.1157013	150.2191336	138.3393011	130.4074453	779.0937975	273.9514989	195.2488453	88.25166452	108.4834278	247.4707843	164.7641335	140.1520413
1176	ALDH1L2	66.54816368	67.60011299	108.1583209	98.70122283	245.2271661	67.66627641	113.4251142	80.25073558	352.7110832	70.08061601	69.83901006	33.0943742	137.5541503	138.8250741	50.97019957	70.07602067
1177	TRIM64	442.8895031	520.6217657	2111.772039	496.7961549	478.5144327	621.1764175	699.5641434	599.3726814	1030.750873	401.3708008	600.0147208	540.5414452	712.5872219	659.4191021	798.9282444	553.2317422
1178	TRIM64	189.7005126	253.2481845	105.85708	213.8526495	351.7678076	255.7785248	357.3218914	219.4356051	206.0197824	275.225692	220.0304295	215.1134323	297.088603	336.4999079	175.4323148	169.6577343
1179	TRIM64	185.110984	214.9078219	293.0246709	139.8267323	112.0513643	156.9857613	115.3920237	184.3259083	331.8483204	145.2580041	273.3483835	145.2475312	132.5908562	126.7533285	50.97019957	147.5284646
1180	TRIM64	58.13402804	44.39410405	7.670802902	27.96534647	4.592269028	48.71971902	3.933818988	17.55484841	43.68140956	20.38708829	20.27584163	22.06291613	3.545210059	27.16142755	23.70706957	22.12926969
1181	TRIM8	114.3557525	163.4510195	118.1303647	116.796447	202.978291	159.6924123	384.2029878	189.3415793	274.4757228	129.9676879	123.9079211	465.1598151	130.4637302	101.1008692	97.19898522	136.4638297
1182	TRIM8	83.75889567	48.42993169	7.670802902	31.25538723	125.8281714	54.13302113	159.319669	25.07835487	12.3872654	19.11289527	42.05359745	31.25579785	105.6472598	52.81388689	5.926767391	35.03801034
1183	TRIM8	42.83559961	82.73446664	6.136642322	115.1514266	32.1458832	60.89964877	151.452031	71.47331138	84.10301245	91.74189732	71.34092425	20.22433979	58.14144497	82.99325083	56.89696696	167.8136285
1184	TRIM8	112.8259097	156.3883211	217.8508024	1427.87769	179.0984921	236.8319674	300.2815161	897.8051043	462.8925491	412.8385379	276.3522118	154.4404129	144.6445704	621.6948971	208.6222122	210.228062
1185	CRELD1	168.6651735	82.73446664	52.92854002	70.73587636	56.94413595	112.3260188	95.72292871	78.99681784	127.1324607	122.3225298	114.1454788	53.31871398	102.1020497	55.83182329	112.6085804	116.1786659
1186	CRELD1	45.8952853	2.017913821	46.7918977	26.32032609	45.00423648	8.119953169	4.589455486	2.507835487	35.20591219	17.83870226	5.256699682	0	5.672336095	30.17936394	34.37525087	5.532317422
1187	CRELD1	160.6334985	106.9494325	210.1799995	174.3721603	192.8752992	124.5059486	297.6589701	425.078115	224.9266612	592.4997535	156.1990763	288.656486	223.3482337	184.09412	144.6131243	260.0189188
1188	CRELD1	136.5384738	100.895691	368.9656196	180.9522419	90.00847295	158.3390868	131.7829361	150.4701292	142.7795328	662.5803695	75.84666684	200.4048215	124.7913941	131.2802331	240.6267561	167.8136285
1189	ZYG11B	235.2133371	153.3614504	214.7824813	212.2076291	168.0770464	143.452506	169.809853	234.482618	95.18635517	337.6611499	185.4864031	161.7947183	104.9382178	147.8788833	98.3843387	252.6424956
1190	ZYG11B	199.644491	181.6122438	262.3414592	180.9522419	303.0897559	358.631265	230.1284108	131.6613631	226.2305839	159.2741273	282.3598686	104.7988516	130.4637302	188.6210246	245.36817	173.3459459
1191	ZYG11B	193.9075804	275.4452365	94.3508757	279.6534647	168.9955002	289.611663	298.9702431	156.7397179	199.5001691	305.8063244	211.0189444	255.5621118	196.4046373	360.6433991	163.57878	154.9048878
1192	ZYG11B	162.1633414	128.1375276	195.605474	123.3765285	189.201484	154.2791102	133.7498456	120.3761034	50.85298427	70.08061601	55.57082521	253.7235355	295.6705189	165.9865017	136.31565	132.7756181
1193	NDUFC2	441.3596603	446.9679112	699.5772247	570.822072	437.1840115	529.1502815	456.9786391	576.802162	625.230922	1307.322037	597.0108924	533.1871398	791.2908852	577.9348194	621.1252226	492.3762505
1194	NDUFC2	91.40810988	61.54637153	75.94094873	32.90040761	54.18877453	39.24644032	159.9753055	50.15670974	15.64707208	8.919351128	9.762442266	33.0943742	34.74305858	34.70626853	53.34090652	81.14065552
1195	NDUFC2	110.5311454	46.41201787	4.602481741	13.16016304	32.1458832	5.413302113	4.589455486	1.253917743	16.95099476	10.19354415	20.27584163	0	6.381378107	30.17936394	20.15100913	33.19390453
1196	NDUFC2	64.25339942	47.42097478	215.5495615	46.06057065	91.84538056	59.54632324	45.89455486	45.14103876	75.62751507	16.56450924	182.4825747	51.48013764	131.8818142	96.5739646	61.63838087	42.41443357
1197	C5orf34	178.6091519	213.898865	150.3477369	143.1167731	252.5747966	284.1983609	267.4996912	216.9277696	185.1570196	425.5804681	227.5400005	182.0190581	186.4780491	196.1658656	143.4277709	129.0874065
1198	C5orf34	73.81491719	64.57324226	91.28255453	46.06057065	79.90548109	35.18646373	27.53673292	50.15670974	7.171574705	24.20966735	84.10719491	62.5115957	55.30527692	51.3049187	49.78484609	29.50569292
1199	C5orf34	112.443449	105.9404756	223.2203644	166.1470584	80.8239349	192.172225	78.67637976	120.3761034	103.0098912	175.8386365	173.4710895	95.6059699	99.26588166	90.53809182	202.6954448	99.58171359
1200	C5orf34	231.38873	207.8451235	203.2762769	179.3072215	176.3431307	188.1122484	100.9680207	151.724047	106.2696979	104.4838275	145.6856769	150.7632602	138.9722343	138.8250741	135.1302965	136.4638297
1201	KANK1	236.74318	199.7734682	135.7732114	264.8482813	288.394495	239.5386185	228.8171378	196.8650857	519.6131854	191.1289527	381.4862055	119.5074624	216.9668556	212.7645158	284.4848348	202.8516388
1202	KANK1	102.1170098	151.3435365	258.5060578	83.89603941	120.3174485	159.6924123	85.23274474	150.4701292	266.6521867	78.99996714	57.0727394	490.8998839	113.4467219	122.226424	92.45757131	175.1900517
1203	KANK1	198.8795696	200.7824251	309.133357	85.54105979	276.4545955	165.1057144	218.9825903	255.7992197	170.1619089	862.6286734	114.1454788	207.7591269	85.79408343	92.04706001	53.34090652	210.228062
1204	KANK1	189.7005126	258.292969	89.74839395	197.4024457	159.8109622	178.6389697	242.5855043	145.4544582	369.662078	230.6289363	205.0112876	121.3460387	284.3258467	200.6927702	129.2035291	202.8516388
1205	KRT16	435.2402889	445.9589543	449.5090501	419.480197	479.4328865	358.631265	341.5866155	468.965236	470.7160852	231.9031293	489.6240275	617.7616517	369.4108882	525.1209325	579.6378509	462.8705576
1206	KRT16	211.5007731	267.3735812	148.8135763	166.1470584	229.6134514	230.0653398	142.9287566	269.5923148	162.9903342	101.9354415	130.6665349	178.3419054	299.924771	330.4640351	180.1737287	118.0227717
1207	KRT16	260.4557441	204.8182528	523.1487579	213.8526495	195.6306606	242.2452696	1155.23151	204.3885922	183.2011356	198.7741109	280.8579544	106.637428	460.1682657	255.0156253	299.89443	438.8971821
1208	KRT16	436.387671	405.6006779	440.3040866	435.9304008	360.9523456	368.1045437	371.0902579	571.786491	399.0003381	251.0160246	308.643367	391.6167613	316.9417793	395.3496676	462.2878565	381.7299021
1209	E2F8	113.2083704	123.0927431	166.456423	187.5323234	130.4204404	169.165691	165.876034	136.677034	189.0687877	240.8224805	122.4060069	104.7988516	216.2578136	167.4954699	77.04797609	116.1786659
1210	E2F8	213.7955373	322.8662113	161.8539412	279.6534647	298.4974868	198.9388527	287.1687861	152.9779647	222.3188158	258.6611827	517.4094401	145.2475312	292.8343509	248.9797525	564.2282557	234.2014375
1211	E2F8	170.577477	125.1106569	162.6210215	74.02591712	151.5448779	131.2725762	220.2938633	94.04383076	149.9511075	310.9030965	97.62442266	125.0231914	107.0653438	58.84975968	156.4666591	140.1520413
1212	E2F8	120.0926632	95.85090647	89.74839395	92.12114131	157.0556008	140.7458549	83.92147175	96.55166624	288.1669109	619.2578069	151.6933337	1064.535703	138.9722343	117.6995194	46.22878565	271.0835537
1213	MRPL49	188.5531304	226.0063479	137.3073719	157.9219565	180.0169459	228.7120143	128.5047536	161.7553889	191.0246717	119.7741437	155.4481192	110.3145807	151.0259485	241.4349115	128.0181757	136.4638297
1214	MRPL49	122.3874275	98.8777772	40.65525538	31.25538723	33.064337	25.71318504	15.73527595	33.85577907	3.911768021	31.85482546	24.03062712	25.74006882	74.44941124	22.63452295	43.8580787	29.50569292
1215	MRPL49	151.0719808	144.2808382	43.72357654	101.9912636	39.49351364	73.07957853	75.39819727	96.55166624	59.32848165	84.09673921	38.29881197	22.06291613	7.79946213	89.02912362	71.1212087	70.07602067
1216	MRPL49	78.40444572	59.5284577	74.40678815	32.90040761	39.49351364	102.8527401	78.02074326	66.4576404	26.07845347	42.0483696	44.30646875	64.35017205	336.0859136	33.19730033	52.15555304	62.69959744
1217	APOA1BP	146.4824522	91.81507883	93.5837954	134.8916712	119.3989947	124.5059486	128.5047536	56.42629845	116.0491179	179.6612156	166.7124756	22.06291613	130.4637302	66.39460067	550.0040139	138.3079355
1218	APOA1BP	177.8442305	168.495804	135.7732114	159.5669769	106.5406415	202.9988292	99.6567477	150.4701292	257.524728	82.82254619	134.4213204	739.1076904	73.03132722	116.1905512	246.5535235	164.1254168
1219	APOA1BP	263.5154297	267.3735812	392.7451086	416.1901563	249.8194351	373.5178458	403.2164463	327.272531	458.9807811	388.6288706	308.643367	424.7111355	231.1476959	261.0514981	360.3474574	566.1404828
1220	APOA1BP	242.8625514	224.997391	275.3818242	253.3331386	77.15011967	258.4851759	283.8906036	386.206665	393.1326861	477.8223819	217.0266011	255.5621118	212.0035615	353.0985581	310.5626113	212.0721678
1221	TCHP	329.6811327	373.3140568	276.9159848	607.0125204	100.1114648	261.191827	924.4474622	189.3415793	274.4757228	335.1127638	268.0916838	369.5538452	255.2551243	251.9976889	75.86262261	230.5132259
1222	TCHP	137.3033952	128.1375276	101.2545983	304.3287704	108.3775491	197.5855271	337.6527965	114.1065147	168.2060249	124.8709158	317.6548522	546.0571742	187.8961331	167.4954699	187.2858496	243.4219666
1223	TCHP	113.2083704	160.4241487	333.6799262	192.4673845	207.5705601	109.6193678	218.3269538	120.3761034	134.9559967	184.7579877	283.8617828	51.48013764	148.8988225	191.638961	184.9151426	154.9048878
1224	TCHP	225.6518194	154.3704073	227.8228462	157.9219565	109.2960029	192.172225	188.8233114	231.9747825	340.3238178	384.8062915	243.3100996	101.1216989	134.7179823	178.0582472	171.8762543	261.8630246
1225	CRIP2	466.9845279	470.1739202	475.5897799	528.0515421	493.2096936	472.3106094	643.8350411	521.6297813	321.416939	640.9190882	511.4017833	367.7152688	555.1798953	475.324982	387.6105874	422.3002298
1226	CRIP2	123.5348096	118.0479585	132.7048902	164.5020381	119.3989947	115.0326699	229.4727743	130.4074453	235.3580426	58.61287884	202.0074592	145.2475312	208.4583515	143.3519787	117.3499943	202.8516388
1227	CRIP2	300.9965794	374.3230137	248.534014	250.0430978	390.3428674	320.7381502	361.2557104	263.3227261	202.1080144	326.1934127	279.3560402	562.6043613	377.2103503	494.9415686	443.3222009	289.5246117
1228	CRIP2	97.90994197	96.85986338	80.54343047	87.18608017	89.09001915	86.61283381	146.2069391	95.2977485	113.4412726	146.5321971	66.83518167	270.2707226	91.46641953	104.1188056	74.67726913	53.47906841
1229	KCNJ3	176.6968484	151.3435365	105.0899998	103.636284	101.0299186	82.55285722	157.3527595	104.0751727	89.31870314	145.2580041	96.12250847	58.83444302	94.30258758	48.2869823	90.08686435	92.20529036
1230	KCNJ3	146.0999915	178.5853731	167.2235033	271.4283628	298.4974868	212.4721079	190.7902209	332.288202	304.4659443	761.967425	417.5321462	163.6332946	297.088603	262.5604663	123.2767617	171.5018401
1231	KCNJ3	137.3033952	185.6480715	193.3042331	220.432731	217.6735519	243.5985951	247.1749598	169.2788954	164.9462182	252.2902176	259.8311557	178.3419054	142.5174444	217.2914204	222.8464539	307.9656698
1232	KCNJ3	154.8965879	148.3166658	120.4316056	111.8613859	182.7723073	142.0991805	277.9898752	168.0249776	167.5540636	93.01609034	250.8196705	248.2078065	111.3195959	255.0156253	130.3888826	153.060782
1233	ZBTB41	153.366745	154.3704073	21.47824813	129.9566101	89.09001915	86.61283381	30.15927891	188.0876615	96.49027785	154.1773552	109.6397362	161.7947183	78.70366331	110.1546784	49.78484609	103.2699252
1234	ZBTB41	161.0159593	93.83299265	103.5558392	87.18608017	93.68228818	90.67281039	126.5378441	142.9466228	63.89221101	93.01609034	164.4596043	134.2160731	240.365242	104.1188056	123.2767617	149.3725704
1235	ZBTB41	293.7298259	248.2033999	371.2668605	171.0821196	183.6907611	242.2452696	177.0218545	285.8932455	240.5737333	151.6289692	241.8081854	454.128357	258.8003343	256.5245935	213.3636261	193.6311098
1236	ZBTB41	94.08533486	105.9404756	9.204963482	27.96534647	48.6780517	63.60629983	174.3993085	25.07835487	32.59806684	47.14514168	42.05359745	233.4991957	112.0286379	43.76007771	26.07777652	40.57032776
1237	CDHR4	338.4777291	284.5258487	118.1303647	266.4933016	349.0124461	208.4121314	369.1233484	279.6236568	359.8826579	226.8063573	191.4940598	231.6606194	335.3768716	223.3272931	280.9287744	188.0987923
1238	CDHR4	201.1743339	196.7465975	130.4036493	299.3937093	158.8925084	270.6651056	306.8378811	249.5296309	138.8677647	424.3062751	364.9651493	288.656486	189.3142172	294.2487984	252.4802909	289.5246117
1239	CDHR4	170.577477	261.3198398	260.8072987	220.432731	157.9740546	219.2387356	340.2753425	147.9622937	243.83354	303.2579384	268.0916838	371.3924215	1086.252362	233.8900705	135.1302965	199.1634272
1240	CDHR4	323.1793006	344.0543064	375.1022619	442.5104824	266.3516036	239.5386185	383.5473513	674.607746	256.8727667	490.5643121	422.7888458	279.4636043	643.8101468	256.5245935	240.6267561	210.228062
1241	EID1	320.8845364	350.1080479	273.0805833	333.9391372	311.3558401	316.6781736	236.6847758	333.5421198	365.0983486	467.6288377	215.524687	272.1092989	801.9265154	261.0514981	725.4363287	372.5093731
1242	EID1	401.2012856	436.8783421	839.1858375	378.3546875	464.7376257	401.9376819	403.8720828	391.2223359	649.3534914	682.9674578	639.815447	619.600228	540.999055	638.2935473	584.3792648	459.182346
1243	EID1	168.2827128	177.5764162	133.4719705	231.9478737	147.8710627	273.3717567	255.0425977	3583.696911	206.0197824	252.2902176	156.1990763	248.2078065	375.0832243	125.2443603	100.7550457	298.7451408
1244	EID1	53.54449951	53.47471624	132.7048902	60.86575408	98.2745572	100.1460891	17.04654895	102.821255	97.14223918	40.77417659	45.80838294	257.4006882	32.61593254	199.183802	93.64292478	42.41443357
1245	ZNF433	151.8369022	84.75238046	76.70802902	85.54105979	82.66084251	133.9792273	86.54401774	32.60186133	85.40693512	25.48386037	60.82752489	115.8303097	207.7493095	128.2622967	130.3888826	33.19390453
1246	ZNF433	89.87826704	75.67176827	7.670802902	67.4458356	75.31321206	31.12648715	80.64328926	116.6143501	24.12256946	63.70965092	48.06125423	23.90149247	31.19784852	36.21523673	47.41413913	88.51707875
1247	ZNF433	171.3423984	97.86882029	729.493356	128.3115897	129.5019866	119.0926465	213.0818619	100.3134195	37.1617962	226.8063573	117.9002643	141.5703785	87.92120947	101.1008692	125.6474687	143.840253
1248	ZNF433	153.366745	175.5585024	311.4345978	138.181712	198.386022	135.3325528	266.8440547	134.1691985	106.9216592	87.91931826	111.8926075	165.471871	183.6418811	165.9865017	161.208073	241.5778607
1249	TMEM45A	120.8575846	136.2091829	1385.347004	32.90040761	54.18877453	58.19299771	101.6236572	52.66454522	103.0098912	5.096772073	94.62059427	110.3145807	448.8235935	46.77801411	116.1646409	49.79085679
1250	TMEM45A	157.9562736	226.0063479	63.66766409	246.7530571	183.6907611	319.3848247	232.0953203	270.8462326	251.657076	479.0965749	359.7084497	216.9520086	316.9417793	199.183802	266.7045326	333.7831511
1251	TMEM45A	286.8455331	198.7645113	360.5277364	218.7877106	309.5189325	280.1383843	125.2265711	214.4199341	400.9562221	100.6612484	276.3522118	213.2748559	109.9015118	333.4819715	344.9378622	206.5398504
1252	TMEM45A	261.6031262	279.4810641	381.2389042	238.5279552	302.1713021	226.0053632	292.4138781	121.6300211	288.8188722	312.1772895	247.8158421	255.5621118	241.783326	239.9259433	436.21008	258.174813
1253	HYAL4	255.8662155	313.7855991	828.4467134	233.592894	384.8321446	349.1579863	333.063341	521.6297813	437.466057	193.6773388	165.2105614	229.822043	355.9390899	350.0806217	219.2903935	239.7337549
1254	HYAL4	142.6578451	192.7107699	174.1272259	294.4586481	326.9695548	276.0784078	196.6909494	272.1001503	185.1570196	314.7256755	345.4402648	147.0861075	283.6168047	283.686021	144.6131243	215.7603794
1255	HYAL4	141.510463	140.2450105	125.8011676	59.2207337	216.7550981	139.3925294	2535.346338	122.8839389	240.5737333	98.11286241	139.6780201	178.3419054	92.88450355	128.2622967	308.1919044	140.1520413
1256	HYAL4	270.3997225	250.2213137	958.0832825	278.0084443	301.2528483	246.3052461	168.49858	166.7710599	463.5445105	192.4031458	317.6548522	235.3377721	309.8513592	196.1658656	403.0201826	217.6044852
1257	TMEM91	367.5447431	400.5558934	171.825985	337.229178	231.450359	391.1110777	287.8244226	394.9840892	411.3876035	530.0642956	213.2718157	507.447071	288.5800988	371.2061764	661.4272409	274.7717653
1258	TMEM91	197.3497268	185.6480715	204.0433572	169.4370992	249.8194351	205.7054803	228.1615013	220.6895228	142.7795328	774.7093551	364.9651493	694.9818581	107.7743858	158.4416607	136.31565	132.7756181
1259	TMEM91	320.5020757	339.0095218	578.3785388	250.0430978	403.2012207	293.6716396	367.8120754	445.1407989	436.1621343	431.9514332	280.8579544	277.625028	311.2694432	436.0918089	406.576243	346.6918918
1260	TMEM91	67.3130851	80.71655282	200.975036	169.4370992	51.43341312	58.19299771	101.6236572	282.1314923	73.01966972	19.11289527	121.6550498	58.83444302	97.84779763	82.99325083	34.37525087	44.25853937
1261	FAM102B	60.81125302	102.9136048	124.267007	69.09085598	90.92692676	92.02613592	98.3454747	73.98114686	134.3040354	163.0967063	115.647393	112.153157	27.65263846	105.6277738	196.7686774	55.32317422
1262	FAM102B	164.4581056	199.7734682	291.4905103	149.6968546	163.4847774	292.3183141	193.4127669	346.0812972	166.2501409	425.5804681	99.12633686	185.6962108	194.2775112	169.0044381	152.9105987	462.8705576
1263	FAM102B	68.84292795	87.77925119	13.80744522	41.12550951	6.42917664	54.13302113	3.933818988	21.31660164	11.73530406	43.32256262	45.05742584	239.0149247	17.7260503	24.14349115	32.00454391	22.12926969
1264	FAM102B	151.8369022	145.2897951	148.046496	129.9566101	148.7895165	117.739321	107.5243857	136.677034	43.68140956	59.88707186	67.58613877	231.6606194	95.7206716	70.92150526	135.1302965	81.14065552
1265	PPP1R12C	84.14135638	144.2808382	131.9378099	133.2466508	157.9740546	184.0522718	121.2927521	142.9466228	104.9657752	99.38705543	48.06125423	253.7235355	240.365242	117.6995194	154.0959522	409.3914892
1266	PPP1R12C	180.1389948	162.4420626	399.6488312	414.5451359	287.4760412	144.8058315	251.1087787	203.1346744	103.0098912	291.7902012	81.10336652	500.0927656	236.820032	313.865385	228.7732213	153.060782
1267	PPP1R12C	351.8638539	368.2692722	704.1797064	475.41089	234.2057204	487.1971902	378.9578959	327.272531	347.4953925	389.9030636	471.6010572	472.5141205	243.9104521	273.1232436	353.2353365	331.9390453
1268	PPP1R12C	273.0769475	379.3677983	509.3413127	389.8698302	442.6947343	364.0445671	266.8440547	321.0029423	418.5591782	194.9515318	255.3254131	242.6920774	388.5550225	374.2241128	111.423227	306.121564
1269	GIMAP7	171.3423984	172.5316317	205.5775178	218.7877106	159.8109622	169.165691	178.3331275	209.4042632	182.5491743	136.338653	129.9155778	196.7276688	190.7323012	297.2667348	600.9742135	129.0874065
1270	GIMAP7	146.4824522	156.3883211	143.4440143	258.2681997	205.7336525	190.8188995	259.6320532	210.6581809	941.4321703	777.2577412	225.2871292	58.83444302	279.3625527	144.8609469	188.471203	219.4485911
1271	GIMAP7	281.4910832	268.3825381	624.4033562	310.9088519	312.2742939	422.2375648	385.5142608	389.9684182	533.3043735	314.7256755	690.1295725	682.1118237	463.0044337	325.9371305	239.4414026	317.1861988
1272	GIMAP7	331.975897	294.6154178	180.2638682	389.8698302	289.3129488	479.077237	1261.444622	331.0342843	569.162247	540.2578398	539.938153	498.2541893	409.8262828	399.8765722	481.2535122	558.7640596
1273	NUPL2	115.8855954	72.64489754	82.84467134	54.28567256	72.55785065	135.3325528	45.89455486	87.77424204	111.4853886	143.9838111	57.0727394	38.61010323	91.46641953	291.230862	177.8030217	94.04939617
1274	NUPL2	171.3423984	247.194443	181.0309485	227.0128125	108.3775491	221.9453866	115.3920237	211.9120986	87.36281913	721.1932484	71.34092425	1443.28243	148.1897805	472.3070456	176.6176683	195.4752156
1275	NUPL2	159.4861164	149.3256227	181.0309485	157.9219565	120.3174485	127.2125997	48.51710085	156.7397179	140.1716874	100.6612484	39.80072616	255.5621118	180.805713	175.0403108	100.7550457	62.69959744
1276	NUPL2	31.744239	33.29557804	38.35401451	24.67530571	13.77680708	28.41983609	43.92764537	18.80876615	31.29414417	40.77417659	5.256699682	9.192881721	2.127126036	13.58071377	79.41868304	14.75284646
1277	TRIP6	172.8722413	167.4868471	141.1427734	228.6578329	221.3473672	167.8123655	440.5877267	127.8996098	350.1032379	207.693462	1221.807197	121.3460387	678.5532053	190.1299928	210.9929191	271.0835537
1278	TRIP6	132.7138667	79.70759591	190.235912	144.7617935	149.7079703	148.8658081	137.6836646	47.64887425	74.97555373	870.2738315	125.4098353	167.3104473	143.9355284	185.6030882	129.2035291	153.060782
1279	TRIP6	43.98298174	40.35827641	70.5713867	97.05620245	36.73815223	94.73278698	116.7032966	75.23506461	116.0491179	34.40321149	56.3217823	79.0587828	31.90689053	116.1905512	451.6196752	141.9961472
1280	TRIP6	82.61151354	70.62698372	195.605474	67.4458356	85.41620393	69.01960194	82.61019875	46.39495651	271.8678774	73.90319506	148.6895053	40.44867957	68.77707515	28.67039574	165.949487	75.6083381
1281	SEC22B	62.72355657	60.53741462	12.27328464	4.935061142	15.6137147	4.059976585	9.178910972	10.03134195	11.08334273	11.46773716	117.9002643	16.5471871	6.381378107	22.63452295	16.5949487	5.532317422
1282	SEC22B	43.60052103	49.4388886	0.76708029	9.870122283	22.04289134	1.353325528	4.589455486	18.80876615	2.607845347	5.096772073	3.00382839	0	56.72336095	18.10761836	3.556060435	9.220529036
1283	SEC22B	228.7115051	180.6032869	153.416058	136.5366916	253.4932504	328.8581034	194.7240399	221.9434406	469.4121625	200.0483039	464.0914862	1257.586219	263.7636284	138.8250741	84.16009696	265.5512362
1284	SEC22B	99.0573241	129.1464845	89.74839395	95.41118207	36.73815223	67.66627641	144.8956661	136.677034	69.1079017	42.0483696	82.60528071	189.3733635	85.79408343	131.2802331	90.08686435	138.3079355
1285	ACTRT2	311.7054793	385.4215397	330.6116051	496.7961549	268.1885112	295.0249652	203.2473144	451.4103876	262.0884574	886.8383408	2983.552548	435.7425936	355.9390899	226.3452295	465.843917	398.3268544
1286	ACTRT2	141.510463	142.2629243	81.31051076	116.796447	133.1758018	101.4994146	215.7044078	189.3415793	138.2158034	224.2579712	245.5629708	158.1175656	116.991932	108.6457102	117.3499943	55.32317422
1287	ACTRT2	290.6701402	280.4900211	352.0898532	317.4889334	303.0897559	389.7577521	367.1564389	285.8932455	633.054458	638.3707022	949.2097711	380.5853033	425.4252071	529.6478371	1050.223182	363.288844
1288	ACTRT2	161.39842	149.3256227	533.1208017	161.2119973	183.6907611	158.3390868	359.2888009	131.6613631	227.5345065	107.0322135	371.7237632	227.9834667	382.8826864	178.0582472	210.9929191	177.0341575
1289	SAMD9	266.9575761	300.6691593	640.5120423	409.6100747	386.6690522	273.3717567	291.1026051	690.9086766	504.6180747	388.6288706	449.0723442	305.2036731	1000.458279	552.2823601	283.2994813	359.6006324
1290	SAMD9	219.1499873	292.597504	906.688903	296.1036685	269.1069651	312.618197	253.7313247	530.4072055	299.9022149	205.145076	290.6203967	301.5265205	338.9220817	430.0559361	487.1802796	217.6044852
1291	SAMD9	151.8369022	156.3883211	153.416058	148.0518342	272.7807803	175.9323187	216.3600443	149.2162115	135.6079581	219.1611992	159.9538617	211.4362796	91.46641953	255.0156253	164.7641335	202.8516388
1292	SAMD9	63.48847799	108.9673463	736.3970786	49.35061142	249.8194351	55.48634666	85.23274474	122.8839389	125.828538	38.22579055	136.6741917	130.5389204	328.9954935	494.9415686	53.34090652	70.07602067
1293	BTNL10	113.2083704	95.85090647	34.51861306	197.4024457	83.57929631	116.3859954	123.2596616	70.21939363	184.5050583	341.4837289	138.927063	62.5115957	104.9382178	66.39460067	65.1944413	95.89350197
1294	BTNL10	64.25339942	75.67176827	75.17386844	199.047466	43.16732887	97.43943803	151.452031	17.55484841	29.99022149	504.5804353	106.6359078	163.6332946	97.13875562	184.09412	50.97019957	94.04939617
1295	BTNL10	144.187688	135.200226	177.9626273	98.70122283	159.8109622	113.6793444	88.51092723	51.41062748	247.0933466	121.0483367	126.1607924	25.74006882	94.30258758	199.183802	114.9792874	125.3991949
1296	BTNL10	115.120674	119.0569154	74.40678815	55.93069294	107.4590953	60.89964877	97.6898382	77.74290009	61.936327	95.56447637	26.28349841	79.0587828	52.46910888	55.83182329	66.37979478	62.69959744
1297	YEATS2	100.5871669	65.58219917	64.43474438	54.28567256	139.6049785	109.6193678	87.85529073	55.17238071	162.3383729	62.4354579	672.8575593	18.38576344	73.74036923	76.95737804	113.7939339	59.01138583
1298	YEATS2	48.57251027	72.64489754	91.28255453	49.35061142	120.3174485	123.1526231	48.51710085	363.6361456	71.06378571	67.53222997	47.31029714	64.35017205	96.42971361	82.99325083	24.89242304	35.03801034
1299	YEATS2	259.6908226	180.6032869	323.7078825	305.9737908	276.4545955	365.3978926	365.1895294	358.6204746	384.0052274	242.0966735	527.1718824	329.1051656	224.0572757	294.2487984	328.3429135	217.6044852
1300	YEATS2	132.7138667	140.2450105	126.5682479	189.1773438	148.7895165	189.465574	130.4716631	193.1033325	135.6079581	122.3225298	115.647393	126.8617678	90.0483355	149.3878515	114.9792874	129.0874065
1301	ASPHD2	290.2876795	329.9289097	239.3290505	296.1036685	189.201484	230.0653398	236.6847758	259.5609729	284.9071042	159.2741273	157.7009905	222.4677377	360.193342	194.6568974	265.5191791	195.4752156
1302	ASPHD2	70.7552315	101.9046479	147.2794157	93.76616169	100.1114648	73.07957853	64.9080133	84.01248881	50.85298427	301.9837453	181.7316176	40.44867957	134.7179823	102.6098374	41.48737174	75.6083381
1303	ASPHD2	86.43612064	129.1464845	57.53102177	115.1514266	90.00847295	104.2060657	166.5316705	65.20372266	67.80397903	122.3225298	61.57848199	145.2475312	137.5541503	76.95737804	113.7939339	271.0835537
1304	ASPHD2	218.7675266	288.5616763	265.4097804	222.0777514	277.3730493	251.7185483	197.3465859	242.0061245	325.9806684	301.9837453	232.0457431	163.6332946	479.3124	150.8968197	267.8898861	283.9922943
1305	CACNA2D3	421.4717033	439.9052129	568.406495	437.5754212	412.3857587	450.6574009	740.8692428	452.6643054	647.3976074	416.661117	1159.477758	461.4826624	269.4359645	427.0379997	746.7726913	435.2089705
1306	CACNA2D3	226.0342801	234.0780032	790.8597792	210.5626087	262.6777884	200.2921782	340.930979	249.5296309	330.5443978	510.9514003	255.3254131	222.4677377	631.7564326	193.1479292	411.317657	245.2660724
1307	CACNA2D3	251.6591477	201.7913821	315.2699993	151.341875	251.6563427	454.7173775	311.4273366	195.611168	110.8334273	458.7094866	390.4976906	316.2351312	302.7609391	434.5828407	241.8121096	337.4713627
1308	CACNA2D3	74.96229932	42.37619023	11.50620435	46.06057065	33.064337	36.53978926	10.49018397	137.9309518	61.28436566	50.96772073	74.34475264	33.0943742	34.03401657	4.526904591	50.97019957	33.19390453
1309	BAHD1	46.66020672	70.62698372	136.5402917	18.09522419	45.00423648	77.13955511	148.1738486	78.99681784	86.71085779	43.32256262	127.6627066	14.70861075	123.3733101	79.97531444	28.44848348	82.98476132
1310	BAHD1	170.9599377	133.1823122	180.2638682	176.0171807	47.75959789	119.0926465	127.1934806	94.04383076	222.9707772	114.6773716	152.4442908	60.67301936	140.3903183	108.6457102	256.0363513	154.9048878
1311	BAHD1	145.3350701	168.495804	209.4129192	314.1988927	123.9912638	249.0118972	249.7975057	253.2913842	286.2110269	452.3385215	133.6703633	262.9164172	193.5684692	209.7465794	453.9903822	201.007533
1312	BAHD1	101.7345491	71.63594063	408.0867144	59.2207337	90.92692676	58.19299771	75.39819727	77.74290009	400.3042608	172.0160575	42.05359745	47.80298495	58.85048698	89.02912362	116.1646409	132.7756181
1313	CCL27	102.8819312	70.62698372	18.40992696	69.09085598	59.69949737	98.79276356	89.82220023	115.3604324	88.6667418	96.83866939	57.8236965	93.76739356	172.2972089	25.65245935	56.89696696	94.04939617
1314	CCL27	192.7601982	180.6032869	701.1113852	235.2379144	201.1413834	217.88541	147.5182121	293.416752	262.0884574	477.8223819	283.1108257	329.1051656	91.46641953	164.4775335	187.2858496	184.4105807
1315	CCL27	297.554433	392.4842381	479.4251814	496.7961549	335.2356391	483.1372136	348.1429804	463.9495651	442.6817477	556.822349	434.0532023	375.0695742	597.013374	481.3608548	580.8232044	761.6156984
1316	CCL27	157.9562736	200.7824251	119.6645253	184.2422826	134.0942556	154.2791102	194.0684034	221.9434406	225.5786225	172.0160575	215.524687	284.9793334	502.0017444	239.9259433	56.89696696	64.54370325
1317	KIAA0368	183.5811412	223.9884341	607.5275898	92.12114131	204.8151987	280.1383843	210.4593159	179.3102373	156.4707208	131.2418809	150.9423766	126.8617678	296.379561	134.2981695	32.00454391	328.2508337
1318	KIAA0368	63.87093871	78.698639	8.437883192	21.38526495	83.57929631	48.71971902	41.96073587	37.6175323	226.8825452	136.338653	173.4710895	53.31871398	58.85048698	86.01118723	81.78939	151.2166762
1319	KIAA0368	306.3510294	466.1380925	299.1613132	509.956318	432.5917425	429.0041925	691.0408689	302.1941762	309.681635	411.5643449	473.8539285	353.0066581	408.4081988	295.7577666	576.0817904	676.7868312
1320	KIAA0368	353.3936968	334.9736942	336.7482474	452.3806046	359.115438	361.337916	571.7150263	465.2034828	367.706194	194.9515318	325.9153803	137.8932258	409.8262828	359.1344309	169.5055474	520.0378376
1321	VPS36	174.0196234	234.0780032	31.4502919	373.4196264	99.19301101	140.7458549	93.10038272	104.0751727	50.20102293	163.0967063	160.7048188	64.35017205	7.79946213	135.8071377	58.08232044	140.1520413
1322	VPS36	165.6054878	147.3077089	383.5401451	215.4976698	192.8752992	129.9192507	147.5182121	101.5673372	164.2942569	91.74189732	81.10336652	176.503329	146.0626544	129.7712649	148.1691848	199.1634272
1323	VPS36	124.299731	92.82403574	374.3351816	75.6709375	117.5620871	162.3990634	102.2792937	116.6143501	297.9463309	78.99996714	98.37537976	45.96440861	175.1333769	158.4416607	15.40959522	153.060782
1324	VPS36	93.32041344	99.88673412	60.59934293	55.93069294	121.2359023	55.48634666	114.0807507	61.44196943	7.823536041	14.0161232	55.57082521	77.22020646	62.39569704	82.99325083	118.5353478	221.2926969
1325	SAT1	115.8855954	101.9046479	98.18627715	177.6622011	111.1329105	117.739321	143.5843931	68.96547589	118.6569633	48.4193347	93.11868008	77.22020646	94.30258758	147.8788833	151.7252452	136.4638297
1326	SAT1	57.36910662	91.81507883	8.437883192	60.86575408	29.39052178	106.9127167	49.82837385	40.12536779	56.06867496	50.96772073	150.1914195	130.5389204	16.30796627	79.97531444	192.0272635	66.38780906
1327	SAT1	47.80758885	69.61802681	5.369562031	23.03028533	44.08578267	136.6858784	78.02074326	52.66454522	82.79908977	21.66128131	69.83901006	22.06291613	33.32497456	57.34079148	11.85353478	47.94675099
1328	SAT1	92.55549202	60.53741462	52.16145973	83.89603941	139.6049785	40.59976585	113.4251142	42.63320328	131.0442287	172.0160575	39.04976906	20.22433979	74.44941124	95.06499641	48.59949261	86.67297294
1329	WDR37	117.7978989	116.0300447	53.69562031	148.0518342	161.6478698	104.2060657	82.61019875	84.01248881	148.6471848	113.4031786	130.6665349	568.1200904	85.08504142	144.8609469	142.2424174	475.7792983
1330	WDR37	133.8612488	166.4778902	27.61489045	143.1167731	87.25311154	151.5724592	89.16656373	168.0249776	80.84320576	71.35480903	30.78924099	106.637428	94.30258758	279.1591164	49.78484609	110.6463484
1331	WDR37	227.1816622	163.4510195	75.94094873	148.0518342	193.793753	152.9257847	166.5316705	184.3259083	172.1177929	194.9515318	126.1607924	104.7988516	212.7126036	107.136742	77.04797609	197.3193214
1332	WDR37	172.4897806	167.4868471	512.4096339	205.6275476	118.4805409	167.8123655	316.6724285	165.5171421	248.3972693	161.8225133	199.7545879	101.1216989	219.8030237	193.1479292	178.9883752	141.9961472
1333	DEPTOR	320.8845364	280.4900211	277.6830651	332.2941169	315.9481091	315.3248481	308.8047906	211.9120986	435.510173	242.0966735	301.8847532	336.459471	372.2470562	298.775703	407.7615965	735.7982171
1334	DEPTOR	130.4191024	118.0479585	116.5962041	192.4673845	159.8109622	113.6793444	102.2792937	136.677034	121.91677	129.9676879	82.60528071	345.6523527	81.53983136	113.1726148	114.9792874	165.9695226
1335	DEPTOR	234.4484157	201.7913821	89.74839395	113.5064063	148.7895165	125.8592741	108.8356587	211.9120986	88.01478047	145.2580041	154.6971621	161.7947183	148.1897805	101.1008692	138.686357	84.82886713
1336	DEPTOR	307.4984115	296.6333316	317.5712401	347.0993003	337.9910005	391.1110777	512.7077414	337.303873	352.7110832	389.9030636	289.1184825	330.943742	374.3741823	279.1591164	252.4802909	455.4941344
1337	C9orf16	391.2573072	295.6243747	316.0370796	620.1726835	250.7378889	368.1045437	281.2680576	394.9840892	741.2800399	338.9353429	437.0570307	794.2649807	441.0241314	425.5290315	557.1161348	379.8857963
1338	C9orf16	211.5007731	156.3883211	418.0587582	297.7486889	250.7378889	202.9988292	319.950611	302.1941762	292.0786789	527.5159096	291.3713538	783.2335226	216.9668556	191.638961	235.8853422	165.9695226
1339	C9orf16	225.2693587	169.5047609	300.6954738	245.1080367	352.6862614	193.5255505	243.2411408	255.7992197	245.1374626	202.5966899	150.9423766	452.2897807	462.2953917	241.4349115	203.8807983	341.1595743
1340	C9orf16	133.4787881	111.994217	180.2638682	92.12114131	246.1456199	44.65974243	234.7178663	91.53599527	537.8681029	141.435425	177.9768321	430.2268645	247.4556621	31.68833214	132.7595896	125.3991949
1341	RC3H1	17.21073199	33.29557804	38.35401451	19.74024457	10.10299186	44.65974243	51.79528334	46.39495651	71.06378571	40.77417659	96.12250847	62.5115957	3.545210059	28.67039574	21.33636261	9.220529036
1342	RC3H1	69.99031008	57.51054388	253.1364958	97.05620245	23.87979895	90.67281039	41.30509938	185.579826	76.2794764	704.6287391	111.1416504	44.12583226	48.21485681	117.6995194	17.78030217	260.0189188
1343	RC3H1	124.6821917	174.5495455	121.1986859	128.3115897	115.7251795	251.7185483	112.1138412	175.5484841	170.1619089	628.177158	55.57082521	209.5977032	297.088603	235.3990387	36.74595783	256.3307072
1344	RC3H1	136.9209345	105.9404756	362.061897	87.18608017	61.53640498	70.37292747	148.1738486	132.9152808	127.784422	104.4838275	63.83135328	73.54305377	88.63025148	150.8968197	128.0181757	70.07602067
1345	RPSA	86.05365993	141.2539674	45.25773712	100.3462432	131.3388942	94.73278698	79.98765276	42.63320328	31.29414417	147.8063901	118.6512214	97.44454624	34.03401657	75.44840985	232.3292817	77.4524439
1346	RPSA	202.7041767	171.5226747	6.903722612	78.96097826	11.02144567	41.95309138	42.61637237	46.39495651	1.95588401	34.40321149	19.52488453	11.03145807	8.508504142	25.65245935	10.6681813	31.34979872
1347	RPSA	144.187688	106.9494325	3.835401451	27.96534647	38.57505984	33.83313821	4.589455486	10.03134195	3.911768021	6.370965092	6.007656779	11.03145807	2.836168047	19.61658656	10.6681813	5.532317422
1348	RPSA	290.6701402	163.4510195	52.16145973	49.35061142	46.84114409	105.5593912	41.30509938	58.93413394	24.7745308	24.20966735	9.011485169	44.12583226	13.47179823	46.77801411	66.37979478	42.41443357
1349	KLHDC8B	125.8295739	152.3524934	192.5371528	110.2163655	139.6049785	128.5659252	133.7498456	132.9152808	176.0295609	394.9998357	156.1990763	86.41308818	133.2998982	182.5851518	165.949487	169.6577343
1350	KLHDC8B	237.8905621	265.3556674	286.1209482	309.2638315	225.0211824	299.0849417	397.3157178	319.7490246	196.2403624	420.483696	409.2716181	264.7549936	270.1450065	526.6299007	248.9242304	307.9656698
1351	KLHDC8B	67.69554581	63.56428535	144.9781748	103.636284	134.0942556	66.31295088	54.41782934	40.12536779	70.41182437	53.51610677	10.51339936	40.44867957	87.92120947	42.25110951	84.16009696	49.79085679
1352	KLHDC8B	382.0782501	382.394669	418.0587582	352.0343614	444.5316419	328.8581034	601.8743052	329.7803665	397.6964154	603.9674907	314.6510238	562.6043613	375.7922663	331.9730033	612.8277483	457.3382402
1353	PPP1R26	269.2523404	279.4810641	236.2607294	297.7486889	190.1199378	171.8723421	1791.198913	466.4574006	136.2599194	313.4514825	455.8309581	781.3949463	558.0160633	297.2667348	389.9812944	289.5246117
1354	PPP1R26	312.08794	279.4810641	382.0059845	403.0299932	376.5660603	272.0184312	336.3415235	294.6706697	530.0445668	578.4836303	311.6471954	169.1490237	616.1575083	331.9730033	235.8853422	368.8211614
1355	PPP1R26	92.55549202	54.48367315	109.6924815	78.96097826	109.2960029	62.2529743	104.9018397	117.8682679	341.6277405	53.51610677	54.06891101	36.77152688	123.3733101	34.70626853	40.30201826	77.4524439
1356	PPP1R26	144.187688	86.77029428	87.44715308	149.6968546	124.9097176	127.2125997	109.4912952	116.6143501	41.72552555	146.5321971	217.7775582	84.57451183	125.5004361	215.7824522	131.5742361	138.3079355
1357	PARD6B	25.24240691	14.12539674	0.76708029	0	0	1.353325528	0	0	0	0	4.505742584	1.838576344	17.7260503	0	0	5.532317422
1358	PARD6B	91.02564917	72.64489754	161.8539412	65.80081522	45.00423648	47.36639349	26.22545992	56.42629845	74.32359239	26.75805338	48.06125423	14.70861075	26.94359645	33.19730033	26.07777652	36.88211614
1359	PARD6B	82.61151354	30.26870731	2.301240871	1.645020381	2.755361417	1.353325528	3.933818988	2.507835487	1.95588401	0	2.252871292	1.838576344	29.7797645	0	5.926767391	7.376423229
1360	PARD6B	81.4641314	84.75238046	92.04963482	52.64065218	26.63516036	44.65974243	82.61019875	68.96547589	45.63729358	90.4677043	38.29881197	47.80298495	190.7323012	52.81388689	142.2424174	36.88211614
1361	GLIS3	21.03533909	45.40306096	28.38197074	62.51077446	103.78528	140.7458549	46.55019136	41.37928553	22.81864679	62.4354579	64.58231038	106.637428	138.9722343	102.6098374	39.11666478	55.32317422
1362	GLIS3	188.5531304	109.9763032	958.0832825	69.09085598	160.729416	161.0457379	180.300037	206.8964277	216.4511638	127.4193018	156.9500334	137.8932258	111.3195959	140.3340423	50.97019957	232.3573317
1363	GLIS3	112.8259097	229.0332186	252.3694155	254.978159	172.6693155	227.3586887	141.6174836	450.1564699	182.5491743	1151.870489	216.275644	189.3733635	307.0151911	258.0335617	395.9080617	418.6120182
1364	GLIS3	362.1902931	269.391495	431.8662034	266.4933016	382.0767831	297.7316162	301.5927891	450.1564699	468.1082398	140.161232	469.3481859	268.4321463	328.2864515	553.7913283	254.8509978	189.9428981
1365	PRKRIR	134.2437095	160.4241487	23.779489	49.35061142	18.36907611	31.12648715	47.20582786	60.18805168	38.46571887	30.58063244	7.509570974	25.74006882	25.52551243	16.59865017	59.26767391	55.32317422
1366	PRKRIR	146.864913	115.0210878	207.8787586	171.0821196	72.55785065	170.5190166	49.17273735	82.75857107	118.005002	137.612846	57.8236965	117.668886	117.700974	175.0403108	182.5444357	116.1786659
1367	PRKRIR	119.7102025	170.5137178	144.2110946	101.9912636	99.19301101	66.31295088	99.0011112	68.96547589	59.98044298	76.4515811	88.61293749	102.9602753	147.4807385	137.3161059	64.00908783	236.0455433
1368	PRKRIR	164.4581056	141.2539674	686.5368597	64.15579484	45.00423648	123.1526231	81.95456225	125.3917743	120.6128473	93.01609034	90.86580878	119.5074624	86.50312544	64.88563247	67.56514826	101.4258194
1369	ARVCF	263.132969	306.7229007	260.8072987	478.7009307	238.7979895	319.3848247	382.8917148	396.2380069	279.0394521	286.6934291	261.3330699	459.6440861	328.9954935	362.1523673	974.3605591	304.2774582
1370	ARVCF	322.7968399	250.2213137	1271.052041	939.3066373	248.9009813	293.6716396	304.8709716	290.9089165	391.1768021	265.0321478	544.4438956	580.9901248	399.8996947	472.3070456	615.1984552	269.2394479
1371	ARVCF	91.02564917	64.57324226	66.73598525	60.86575408	22.04289134	81.19953169	117.3589331	42.63320328	37.81375753	66.25803695	58.5746536	128.7003441	84.37599941	98.0829328	160.0227196	51.6349626
1372	ARVCF	136.156013	162.4420626	93.5837954	143.1167731	173.5877693	146.1591571	557.2910233	263.3227261	365.0983486	127.4193018	195.2488453	351.1680817	186.4780491	211.2555476	152.9105987	236.0455433
1373	YAP1	41.68821748	95.85090647	0.76708029	34.54542799	20.20598372	25.71318504	38.68255338	33.85577907	18.25491743	20.38708829	16.52105614	9.192881721	38.99731065	3.017936394	10.6681813	14.75284646
1374	YAP1	168.2827128	147.3077089	143.4440143	121.7315082	225.9396362	97.43943803	157.3527595	112.8525969	168.8579862	137.612846	336.4287796	152.6018366	210.5854775	131.2802331	196.7686774	127.2433007
1375	YAP1	135.7735523	66.59115608	7.670802902	24.67530571	7.347630445	29.77316162	85.23274474	38.87145005	33.25002818	8.919351128	27.7854126	56.99586667	60.97761302	15.08968197	36.74595783	9.220529036
1376	YAP1	120.8575846	156.3883211	82.07759105	72.38089674	120.3174485	123.1526231	103.5905667	117.8682679	81.4951671	121.0483367	152.4442908	77.22020646	263.7636284	193.1479292	181.3590822	145.6843588
1377	MOV10L1	94.08533486	53.47471624	131.9378099	161.2119973	86.33465773	89.31948486	42.61637237	48.90279199	63.24024967	913.5963941	81.85432362	60.67301936	53.17815089	134.2981695	169.5055474	134.6197239
1378	MOV10L1	148.0122951	153.3614504	55.99686118	197.4024457	192.8752992	196.2322016	177.677491	132.9152808	266.0002254	186.0321807	223.785215	60.67301936	141.0993604	164.4775335	165.949487	123.5550891
1379	MOV10L1	300.231658	363.2244877	326.0091233	404.6750136	570.3598133	393.8177287	355.3549819	435.109457	663.6966409	234.4515154	1307.416307	490.8998839	472.9310219	331.9730033	365.0888713	354.068315
1380	MOV10L1	133.0963274	96.85986338	95.11795599	212.2076291	119.3989947	217.88541	70.80874179	215.6738519	106.2696979	172.0160575	87.8619804	60.67301936	31.19784852	173.5313426	181.3590822	79.29654971
1381	ZNF335	164.4581056	160.4241487	1205.083136	587.2722758	273.6992341	147.5124826	182.2669464	160.5014712	170.1619089	160.5483203	329.6701658	235.3377721	277.9444686	208.2376112	874.790867	177.0341575
1382	ZNF335	173.6371627	233.0690463	112.7608027	222.0777514	262.6777884	151.5724592	285.8575131	440.1251279	109.5295046	108.3064066	117.1493072	123.1846151	115.5738479	155.4237243	111.423227	75.6083381
1383	ZNF335	317.44239	300.6691593	386.6084663	227.0128125	295.7421254	266.6051291	373.7128039	466.4574006	537.2161415	205.145076	465.5934004	224.306314	513.3464166	310.8474486	719.5095613	422.3002298
1384	ZNF335	257.3960584	269.391495	352.8569335	120.0864878	211.2443753	234.1253164	125.2265711	522.883699	237.9658879	289.2418152	231.294786	248.2078065	338.2130396	218.8003886	245.36817	119.8668775
1385	NAA11	109.3837633	145.2897951	159.5527004	146.4068139	201.1413834	140.7458549	74.08692428	171.7867308	78.23536041	78.99996714	104.3830365	95.6059699	109.9015118	111.6636466	46.22878565	160.4372052
1386	NAA11	149.9245986	129.1464845	146.5123354	90.47612093	204.8151987	144.8058315	131.1272996	234.482618	123.2206927	473.9998028	206.5132018	108.4760043	160.9525367	114.681583	65.1944413	151.2166762
1387	NAA11	83.37643496	76.68072518	154.9502186	52.64065218	49.5965055	87.96615934	32.1261884	47.64887425	69.75986304	75.17738808	56.3217823	64.35017205	87.21216746	52.81388689	148.1691848	64.54370325
1388	NAA11	157.1913521	105.9404756	85.9129925	171.0821196	34.90124461	186.7589229	168.49858	101.5673372	139.5197261	129.9676879	66.08422457	84.57451183	34.74305858	128.2622967	189.6565565	125.3991949
1389	PLD1	175.931927	194.7286837	73.63970786	213.8526495	227.7765438	117.739321	116.0476601	100.3134195	242.5296173	100.6612484	215.524687	172.8261764	113.4467219	241.4349115	170.6909009	363.288844
1390	PLD1	208.8235481	183.6301577	1611.63569	273.0733832	135.9311632	167.8123655	207.1811334	210.6581809	306.4218283	141.435425	204.2603305	75.38163011	601.267626	256.5245935	218.10504	267.395342
1391	PLD1	127.3594167	165.4689333	153.416058	337.229178	170.8324079	177.2856442	122.6040251	124.1378566	121.2648086	77.72577412	72.09188135	196.7276688	90.75737752	152.4057879	86.53080391	82.98476132
1392	PLD1	120.8575846	77.68968209	53.69562031	39.48048913	225.0211824	66.31295088	57.04037533	134.1691985	164.9462182	48.4193347	36.79689777	64.35017205	37.57922663	190.1299928	22.52171609	88.51707875
1393	NWD1	99.0573241	128.1375276	102.0216786	67.4458356	68.88403542	117.739321	106.2131127	78.99681784	128.4363833	82.82254619	87.8619804	45.96440861	54.59623491	144.8609469	90.08686435	68.23191487
1394	NWD1	200.0269518	203.8092959	767.8473705	106.9263247	149.7079703	159.6924123	188.1676749	124.1378566	155.1667982	638.3707022	63.83135328	130.5389204	227.6024858	270.1053073	170.6909009	171.5018401
1395	NWD1	137.6858559	170.5137178	49.09313857	121.7315082	47.75959789	110.9726933	73.43128778	97.80558399	60.63240432	54.79029979	48.81221133	112.153157	148.1897805	114.681583	81.78939	379.8857963
1396	NWD1	136.9209345	155.3793642	262.3414592	289.523587	154.3002393	194.8788761	139.6505741	105.3290904	259.480612	189.8547597	216.275644	102.9602753	188.6051752	235.3990387	92.45757131	90.36118455
1397	ZNF74	112.0609883	86.77029428	9.204963482	78.96097826	104.7037338	131.2725762	9.83454747	105.3290904	35.85787352	94.29028336	48.81221133	60.67301936	133.2998982	78.46634624	48.59949261	112.4904542
1398	ZNF74	259.3083619	278.4721072	332.1457657	301.0387296	233.2872666	305.8515694	236.6847758	282.1314923	94.53439383	727.5642135	108.137822	319.9122839	558.0160633	425.5290315	131.5742361	245.2660724
1399	ZNF74	249.7468442	150.3345796	200.2079557	138.181712	200.2229296	163.7523889	295.6920606	334.7960375	470.0641238	299.4353593	214.7737299	257.4006882	556.5979793	221.818325	531.0383583	285.8364001
1400	ZNF74	173.6371627	179.59433	171.825985	529.6965625	195.6306606	242.2452696	207.1811334	186.8337438	154.5148368	180.9354086	155.4481192	112.153157	102.8110917	209.7465794	181.3590822	221.2926969
1401	NUP54	98.29240268	125.1106569	119.6645253	105.2813044	178.1800383	148.8658081	148.829485	184.3259083	177.9854449	82.82254619	209.5170302	108.4760043	662.9542811	63.37666427	182.5444357	84.82886713
1402	NUP54	169.0476342	202.800339	251.6023352	133.2466508	112.9698181	146.1591571	202.5916779	188.0876615	48.24513892	157.9999343	138.1761059	132.3774968	89.33929349	200.6927702	61.63838087	151.2166762
1403	NUP54	88.3484242	64.57324226	95.88503628	64.15579484	16.5321685	24.35985951	63.59674031	21.31660164	74.32359239	17.83870226	50.31412553	79.0587828	60.26857101	27.16142755	82.97474348	22.12926969
1404	NUP54	82.99397425	130.1554414	112.7608027	192.4673845	165.321685	120.445972	119.9814791	71.47331138	109.5295046	44.59675564	232.0457431	145.2475312	45.37868876	190.1299928	78.23332957	70.07602067
1405	PDZD9	149.9245986	141.2539674	139.6086128	97.05620245	120.3174485	155.6324357	409.1171748	163.0093066	278.3874908	225.5321642	274.8502976	106.637428	266.5997965	227.8541977	293.9676626	461.0264518
1406	PDZD9	186.6408269	141.2539674	566.1052542	184.2422826	141.4418861	208.4121314	140.9618471	149.2162115	106.2696979	228.0805503	60.82752489	551.5729033	71.6132432	194.6568974	97.19898522	191.7870039
1407	PDZD9	104.7942348	55.49263006	23.01240871	16.45020381	61.53640498	63.60629983	39.99382638	75.23506461	77.58339908	128.6934949	121.6550498	77.22020646	216.2578136	31.68833214	120.9060548	92.20529036
1408	PDZD9	6.884292795	21.18809512	2.301240871	3.290040761	3.673815223	14.88658081	46.55019136	8.777424204	48.89710026	12.74193018	0.750957097	20.22433979	2.127126036	13.58071377	36.74595783	12.90874065
1409	ENO1	82.22905282	51.45680242	6.903722612	88.83110055	51.43341312	116.3859954	95.72292871	45.14103876	21.51472411	43.32256262	13.51722775	44.12583226	60.97761302	42.25110951	5.926767391	71.92012648
1410	ENO1	96.38009912	96.85986338	32.98445248	52.64065218	76.23166587	39.24644032	138.3393011	60.18805168	26.73041481	22.93547433	82.60528071	187.5347871	60.97761302	52.81388689	36.74595783	68.23191487
1411	ENO1	157.5738129	150.3345796	192.5371528	110.2163655	119.3989947	132.6259018	55.07346583	145.4544582	108.2255819	86.64512525	88.61293749	213.2748559	37.57922663	90.53809182	212.1782726	82.98476132
1412	ENO1	394.3169928	365.2424015	914.3597059	439.2204416	414.2226663	354.5712884	382.8917148	268.3383971	300.5541763	142.7096181	315.4019809	446.7740516	270.1450065	338.0088761	406.576243	271.0835537
1413	RNASE12	132.3314059	127.1285707	386.6084663	134.8916712	218.5920057	125.8592741	93.75601922	151.724047	153.8628755	601.4191047	208.7660731	178.3419054	182.223797	271.6142755	53.34090652	206.5398504
1414	RNASE12	321.2669971	335.9826511	177.195547	289.523587	293.9052178	292.3183141	251.7644152	321.0029423	256.8727667	328.7417987	213.2718157	369.5538452	648.0643988	328.9550669	542.891893	309.8097756
1415	RNASE12	341.5374148	302.6870731	302.2296343	329.0040761	365.5446146	281.4917099	175.7105815	397.4919247	497.4465	324.9192197	232.0457431	319.9122839	350.9757959	306.320544	308.1919044	464.7146634
1416	RNASE12	437.9175139	395.5111088	241.6302914	375.0646468	326.9695548	460.1306796	329.129522	462.6956473	993.5890773	700.8061601	1569.500334	500.0927656	304.1790231	402.8945086	529.8530048	575.3610118
1417	PNPLA1	180.5214555	163.4510195	138.0744522	197.4024457	165.321685	110.9726933	83.92147175	209.4042632	90.62262581	72.62900204	181.7316176	56.99586667	280.7806367	138.8250741	86.53080391	698.9161009
1418	PNPLA1	200.4094125	202.800339	694.2076626	223.7227717	171.7508617	167.8123655	87.19965424	180.5641551	219.0590092	193.6773388	244.0610567	99.28312259	488.5299462	158.4416607	256.0363513	208.3839562
1419	PNPLA1	95.6151777	118.0479585	84.37883192	101.9912636	103.78528	77.13955511	7.212001478	124.1378566	144.7354168	202.5966899	102.1301652	117.668886	42.54252071	70.92150526	35.56060435	306.121564
1420	PNPLA1	174.4020841	148.3166658	149.5806566	92.12114131	92.76383437	79.84620617	77.36510677	73.98114686	72.36770838	75.17738808	129.9155778	66.18874839	329.7045355	37.72420492	214.5489796	79.29654971
1421	HIST1H2AL	144.9526094	144.2808382	87.44715308	136.5366916	76.23166587	189.465574	107.5243857	126.6456921	316.2012483	1702.321872	62.32943908	404.4867957	129.7546882	170.5134063	253.6656444	269.2394479
1422	HIST1H2AL	80.31674927	88.7882081	18.40992696	93.76616169	95.51919579	139.3925294	49.82837385	43.88712102	95.18635517	113.4031786	186.2373602	80.89735915	154.5711586	156.9326925	34.37525087	53.47906841
1423	HIST1H2AL	115.8855954	87.77925119	113.527883	83.89603941	17.45062231	39.24644032	40.64946288	45.14103876	27.38237615	26.75805338	71.34092425	51.48013764	38.28826864	57.34079148	77.04797609	77.4524439
1424	HIST1H2AL	94.08533486	126.1196138	596.7884658	90.47612093	178.1800383	63.60629983	35.40437089	66.4576404	80.19124443	70.08061601	91.61676588	222.4677377	156.6982846	45.26904591	53.34090652	95.89350197
1425	MPND	57.36910662	68.6090699	33.75153277	77.31595788	142.3603399	93.37946145	46.55019136	30.09402584	111.4853886	81.54835317	78.09953813	79.0587828	68.06803314	51.3049187	5.926767391	66.38780906
1426	MPND	171.7248592	123.0927431	128.1024085	97.05620245	109.2960029	132.6259018	107.5243857	155.4858002	105.6177366	109.5805996	24.78158421	88.25166452	141.8084024	107.136742	10.6681813	162.281311
1427	MPND	175.931927	215.9167788	96.65211657	134.8916712	285.6391336	156.9857613	99.6567477	120.3761034	171.4658316	104.4838275	205.7622447	196.7276688	108.4834278	141.8430105	209.8075657	248.954284
1428	MPND	168.6651735	102.9136048	59.06518235	50.9956318	87.25311154	78.49288064	120.6371156	42.63320328	74.32359239	29.30643942	80.35240942	51.48013764	51.05102485	42.25110951	161.208073	53.47906841
1429	BRCA1	65.01832084	53.47471624	39.88817509	18.09522419	5.510722834	50.07304455	4.589455486	46.39495651	1.303922674	14.0161232	27.03445551	49.64156129	3.545210059	49.7959505	4.741413913	22.12926969
1430	BRCA1	159.1036557	211.8809512	100.487518	31.25538723	68.88403542	33.83313821	104.9018397	37.6175323	28.03433748	3.822579055	13.51722775	38.61010323	27.65263846	69.41253706	17.78030217	35.03801034
1431	BRCA1	235.9782586	269.391495	528.51832	133.2466508	244.3087123	213.8254335	148.1738486	249.5296309	146.6913008	206.419269	71.34092425	279.4636043	128.3366041	173.5313426	176.6176683	165.9695226
1432	BRCA1	350.7164718	281.498978	146.5123354	133.2466508	155.2186932	112.3260188	106.8687492	139.1848695	230.7943132	135.0644599	183.2335318	117.668886	184.3509231	202.2017384	359.1621039	130.9315123
1433	ARMCX5	300.231658	356.1617893	233.9594885	314.1988927	146.0341551	247.6585717	161.2865785	242.0061245	329.8924364	317.2740616	440.8118162	145.2475312	373.6651402	297.2667348	250.1095839	407.5473834
1434	ARMCX5	212.6481552	183.6301577	176.4284667	286.2335462	109.2960029	154.2791102	152.1076675	211.9120986	104.9657752	217.8870061	168.9653469	737.269114	109.1924698	273.1232436	207.4368587	164.1254168
1435	ARMCX5	119.3277418	91.81507883	6.136642322	52.64065218	48.6780517	48.71971902	31.4705519	240.7522067	106.9216592	107.0322135	51.81603972	44.12583226	48.21485681	114.681583	117.3499943	228.6691201
1436	ARMCX5	106.3240776	92.82403574	9.204963482	154.6319158	149.7079703	85.25950828	119.3258426	82.75857107	61.936327	113.4031786	107.3868649	60.67301936	155.2802006	165.9865017	100.7550457	145.6843588
1437	SLC10A7	156.4264307	150.3345796	293.0246709	199.047466	290.2314026	92.02613592	138.9949376	343.5734617	122.5687313	150.3547762	153.1952479	239.0149247	160.9525367	561.3361693	286.8555417	201.007533
1438	SLC10A7	56.6041852	80.71655282	44.49065683	111.8613859	35.81969842	44.65974243	56.38473883	66.4576404	21.51472411	99.38705543	31.54019809	121.3460387	112.0286379	96.5739646	43.8580787	158.5930994
1439	SLC10A7	133.0963274	210.8719942	130.4036493	220.432731	110.2144567	79.84620617	137.0280281	210.6581809	200.1521304	310.9030965	219.2794724	115.8303097	106.3563018	158.4416607	205.0661517	219.4485911
1440	SLC10A7	165.9879485	144.2808382	176.4284667	87.18608017	114.8067257	56.83967219	135.0611186	156.7397179	173.4217156	94.29028336	208.7660731	110.3145807	193.5684692	125.2443603	184.9151426	132.7756181
1441	TTC33	130.8015631	86.77029428	8.437883192	31.25538723	153.3817855	46.01306796	76.05383377	37.6175323	41.72552555	42.0483696	168.9653469	148.9246839	68.77707515	69.41253706	52.15555304	20.28516388
1442	TTC33	354.5410789	311.7676853	714.9188305	343.8092595	360.9523456	282.8450354	818.889986	257.0531374	393.1326861	248.4676386	685.6238299	239.0149247	386.4278965	312.3564168	1588.373661	287.6805059
1443	TTC33	125.0646524	197.7555544	431.0991231	319.1339538	231.450359	174.5789931	183.5782194	367.3978988	206.6717438	238.2740944	185.4864031	248.2078065	466.5496438	173.5313426	209.8075657	252.6424956
1444	TTC33	225.6518194	177.5764162	142.676934	128.3115897	128.5835328	200.2921782	93.10038272	104.0751727	139.5197261	105.7580205	93.11868008	200.4048215	134.7179823	196.1658656	60.45302739	90.36118455
1445	OR10P1	120.4751239	108.9673463	67.50306554	77.31595788	101.9483724	66.31295088	120.6371156	211.9120986	64.54417234	203.8708829	153.1952479	90.09024087	186.4780491	102.6098374	90.08686435	55.32317422
1446	OR10P1	169.8125556	158.4062349	388.1426268	199.047466	154.3002393	133.9792273	290.4469686	188.0876615	306.4218283	177.1128295	382.2371626	125.0231914	227.6024858	288.2129256	69.93585522	237.8896491
1447	OR10P1	295.2596687	284.5258487	202.5091966	356.9694226	332.4802776	272.0184312	241.2742313	289.6549987	355.9708899	262.4837618	262.8349841	404.4867957	406.2810728	239.9259433	340.1964483	309.8097756
1448	OR10P1	286.4630724	289.5706332	682.7014583	284.5885258	234.2057204	290.9649886	650.391406	183.0719905	295.9904469	149.0805831	300.382839	538.7028689	226.8934438	159.9506289	167.1348404	846.4445655
1449	VKORC1L1	256.631137	261.3198398	88.98131366	276.3634239	172.6693155	177.2856442	142.9287566	186.8337438	367.0542326	72.62900204	117.1493072	117.668886	96.42971361	147.8788833	288.0408952	191.7870039
1450	VKORC1L1	241.7151692	125.1106569	285.353868	75.6709375	70.72094303	51.42637007	127.8491171	45.14103876	125.1765767	198.7741109	97.62442266	119.5074624	92.17546154	93.55602821	86.53080391	151.2166762
1451	VKORC1L1	87.20104207	137.2181398	109.6924815	121.7315082	45.00423648	133.9792273	56.38473883	188.0876615	182.5491743	61.16126488	75.84666684	193.0505161	69.48611716	178.0582472	98.3843387	116.1786659
1452	VKORC1L1	125.4471131	115.0210878	117.3632844	87.18608017	60.61795117	62.2529743	137.0280281	96.55166624	168.2060249	47.14514168	154.6971621	36.77152688	148.1897805	82.99325083	88.90151087	36.88211614
1453	BRAF	102.4994705	116.0300447	83.61175163	80.60599865	138.6865247	119.0926465	47.86146436	71.47331138	112.7893113	54.79029979	67.58613877	82.73593549	31.19784852	54.32285509	11.85353478	66.38780906
1454	BRAF	127.7418774	57.51054388	60.59934293	41.12550951	100.1114648	146.1591571	175.7105815	48.90279199	33.90198951	45.87094866	488.8730704	93.76739356	18.43509231	67.90356886	130.3888826	64.54370325
1455	BRAF	72.66753505	37.33140568	162.6210215	95.41118207	69.80248923	75.78622958	88.51092723	58.93413394	57.37259764	105.7580205	64.58231038	79.0587828	66.64994911	36.21523673	45.04343217	22.12926969
1456	BRAF	264.2803512	227.0153048	187.9346711	519.8264402	213.9997367	300.4382673	385.5142608	283.38541	269.9119934	175.8386365	185.4864031	231.6606194	244.6194941	226.3452295	356.791397	348.5359976
1457	DCAF12	87.58350278	83.74342355	60.59934293	83.89603941	115.7251795	71.726253	195.3796764	139.1848695	135.6079581	71.35480903	54.06891101	44.12583226	93.59354556	113.1726148	48.59949261	97.73760778
1458	DCAF12	159.8685771	230.0421755	42.18941596	210.5626087	166.2401388	357.2779395	249.7975057	293.416752	237.3139266	229.3547433	194.4978882	945.0282409	203.4950574	187.1120564	208.6222122	191.7870039
1459	DCAF12	329.298672	313.7855991	307.5991964	238.5279552	465.6560795	506.1437476	343.553525	297.1785052	706.7260891	291.7902012	325.9153803	270.2707226	504.1288704	345.5537171	119.7207013	558.7640596
1460	DCAF12	304.8211865	290.5795902	247.7669337	368.4845652	232.3688128	336.9780565	476.6477341	374.9214053	262.0884574	382.2579055	344.6893077	338.2980473	212.7126036	422.5110951	137.5010035	269.2394479
1461	BTBD6	146.0999915	101.9046479	233.1924082	72.38089674	88.17156534	87.96615934	122.6040251	215.6738519	131.0442287	160.5483203	48.06125423	380.5853033	107.7743858	137.3161059	112.6085804	75.6083381
1462	BTBD6	138.833238	122.0837861	164.1551821	95.41118207	43.16732887	181.3456208	121.2927521	94.04383076	179.2893676	182.2096016	124.6588782	91.92881721	92.88450355	108.6457102	207.4368587	199.1634272
1463	BTBD6	259.6908226	400.5558934	444.9065683	345.4542799	263.5962422	257.1318504	485.826645	428.8398683	324.0247844	333.8385708	530.1757108	251.8849592	843.7599941	230.8721341	297.523723	269.2394479
1464	BTBD6	348.4217076	321.8572544	122.7328464	305.9737908	245.2271661	244.9519206	310.1160636	426.3320328	174.7256383	210.241848	193.7469311	207.7591269	183.6418811	417.9841906	368.6449317	250.7983898
1465	TRIB1	118.1803596	187.6659853	309.133357	205.6275476	148.7895165	115.0326699	201.2804049	173.0406486	271.2159161	1745.644435	131.417492	632.4702624	221.2211077	179.5672154	215.734333	167.8136285
1466	TRIB1	119.7102025	146.298752	73.63970786	143.1167731	79.90548109	142.0991805	60.31855782	254.5453019	240.5737333	378.4353264	69.83901006	134.2160731	175.8424189	128.2622967	448.0636148	95.89350197
1467	TRIB1	47.80758885	55.49263006	158.0185398	74.02591712	36.73815223	66.31295088	38.68255338	11.28525969	57.37259764	71.35480903	81.10336652	12.87003441	40.41539468	16.59865017	30.81919044	36.88211614
1468	TRIB1	100.5871669	75.67176827	59.83226264	32.90040761	11.02144567	83.90618275	55.07346583	99.05950173	46.28925491	30.58063244	65.33326747	174.6647527	36.1611426	39.23317312	10.6681813	33.19390453
1469	UTP15	29.06701402	26.23287967	4.602481741	11.51514266	0.918453806	25.71318504	67.5305593	68.96547589	4.563729358	5.096772073	41.30264036	1.838576344	3.545210059	37.72420492	80.60403652	18.44105807
1470	UTP15	48.19004956	26.23287967	52.92854002	4.935061142	0.918453806	0	12.45709346	1.253917743	2.607845347	1.274193018	6.758613877	5.515729033	25.52551243	31.68833214	49.78484609	12.90874065
1471	UTP15	170.9599377	140.2450105	161.8539412	83.89603941	115.7251795	83.90618275	91.78910972	135.4231163	101.7059685	43.32256262	52.56699682	22.06291613	158.8254107	235.3990387	32.00454391	84.82886713
1472	UTP15	136.156013	139.2360536	40.65525538	16.45020381	20.20598372	97.43943803	49.82837385	57.6802162	69.75986304	44.59675564	16.52105614	1.838576344	7.090420118	33.19730033	45.04343217	215.7603794
1473	NRAS	117.0329775	71.63594063	6.136642322	1.645020381	7.347630445	24.35985951	42.61637237	20.06268389	25.42649213	3.822579055	26.28349841	1.838576344	1.418084024	3.017936394	9.482827826	9.220529036
1474	NRAS	128.5067988	75.67176827	7.670802902	19.74024457	2.755361417	69.01960194	30.81491541	38.87145005	26.73041481	12.74193018	4.505742584	5.515729033	56.72336095	16.59865017	5.926767391	23.97337549
1475	NRAS	281.8735439	299.6602023	117.3632844	327.3590557	251.6563427	249.0118972	151.452031	260.8148906	237.9658879	358.0482381	177.225875	389.778185	124.0823521	395.3496676	146.9838313	335.6272569
1476	NRAS	198.1146482	228.0242617	82.84467134	161.2119973	250.7378889	422.2375648	195.3796764	262.0688084	254.9168827	178.3870226	292.1223109	202.2433979	171.5881669	294.2487984	614.0131017	256.3307072
1477	ADCY1	172.4897806	237.1048739	188.7017514	187.5323234	243.3902585	142.0991805	104.2462032	216.9277696	95.18635517	272.6773059	221.5323437	371.3924215	204.2040994	230.8721341	350.8646296	472.0910866
1478	ADCY1	219.532448	196.7465975	306.8321161	179.3072215	143.2787937	207.0588058	197.3465859	157.9936357	151.2550301	377.1611334	165.2105614	455.9669334	187.8961331	105.6277738	212.1782726	162.281311
1479	ADCY1	149.1596772	171.5226747	285.353868	148.0518342	78.98702729	127.2125997	259.6320532	186.8337438	231.4462746	151.6289692	108.137822	134.2160731	204.9131414	282.1770528	122.0914083	162.281311
1480	ADCY1	363.3376753	339.0095218	227.8228462	501.7312161	392.179775	215.178759	402.5608098	381.190994	201.4560531	196.2257248	396.5053474	246.3692301	372.9560982	457.2173637	373.3863457	258.174813
1481	PADI1	218.0026052	294.6154178	87.44715308	148.0518342	113.8882719	267.9584546	241.2742313	262.0688084	286.2110269	305.8063244	289.8694396	288.656486	106.3563018	253.5066571	360.3474574	219.4485911
1482	PADI1	329.6811327	270.4004519	216.3166418	184.2422826	182.7723073	350.5113118	152.763304	305.9559294	255.568844	792.5480574	192.2450169	222.4677377	219.0939817	265.5784027	200.3247378	283.9922943
1483	PADI1	145.7175308	107.9583894	65.96890496	115.1514266	145.1157013	125.8592741	184.8894924	124.1378566	197.544285	293.0643942	132.9194062	406.3253721	155.9892426	197.6748338	501.4045213	81.14065552
1484	PADI1	65.78324226	72.64489754	138.0744522	62.51077446	29.39052178	97.43943803	72.12001478	50.15670974	122.5687313	84.09673921	60.07656779	102.9602753	57.43240296	93.55602821	333.0843274	73.76423229
1485	CPED1	69.99031008	69.61802681	23.01240871	62.51077446	67.96558162	69.01960194	96.37856521	56.42629845	112.1373499	184.7579877	141.1799343	20.22433979	72.32228521	61.86769607	197.9540309	57.16728002
1486	CPED1	204.998941	145.2897951	51.39437944	133.2466508	182.7723073	140.7458549	298.3146066	124.1378566	155.1667982	228.0805503	117.9002643	371.3924215	283.6168047	188.6210246	180.1737287	649.1252441
1487	CPED1	139.9806202	148.3166658	86.68007279	128.3115897	59.69949737	147.5124826	188.8233114	300.9402584	89.97066448	1424.547794	39.04976906	921.1267485	167.3339148	170.5134063	68.75050174	191.7870039
1488	CPED1	79.16936714	124.1017	89.74839395	34.54542799	120.3174485	128.5659252	71.46437828	53.91846297	175.3775996	84.09673921	158.4519476	27.57864516	211.2945195	144.8609469	93.64292478	149.3725704
1489	SLU7	118.1803596	68.6090699	55.22978089	52.64065218	85.41620393	50.07304455	47.20582786	56.42629845	49.5490616	8.919351128	54.06891101	44.12583226	17.01700828	251.9976889	67.56514826	293.2128233
1490	SLU7	98.29240268	69.61802681	86.68007279	54.28567256	58.78104356	64.95962536	64.25237681	43.88712102	69.75986304	62.4354579	51.06508262	45.96440861	87.92120947	72.43047345	149.3545383	31.34979872
1491	SLU7	183.9636019	193.7197268	111.9937224	162.8570177	112.9698181	193.5255505	80.64328926	142.9466228	269.2600321	93.01609034	117.1493072	123.1846151	89.33929349	218.8003886	194.3979704	140.1520413
1492	SLU7	249.3643834	147.3077089	151.8818975	238.5279552	198.386022	142.0991805	152.763304	428.8398683	155.1667982	192.4031458	198.2526737	215.1134323	185.7690071	131.2802331	158.8373661	79.29654971
1493	C3orf18	87.58350278	123.0927431	92.81671511	157.9219565	46.84114409	73.07957853	81.29892575	105.3290904	37.81375753	126.1451088	101.3792081	209.5977032	116.2828899	126.7533285	23.70706957	101.4258194
1494	C3orf18	267.7224976	250.2213137	214.7824813	233.592894	202.0598372	249.0118972	182.2669464	363.6361456	205.3678211	284.1450431	184.735446	294.1722151	328.2864515	261.0514981	233.5146352	256.3307072
1495	C3orf18	397.7591392	542.8188177	233.1924082	478.7009307	332.4802776	533.2102581	319.2949745	772.4133299	524.8288761	344.0321149	452.0761726	718.8833506	332.5407036	768.0648122	278.5580674	427.8325473
1496	C3orf18	286.8455331	409.6365056	241.6302914	340.5192188	382.995237	350.5113118	643.8350411	406.2693489	360.5346192	191.1289527	482.8654136	329.1051656	286.4529728	341.0268125	374.5716991	365.1329498
1497	CACNG8	232.5361122	121.0748292	42.95649625	111.8613859	261.7593346	85.25950828	173.0880355	147.9622937	182.5491743	212.7902341	537.6852817	62.5115957	292.1253089	129.7712649	800.1135978	114.33456
1498	CACNG8	152.2193629	187.6659853	261.574379	228.6578329	230.5319052	194.8788761	262.2545992	180.5641551	216.4511638	108.3064066	214.0227728	244.5306538	773.5648349	184.09412	218.10504	186.2546865
1499	CACNG8	101.3520884	114.0121309	118.897445	92.12114131	107.4590953	82.55285722	128.5047536	781.1907542	94.53439383	166.9192854	81.85432362	93.76739356	40.41539468	60.35872788	37.9313113	141.9961472
1500	CACNG8	78.40444572	115.0210878	233.1924082	93.76616169	191.9568454	144.8058315	175.054945	129.1535276	161.6864115	110.8547926	638.3135328	303.3650968	81.53983136	119.2084876	80.60403652	108.8022426
1501	FUT7	38.62853179	69.61802681	17.64284667	29.61036685	31.22742939	39.24644032	114.7363872	55.17238071	9.779420052	236.9999014	28.5363697	45.96440861	91.46641953	24.14349115	9.482827826	36.88211614
1502	FUT7	86.43612064	92.82403574	121.1986859	70.73587636	102.8668262	77.13955511	65.5636498	66.4576404	99.09812319	177.1128295	275.6012547	44.12583226	75.15845326	60.35872788	150.5398917	64.54370325
1503	FUT7	81.84659211	141.2539674	122.7328464	151.341875	112.9698181	147.5124826	232.7509568	134.1691985	325.9806684	154.1773552	123.9079211	307.0422495	73.74036923	221.818325	384.054527	191.7870039
1504	FUT7	143.8052273	110.9852601	98.18627715	197.4024457	120.3174485	171.8723421	184.8894924	181.8180728	180.5932903	76.4515811	171.9691753	159.9561419	31.90689053	99.591901	46.22878565	130.9315123
1505	SPDYE2	97.14502055	60.53741462	8.437883192	37.83546875	91.84538056	55.48634666	32.7818249	28.8401081	50.20102293	21.66128131	13.51722775	9.192881721	29.07072249	6.035872788	40.30201826	94.04939617
1506	SPDYE2	142.6578451	133.1823122	21.47824813	37.83546875	64.2917664	59.54632324	14.42400296	33.85577907	31.29414417	47.14514168	22.52871292	14.70861075	60.26857101	21.12555476	27.26313	73.76423229
1507	SPDYE2	133.8612488	75.67176827	81.31051076	67.4458356	97.3561034	110.9726933	34.74873439	82.75857107	81.4951671	53.51610677	74.34475264	71.70447742	76.57653728	63.37666427	67.56514826	92.20529036
1508	SPDYE2	232.1536515	194.7286837	184.8663499	83.89603941	113.8882719	131.2725762	123.9152981	85.26640655	63.24024967	57.33868582	99.12633686	139.7318022	79.41270533	131.2802331	91.27221783	70.07602067
1509	RGS3	68.46046724	79.70759591	59.06518235	62.51077446	136.849617	35.18646373	42.61637237	145.4544582	46.94121625	87.91931826	114.1454788	125.0231914	15.59892426	45.26904591	30.81919044	108.8022426
1510	RGS3	343.4497183	367.2603153	349.7886123	371.774606	460.1453566	400.5843564	186.2007654	590.5952572	419.8631009	551.7255769	420.5359745	856.7765764	455.2049716	259.5425299	256.0363513	365.1329498
1511	RGS3	450.921178	303.69603	626.7045971	310.9088519	366.4630685	554.8634666	578.2713913	377.4292408	483.1033506	1439.838111	677.3633018	481.7070022	316.2327373	286.7039574	375.7570526	957.0909139
1512	RGS3	245.9222371	221.9705203	171.0589047	276.3634239	261.7593346	170.5190166	192.7571304	82.75857107	214.4952798	214.0644271	297.3790106	235.3377721	233.2748219	173.5313426	208.6222122	204.6957446
1513	OR51I1	181.2863769	130.1554414	349.021532	250.0430978	206.6521063	125.8592741	612.3644891	161.7553889	80.19124443	1014.257643	81.85432362	95.6059699	134.0089402	120.7174558	82.97474348	129.0874065
1514	OR51I1	325.4740649	289.5706332	166.456423	268.138322	353.6047152	262.5451525	165.2203975	274.6079858	313.593403	236.9999014	333.4249512	231.6606194	323.3231574	344.0447489	196.7686774	197.3193214
1515	OR51I1	188.9355911	182.6212008	497.0680281	233.592894	90.00847295	293.6716396	304.8709716	185.579826	239.9217719	208.967655	153.1952479	364.0381162	262.3455444	315.3743532	181.3590822	295.0569292
1516	OR51I1	110.5311454	106.9494325	92.81671511	148.0518342	152.4633317	121.7992975	118.0145696	73.98114686	100.4020459	276.499885	130.6665349	170.9876	78.70366331	235.3990387	169.5055474	77.4524439
1517	IFITM1	101.3520884	64.57324226	239.3290505	64.15579484	90.00847295	66.31295088	98.3454747	45.14103876	169.5099476	24.20966735	48.06125423	60.67301936	60.26857101	81.48428264	112.6085804	101.4258194
1518	IFITM1	99.43978481	61.54637153	141.9098537	59.2207337	82.66084251	47.36639349	118.0145696	101.5673372	66.50005635	54.79029979	60.82752489	56.99586667	31.90689053	31.68833214	87.71615739	35.03801034
1519	IFITM1	131.5664845	140.2450105	141.1427734	213.8526495	145.1157013	175.9323187	144.2400296	180.5641551	303.1620216	155.4515482	102.1301652	187.5347871	625.3750544	187.1120564	106.681813	348.5359976
1520	IFITM1	206.1463231	145.2897951	104.3229195	93.76616169	273.6992341	123.1526231	100.3123842	129.1535276	138.8677647	63.70965092	85.6091091	64.35017205	75.15845326	76.95737804	214.5489796	258.174813
1521	TMBIM6	84.52381709	26.23287967	19.17700726	69.09085598	17.45062231	23.00653398	28.19236941	55.17238071	977.9420052	31.85482546	72.84283845	99.28312259	40.41539468	36.21523673	59.26767391	23.97337549
1522	TMBIM6	111.6785276	70.62698372	59.83226264	128.3115897	162.5663236	58.19299771	57.69601183	55.17238071	895.1429154	40.77417659	51.81603972	51.48013764	15.59892426	105.6277738	85.34545044	116.1786659
1523	TMBIM6	75.34476003	76.68072518	38.35401451	64.15579484	56.94413595	83.90618275	10.49018397	100.3134195	333.1522431	28.0322464	67.58613877	167.3104473	90.75737752	45.26904591	86.53080391	55.32317422
1524	TMBIM6	326.2389863	332.9557804	368.9656196	398.0949321	382.995237	295.0249652	416.9848127	358.6204746	318.1571324	575.9352443	337.1797367	220.6291613	197.1136793	250.4887207	301.0797835	291.3687175
1525	CACTIN	47.80758885	68.6090699	54.4627006	60.86575408	67.96558162	60.89964877	56.38473883	61.44196943	82.14712844	194.9515318	66.08422457	44.12583226	73.74036923	61.86769607	229.9585748	49.79085679
1526	CACTIN	260.8382048	180.6032869	50.62729915	93.76616169	87.25311154	93.37946145	89.82220023	52.66454522	76.2794764	151.6289692	113.3945217	75.38163011	202.0769734	158.4416607	170.6909009	147.5284646
1527	CACTIN	241.3327085	157.397278	571.4748162	227.0128125	208.4890139	150.2191336	163.9091245	117.8682679	198.1962464	126.1451088	278.6050831	150.7632602	176.5514609	153.9147561	162.3934265	164.1254168
1528	CACTIN	291.0526009	396.5200657	342.8848897	378.3546875	428.9179272	266.6051291	261.5989627	578.0560797	315.549287	1085.612452	360.4594067	281.3021807	230.4386538	200.6927702	368.6449317	276.6158711
1529	NLRP13	334.653122	196.7465975	292.2575906	263.2032609	355.4416228	240.891944	156.0414865	337.303873	576.3338217	454.8869075	235.8005286	227.9834667	454.4959296	236.9080069	361.5328109	110.6463484
1530	NLRP13	144.5701487	135.200226	41.42233567	80.60599865	178.1800383	101.4994146	50.48401035	71.47331138	96.49027785	100.6612484	95.37155137	455.9669334	124.7913941	110.1546784	100.7550457	75.6083381
1531	NLRP13	54.30942094	68.6090699	66.73598525	95.41118207	60.61795117	62.2529743	75.39819727	32.60186133	9.127458715	39.49998357	71.34092425	68.02732474	59.55952899	87.52015542	66.37979478	55.32317422
1532	NLRP13	102.1170098	114.0121309	206.3445981	148.0518342	129.5019866	110.9726933	60.31855782	625.704954	44.3333709	170.7418645	51.06508262	69.86590108	68.06803314	179.5672154	62.82373435	164.1254168
1533	ADAD2	63.48847799	84.75238046	6.903722612	154.6319158	45.92269028	50.07304455	62.28546731	48.90279199	102.3579299	35.67740451	24.78158421	73.54305377	51.76006686	79.97531444	85.34545044	184.4105807
1534	ADAD2	91.7905706	106.9494325	80.54343047	62.51077446	117.5620871	138.0392039	58.35164832	101.5673372	65.19613368	54.79029979	179.4787463	68.02732474	75.15845326	43.76007771	104.3111061	90.36118455
1535	ADAD2	242.4800907	199.7734682	545.3940863	424.4152582	269.1069651	200.2921782	622.8546731	146.708376	284.9071042	305.8063244	165.2105614	237.1763484	794.8360953	212.7645158	206.2515052	165.9695226
1536	ADAD2	132.3314059	131.1643983	99.72043773	101.9912636	53.27032073	115.0326699	60.31855782	124.1378566	179.2893676	251.0160246	62.32943908	255.5621118	73.03132722	75.44840985	111.423227	105.114031
1537	MPG	106.3240776	119.0569154	52.16145973	152.9868954	68.88403542	156.9857613	102.9349302	100.3134195	76.2794764	163.0967063	108.8887791	268.4321463	201.3679314	84.50221903	577.2671439	116.1786659
1538	MPG	184.7285233	166.4778902	147.2794157	75.6709375	206.6521063	163.7523889	179.6444005	109.0908437	189.0687877	131.2418809	105.8849507	99.28312259	255.2551243	135.8071377	148.1691848	119.8668775
1539	MPG	254.7188334	223.9884341	235.4936491	236.8829348	244.3087123	231.4186653	207.1811334	252.0374664	99.75008453	263.7579548	175.7239608	323.5894366	166.6248728	301.7936394	246.5535235	484.9998273
1540	MPG	279.5787796	294.6154178	220.9191236	297.7486889	335.2356391	267.9584546	175.054945	236.9904535	328.5885137	169.4676714	212.5208586	205.9205506	343.1763337	493.4326004	229.9585748	335.6272569
1541	CMTM3	132.7138667	115.0210878	221.6862039	281.2984851	42.24887506	128.5659252	170.4654895	134.1691985	119.960886	156.7257413	81.10336652	174.6647527	129.7546882	164.4775335	109.05252	143.840253
1542	CMTM3	148.0122951	232.0600894	90.51547424	148.0518342	236.9610819	235.4786419	62.28546731	163.0093066	198.8482077	142.7096181	107.3868649	204.0819742	199.9498473	193.1479292	538.1504791	147.5284646
1543	CMTM3	217.6201445	209.8630373	99.72043773	143.1167731	211.2443753	167.8123655	895.5994563	188.0876615	166.9021022	175.8386365	174.2220466	147.0861075	177.260503	158.4416607	357.9767504	156.7489936
1544	CMTM3	378.6361037	474.2097478	721.0554728	299.3937093	531.7847535	462.8373307	648.4244965	1057.052658	483.7553119	411.5643449	649.5778892	316.2351312	832.4153219	427.0379997	291.5969557	381.7299021
1545	C7orf71	392.4046893	316.8124698	409.620875	299.3937093	316.8665629	247.6585717	327.818249	208.1503454	382.0493434	346.580501	352.9498358	327.2665893	428.9704172	291.230862	371.0156387	265.5512362
1546	C7orf71	272.3120261	258.292969	327.5432839	220.432731	266.3516036	276.0784078	188.8233114	337.303873	257.524728	305.8063244	243.3100996	209.5977032	329.7045355	360.6433991	177.8030217	236.0455433
1547	C7orf71	188.1706697	169.5047609	187.9346711	174.3721603	187.3645764	221.9453866	291.7582416	155.4858002	262.7404187	183.4837946	115.647393	93.76739356	119.8281	170.5134063	233.5146352	127.2433007
1548	C7orf71	117.4154382	82.73446664	85.14591221	82.25101903	89.09001915	75.78622958	95.72292871	20.06268389	55.41671363	49.69352771	102.1301652	257.4006882	112.7376799	58.84975968	116.1646409	84.82886713
1549	FBXO48	130.0366417	143.2718813	45.25773712	161.2119973	212.1628291	138.0392039	121.2927521	125.3917743	80.19124443	154.1773552	134.4213204	148.9246839	34.03401657	141.8430105	50.97019957	138.3079355
1550	FBXO48	120.8575846	196.7465975	149.5806566	157.9219565	199.3044758	116.3859954	74.08692428	150.4701292	237.9658879	225.5321642	189.2411885	143.4089548	113.4467219	129.7712649	193.212617	57.16728002
1551	FBXO48	161.7808807	177.5764162	171.0589047	87.18608017	169.913954	117.739321	161.2865785	84.01248881	69.1079017	96.83866939	24.03062712	110.3145807	104.9382178	111.6636466	54.52626	145.6843588
1552	FBXO48	121.2400453	166.4778902	135.7732114	172.72714	92.76383437	147.5124826	102.2792937	397.4919247	129.740306	174.5644435	212.5208586	371.3924215	209.8764355	93.55602821	40.30201826	171.5018401
1553	QPRT	207.676166	182.6212008	419.5929187	320.7789742	287.4760412	192.172225	297.6589701	200.6268389	301.2061376	194.9515318	671.3556451	251.8849592	313.3965692	230.8721341	444.5075544	280.3040827
1554	QPRT	205.3814017	239.1227877	392.7451086	207.2725679	380.2398755	327.5047778	278.6455117	193.1033325	248.3972693	301.9837453	122.4060069	205.9205506	331.8316615	187.1120564	295.1530161	151.2166762
1555	QPRT	285.3156903	260.3108828	191.7700726	287.8785666	343.5017233	270.6651056	260.9433262	259.5609729	152.5589528	71.35480903	232.7967002	266.5935699	203.4950574	203.7107066	261.9631187	398.3268544
1556	QPRT	45.8952853	6.053741462	49.86021886	16.45020381	9.184538056	27.06651056	66.8749228	63.94980491	61.28436566	28.0322464	19.52488453	11.03145807	43.96060473	57.34079148	75.86262261	14.75284646
1557	GJA3	114.3557525	117.0390016	36.81985393	199.047466	131.3388942	132.6259018	38.02691688	163.0093066	99.75008453	36.95159753	116.3983501	968.9297334	116.991932	104.1188056	72.30656217	118.0227717
1558	GJA3	315.1476257	263.3377536	225.5216053	274.7184035	287.4760412	332.9180799	611.7088526	771.1594122	434.8582116	287.9676221	234.2986144	321.7508602	514.0554586	289.7218938	205.0661517	461.0264518
1559	GJA3	138.0683166	218.9436495	128.1024085	208.9175883	173.5877693	148.8658081	94.41165571	228.2130293	141.4756101	393.7256427	137.4251488	305.2036731	160.9525367	172.0223745	99.56969217	366.9770556
1560	GJA3	430.2682997	428.8066869	946.5770781	570.822072	449.123911	518.3236773	536.3106554	361.1283101	355.3189286	338.9353429	1209.040927	415.5182538	355.2300479	1158.887575	502.5898748	505.2849912
1561	AFF4	334.653122	265.3556674	365.1302181	268.138322	351.7678076	341.0380331	257.0095072	185.579826	302.5100603	419.209503	256.8273273	507.447071	280.7806367	289.7218938	380.4984665	250.7983898
1562	AFF4	177.8442305	189.6838991	149.5806566	286.2335462	310.4373863	277.4317333	310.1160636	144.2005405	415.2993715	301.9837453	273.3483835	301.5265205	139.6812763	199.183802	391.1666478	324.5626221
1563	AFF4	110.1486847	110.9852601	146.5123354	126.6665693	106.5406415	113.6793444	206.5254969	115.3604324	170.8138702	240.8224805	168.9653469	479.8684258	164.4977467	280.6680846	14.22424174	236.0455433
1564	AFF4	130.4191024	105.9404756	121.9657661	67.4458356	221.3473672	69.01960194	207.1811334	94.04383076	435.510173	198.7741109	255.3254131	123.1846151	90.0483355	113.1726148	160.0227196	88.51707875
1565	MIEF1	159.8685771	149.3256227	312.9687584	184.2422826	286.5575874	121.7992975	251.7644152	198.1190035	182.5491743	113.4031786	324.4134661	369.5538452	1549.965838	172.0223745	77.04797609	108.8022426
1566	MIEF1	168.2827128	194.7286837	171.825985	235.2379144	191.0383916	178.6389697	266.8440547	166.7710599	220.3629318	242.0966735	151.6933337	143.4089548	446.6964675	152.4057879	101.9403991	175.1900517
1567	MIEF1	41.30575677	77.68968209	21.47824813	64.15579484	22.04289134	21.65320845	41.96073587	30.09402584	20.86276278	54.79029979	71.34092425	47.80298495	26.94359645	51.3049187	24.89242304	38.72622195
1568	MIEF1	88.73088491	50.44784551	86.68007279	52.64065218	89.09001915	106.9127167	54.41782934	45.14103876	76.93143774	58.61287884	54.81986811	18.38576344	82.24887337	61.86769607	34.37525087	55.32317422
1569	FAM114A1	133.4787881	195.7376406	335.2140868	167.7920788	238.7979895	334.2714055	287.8244226	156.7397179	324.6767457	863.9028664	45.80838294	242.6920774	224.0572757	235.3990387	219.2903935	130.9315123
1570	FAM114A1	440.9771996	373.3140568	476.3568602	360.2594633	594.2396123	385.6977756	314.0498825	475.2348248	374.8777687	642.1932812	466.3443575	321.7508602	558.7251053	422.5110951	496.6631074	385.4181137
1571	FAM114A1	299.8491973	216.9257357	214.015401	253.3331386	314.1112015	182.6989463	550.0790218	161.7553889	345.5395085	272.6773059	134.4213204	113.9917333	240.365242	227.8541977	250.1095839	232.3573317
1572	FAM114A1	498.3463062	439.9052129	1647.688463	690.9085598	711.8016994	707.7892513	705.4648719	475.2348248	556.1230203	1255.080123	664.5970312	590.1830065	742.3669864	478.3429184	704.0999661	429.6766531
1573	CDC42EP5	128.5067988	111.994217	106.6241603	106.9263247	113.8882719	97.43943803	217.6713173	120.3761034	193.632517	66.25803695	172.7201324	99.28312259	83.6669574	70.92150526	168.3201939	88.51707875
1574	CDC42EP5	335.8005041	329.9289097	596.0213855	871.8608017	445.4500957	331.5647544	407.8059018	566.77082	351.4071605	338.9353429	399.5091758	523.9942581	525.4001308	401.3855404	506.1459352	735.7982171
1575	CDC42EP5	315.1476257	283.5168918	168.7576638	333.9391372	292.0683102	343.7446842	119.3258426	356.1126391	345.5395085	228.0805503	283.8617828	244.5306538	454.4959296	372.7151446	144.6131243	448.1177111
1576	CDC42EP5	415.7347927	526.6755072	440.3040866	1829.262663	508.8234083	475.0172604	797.2539816	475.2348248	511.137688	784.9028993	1084.382049	1274.133407	555.1798953	974.7934552	451.6196752	387.2622195
1577	MYO1B	161.39842	150.3345796	65.20182467	184.2422826	173.5877693	194.8788761	132.4385726	240.7522067	147.9952235	152.9031622	83.35623781	242.6920774	204.9131414	244.4528479	120.9060548	108.8022426
1578	MYO1B	151.4544415	174.5495455	255.4377366	161.2119973	171.7508617	179.9922953	125.2265711	144.2005405	254.2649213	118.4999507	113.3945217	463.3212387	244.6194941	173.5313426	81.78939	171.5018401
1579	MYO1B	94.46779557	131.1643983	638.9778817	259.9132201	161.6478698	165.1057144	91.13347322	67.71155814	99.75008453	191.1289527	93.11868008	353.0066581	136.1360663	147.8788833	109.05252	116.1786659
1580	MYO1B	116.2680561	146.298752	158.0185398	77.31595788	206.6521063	60.89964877	266.8440547	70.21939363	113.4412726	172.0160575	171.2182182	108.4760043	164.4977467	206.728643	80.60403652	49.79085679
1581	HIST1H3F	169.0476342	199.7734682	102.0216786	95.41118207	226.85809	173.2256676	200.6247684	292.1628342	73.01966972	226.8063573	109.6397362	222.4677377	86.50312544	573.4079148	106.681813	348.5359976
1582	HIST1H3F	109.0013026	106.9494325	106.6241603	129.9566101	74.39475826	161.0457379	94.41165571	75.23506461	121.91677	78.99996714	425.7926742	101.1216989	80.83078935	52.81388689	24.89242304	151.2166762
1583	HIST1H3F	198.1146482	152.3524934	135.0061311	189.1773438	256.2486118	196.2322016	142.9287566	150.4701292	76.93143774	216.6128131	325.9153803	159.9561419	227.6024858	150.8968197	220.475747	145.6843588
1584	HIST1H3F	66.54816368	142.2629243	93.5837954	70.73587636	42.24887506	87.96615934	108.1800222	134.1691985	24.12256946	754.3222668	123.9079211	23.90149247	65.23186509	93.55602821	64.00908783	42.41443357
1585	GRAP2	183.5811412	183.6301577	250.0681746	176.0171807	326.051101	269.3117801	317.328065	151.724047	168.8579862	159.2741273	292.1223109	402.6482194	73.74036923	259.5425299	216.9196865	165.9695226
1586	GRAP2	48.19004956	86.77029428	52.92854002	111.8613859	167.1585926	110.9726933	91.78910972	89.02815978	126.4804993	192.4031458	148.6895053	82.73593549	117.700974	78.46634624	178.9883752	88.51707875
1587	GRAP2	206.1463231	239.1227877	253.1364958	176.0171807	304.0082097	144.8058315	349.4542534	176.8024018	365.7503099	150.3547762	224.5361721	187.5347871	289.2891408	162.9685653	259.5924117	119.8668775
1588	GRAP2	65.01832084	116.0300447	9.204963482	98.70122283	101.0299186	135.3325528	39.99382638	62.69588717	144.7354168	136.338653	99.12633686	426.5497119	87.21216746	135.8071377	62.82373435	90.36118455
1589	SLC22A31	224.5044372	250.2213137	376.6364225	167.7920788	220.4289134	227.3586887	218.9825903	342.319544	153.8628755	136.338653	341.6854793	669.2417893	285.0348888	247.4707843	116.1646409	169.6577343
1590	SLC22A31	200.0269518	226.0063479	431.8662034	398.0949321	161.6478698	290.9649886	350.7655264	165.5171421	294.6865242	225.5321642	162.206733	167.3104473	136.1360663	235.3990387	276.1873604	232.3573317
1591	SLC22A31	351.8638539	344.0543064	513.1767141	279.6534647	362.7892532	185.4055974	432.0644522	391.2223359	213.1913571	324.9192197	301.1337961	244.5306538	182.9328391	199.183802	116.1646409	188.0987923
1592	SLC22A31	306.3510294	290.5795902	135.7732114	281.2984851	252.5747966	250.3652227	334.374614	280.8775745	123.872654	201.3224969	241.8081854	150.7632602	341.0492077	208.2376112	210.9929191	223.1368027
1593	PTPRD	169.0476342	212.8899081	396.58051	426.0602786	182.7723073	391.1110777	289.1356956	279.6236568	244.4855013	170.7418645	275.6012547	154.4404129	255.9641663	221.818325	221.6611004	228.6691201
1594	PTPRD	135.3910916	164.4599764	414.990437	180.9522419	168.9955002	231.4186653	284.5462401	175.5484841	151.9069915	149.0805831	114.8964359	163.6332946	43.96060473	261.0514981	105.4964596	160.4372052
1595	PTPRD	93.70287415	158.4062349	111.9937224	171.0821196	140.5234323	93.37946145	125.2265711	298.4324229	88.6667418	156.7257413	77.34858103	601.2144646	148.8988225	87.52015542	213.3636261	234.2014375
1596	PTPRD	182.0512983	134.1912691	180.2638682	131.6016304	183.6907611	170.5190166	119.9814791	180.5641551	159.0785662	197.4999178	173.4710895	128.7003441	163.7887047	105.6277738	202.6954448	260.0189188
1597	CWC27	125.8295739	194.7286837	158.7856201	77.31595788	278.2915031	109.6193678	85.88838124	166.7710599	155.1667982	140.161232	85.6091091	68.02732474	78.70366331	99.591901	69.93585522	59.01138583
1598	CWC27	127.7418774	107.9583894	105.0899998	111.8613859	215.8366443	155.6324357	100.3123842	184.3259083	76.93143774	135.0644599	75.09570974	308.8808258	86.50312544	211.2555476	158.8373661	106.9581368
1599	CWC27	122.0049667	135.200226	71.33846699	159.5669769	282.8837721	155.6324357	81.95456225	598.1187636	234.7060812	661.3061765	277.1031689	239.0149247	187.8961331	202.2017384	339.0110948	241.5778607
1600	CWC27	100.9696277	102.9136048	44.49065683	136.5366916	79.90548109	81.19953169	83.92147175	66.4576404	108.8775432	138.887039	36.04594067	49.64156129	64.52282308	102.6098374	49.78484609	118.0227717
1601	MED23	119.7102025	131.1643983	242.3973717	133.2466508	326.9695548	216.5320845	186.2007654	117.8682679	91.92654849	81.54835317	186.2373602	261.0778409	173.0062509	137.3161059	116.1646409	62.69959744
1602	MED23	137.3033952	137.2181398	65.96890496	52.64065218	143.2787937	300.4382673	29.50364241	36.36361456	47.59317759	182.2096016	103.6320794	121.3460387	50.34198284	110.1546784	48.59949261	86.67297294
1603	MED23	214.1779981	173.5405886	41.42233567	116.796447	298.4974868	787.6354574	118.6702061	145.4544582	219.0590092	322.3708336	398.0072616	244.5306538	185.0599651	182.5851518	106.681813	162.281311
1604	MED23	259.6908226	256.2750552	497.8351083	273.0733832	225.0211824	377.5778224	125.8822076	173.0406486	240.5737333	699.5319671	299.6318819	187.5347871	297.797645	209.7465794	297.523723	278.4599769
1605	NRIP1	227.1816622	236.095917	212.4812404	52.64065218	270.9438727	247.6585717	241.9298678	122.8839389	219.7109705	221.7095852	67.58613877	152.6018366	110.6105538	86.01118723	411.317657	132.7756181
1606	NRIP1	96.38009912	121.0748292	21.47824813	116.796447	91.84538056	119.0926465	38.68255338	109.0908437	104.3138139	183.4837946	98.37537976	123.1846151	114.8648059	122.226424	103.1257526	60.85549164
1607	NRIP1	286.0806117	359.1886601	82.07759105	240.1729756	549.2353758	649.5962536	229.4727743	257.0531374	191.676633	335.1127638	362.712278	452.2897807	334.6678296	303.3026076	356.791397	232.3573317
1608	NRIP1	185.110984	161.4331056	141.1427734	136.5366916	577.7074438	296.3782907	132.4385726	71.47331138	174.0736769	251.0160246	144.9347198	112.153157	159.5344527	175.0403108	208.6222122	119.8668775
1609	MMAA	165.6054878	181.6122438	117.3632844	105.2813044	122.1543562	255.7785248	134.4054821	80.25073558	186.4609423	59.88707186	153.1952479	148.9246839	214.8397296	92.04706001	93.64292478	199.1634272
1610	MMAA	53.54449951	43.38514714	112.7608027	118.4414674	60.61795117	85.25950828	69.49746879	70.21939363	222.9707772	57.33868582	48.06125423	80.89735915	48.92389882	79.97531444	133.944943	110.6463484
1611	MMAA	148.7772165	87.77925119	47.55897799	85.54105979	93.68228818	81.19953169	126.5378441	146.708376	62.58828833	146.5321971	92.36772298	56.99586667	107.0653438	40.74214132	48.59949261	53.47906841
1612	MMAA	122.3874275	169.5047609	370.4997802	274.7184035	231.450359	272.0184312	298.3146066	394.9840892	204.7158598	166.9192854	157.7009905	174.6647527	182.223797	288.2129256	106.681813	189.9428981
1613	BAALC	244.3923942	230.0421755	435.7016048	230.3028533	112.0513643	250.3652227	128.5047536	346.0812972	232.7501972	100.6612484	425.7926742	71.70447742	68.06803314	235.3990387	215.734333	282.1481885
1614	BAALC	53.54449951	69.61802681	88.98131366	131.6016304	64.2917664	58.19299771	97.6898382	104.0751727	85.40693512	58.61287884	33.04211229	154.4404129	83.6669574	78.46634624	47.41413913	66.38780906
1615	BAALC	123.1523489	108.9673463	77.47510931	57.57571332	122.1543562	121.7992975	161.2865785	85.26640655	84.75497378	61.16126488	84.10719491	73.54305377	246.0375781	70.92150526	194.3979704	53.47906841
1616	BAALC	153.366745	151.3435365	128.1024085	194.1124049	241.5533509	182.6989463	97.6898382	120.3761034	149.2991461	115.9515647	68.33709586	132.3774968	177.260503	199.183802	122.0914083	171.5018401
1617	BIN2	132.3314059	141.2539674	685.0026992	118.4414674	141.4418861	105.5593912	496.9724655	188.0876615	246.4413853	256.1127967	108.137822	152.6018366	199.2408053	167.4954699	426.7272522	105.114031
1618	BIN2	120.4751239	153.3614504	97.41919686	115.1514266	84.49775012	115.0326699	158.6640325	134.1691985	114.0932339	327.4676057	89.36389459	102.9602753	156.6982846	131.2802331	167.1348404	94.04939617
1619	BIN2	146.0999915	66.59115608	243.9315323	49.35061142	85.41620393	73.07957853	68.18619579	87.77424204	131.69619	59.88707186	73.59379554	69.86590108	99.26588166	54.32285509	178.9883752	42.41443357
1620	BIN2	95.6151777	127.1285707	56.76394148	95.41118207	72.55785065	60.89964877	108.8356587	68.96547589	78.23536041	66.25803695	81.85432362	152.6018366	65.9409071	72.43047345	156.4666591	82.98476132
1621	PIGL	396.2292964	367.2603153	615.1983927	449.0905639	536.3770225	419.5309138	432.0644522	369.9057343	427.6866369	452.3385215	247.064885	406.3253721	558.7251053	455.7083955	413.6883639	553.2317422
1622	PIGL	291.4350616	304.7049869	228.5899265	278.0084443	179.0984921	178.6389697	196.6909494	220.6895228	417.9072169	110.8547926	370.9728061	196.7276688	246.0375781	324.4281623	456.3610891	215.7603794
1623	PIGL	148.7772165	136.2091829	163.3881018	157.9219565	183.6907611	96.08611251	102.9349302	85.26640655	185.808981	98.11286241	102.1301652	113.9917333	50.34198284	161.4595971	81.78939	171.5018401
1624	PIGL	149.9245986	143.2718813	241.6302914	189.1773438	123.07281	127.2125997	183.5782194	76.48898235	246.4413853	403.9191868	149.4404624	108.4760043	135.4270243	155.4237243	124.4621152	272.9276595
1625	GDF1	362.5727539	300.6691593	803.1330638	352.0343614	339.8279081	324.7981268	415.6735397	269.5923148	307.0737896	584.8545954	387.4938623	411.8411011	539.580971	255.0156253	798.9282444	374.3534789
1626	GDF1	210.7358517	196.7465975	453.3444515	174.3721603	141.4418861	223.2987122	509.429559	267.0844793	220.3629318	191.1289527	258.3292415	167.3104473	206.3312254	297.2667348	143.4277709	153.060782
1627	GDF1	24.47748549	13.11643983	0.76708029	0	23.87979895	6.766627641	0.655636498	3.76175323	3.259806684	1.274193018	3.00382839	7.354305377	13.47179823	9.053809182	0	9.220529036
1628	GDF1	170.577477	166.4778902	309.9004372	384.934769	348.0939923	175.9323187	163.9091245	244.51396	229.4903906	301.9837453	172.7201324	422.8725592	304.1790231	172.0223745	163.57878	210.228062
1629	NSMCE2	171.3423984	178.5853731	38.35401451	70.73587636	61.53640498	46.01306796	39.99382638	51.41062748	46.94121625	35.67740451	52.56699682	80.89735915	77.28557929	66.39460067	78.23332957	119.8668775
1630	NSMCE2	55.45680307	14.12539674	8.437883192	39.48048913	8.266084251	5.413302113	27.53673292	11.28525969	20.86276278	0	51.81603972	7.354305377	141.8084024	37.72420492	20.15100913	22.12926969
1631	NSMCE2	72.28507434	137.2181398	158.0185398	93.76616169	125.8281714	77.13955511	105.5574762	78.99681784	48.89710026	114.6773716	94.62059427	102.9602753	26.23455444	108.6457102	114.9792874	46.10264518
1632	NSMCE2	122.7698882	82.73446664	69.03722612	78.96097826	92.76383437	56.83967219	39.33818988	106.5830082	159.0785662	38.22579055	170.4672611	84.57451183	62.39569704	61.86769607	145.7984778	99.58171359
1633	IFITM10	340.7724933	406.6096348	322.1737219	194.1124049	366.4630685	335.624731	156.0414865	245.7678777	375.52973	282.8708501	241.8081854	341.9752	307.7242331	274.6322118	321.2307926	348.5359976
1634	IFITM10	123.9172703	73.65385445	407.3196341	64.15579484	91.84538056	64.95962536	134.4054821	73.98114686	71.71574705	215.3386201	114.8964359	264.7549936	137.5541503	76.95737804	178.9883752	97.73760778
1635	IFITM10	291.4350616	299.6602023	111.9937224	379.9997079	173.5877693	323.4448013	188.8233114	313.4794359	379.441498	338.9353429	723.9226419	439.4197463	265.1817124	322.9191941	476.5120983	398.3268544
1636	IFITM10	120.4751239	229.0332186	82.07759105	164.5020381	158.8925084	156.9857613	101.6236572	150.4701292	187.1129037	355.4998521	186.9883173	148.9246839	78.70366331	258.0335617	203.8807983	132.7756181
1637	ELF4	157.1913521	240.1317446	66.73598525	197.4024457	95.51919579	230.0653398	133.7498456	119.1221856	162.9903342	221.7095852	135.9232346	340.1366237	216.9668556	251.9976889	124.4621152	130.9315123
1638	ELF4	194.6725018	177.5764162	633.6083197	149.6968546	166.2401388	202.9988292	206.5254969	396.2380069	146.0393394	340.2095359	144.9347198	202.2433979	170.8791249	132.7892013	62.82373435	129.0874065
1639	ELF4	478.4583492	441.9231267	391.210948	391.5148506	468.4114409	465.5439817	356.0106184	747.3349751	415.2993715	516.0481724	346.1912219	915.6110194	297.797645	427.0379997	439.7661404	307.9656698
1640	ELF4	138.833238	144.2808382	280.7513862	152.9868954	90.00847295	185.4055974	236.6847758	100.3134195	217.7550865	124.8709158	259.0801986	433.9040172	184.3509231	169.0044381	145.7984778	49.79085679
1641	C8orf48	169.8125556	227.0153048	371.2668605	203.9825272	191.0383916	243.5985951	643.1794046	164.2632244	179.941329	256.1127967	267.3407267	216.9520086	276.5263846	316.8833214	144.6131243	171.5018401
1642	C8orf48	107.4714597	170.5137178	243.9315323	133.2466508	131.3388942	281.4917099	251.7644152	219.4356051	153.2109141	911.0480081	221.5323437	341.9752	141.0993604	313.865385	247.738877	256.3307072
1643	C8orf48	196.5848054	173.5405886	214.7824813	128.3115897	247.0640737	243.5985951	390.7593528	198.1190035	85.40693512	214.0644271	265.0878554	115.8303097	330.4135775	229.3631659	973.1752057	781.9008623
1644	C8orf48	55.45680307	43.38514714	100.487518	65.80081522	67.04712781	78.49288064	28.19236941	555.4855603	6.519613368	565.7417001	51.06508262	108.4760043	189.3142172	58.84975968	103.1257526	84.82886713
1645	CDADC1	85.28873851	72.64489754	123.4999267	85.54105979	27.55361417	177.2856442	59.66292132	91.53599527	56.7206363	39.49998357	33.04211229	97.44454624	68.77707515	39.23317312	64.00908783	64.54370325
1646	CDADC1	79.16936714	75.67176827	82.07759105	47.70559103	93.68228818	63.60629983	103.5905667	28.8401081	26.07845347	56.06449281	116.3983501	14.70861075	109.9015118	54.32285509	41.48737174	42.41443357
1647	CDADC1	122.0049667	222.9794772	121.1986859	176.0171807	122.1543562	185.4055974	147.5182121	179.3102373	198.1962464	480.3707679	64.58231038	147.0861075	218.3849396	143.3519787	119.7207013	140.1520413
1648	CDADC1	131.9489452	71.63594063	51.39437944	98.70122283	92.76383437	97.43943803	220.9494998	176.8024018	121.2648086	66.25803695	150.9423766	145.2475312	102.1020497	55.83182329	139.8717104	57.16728002
1649	SAMD10	155.2790486	140.2450105	187.9346711	286.2335462	71.63939684	226.0053632	177.677491	186.8337438	440.0739023	141.435425	227.5400005	134.2160731	214.8397296	165.9865017	483.6242191	149.3725704
1650	SAMD10	137.3033952	133.1823122	103.5558392	108.5713451	133.1758018	113.6793444	106.8687492	134.1691985	63.24024967	131.2418809	138.1761059	68.02732474	68.77707515	89.02912362	144.6131243	164.1254168
1651	SAMD10	440.9771996	357.1707462	553.0648892	626.752765	322.3772858	370.8111947	471.4026421	354.8587214	287.5149495	772.1609691	266.5897696	540.5414452	387.8459805	377.2420492	721.8802683	313.4979872
1652	SAMD10	62.34109586	86.77029428	225.5216053	116.796447	118.4805409	115.0326699	235.3735028	165.5171421	127.784422	89.19351128	96.87346556	77.22020646	293.5433929	87.52015542	220.475747	125.3991949
1653	EXO5	130.8015631	111.994217	92.81671511	90.47612093	215.8366443	96.08611251	175.054945	81.50465332	93.23047116	129.9676879	153.1952479	156.2789893	62.39569704	241.4349115	177.8030217	114.33456
1654	EXO5	106.7065383	131.1643983	81.31051076	65.80081522	97.3561034	128.5659252	132.4385726	115.3604324	137.5638421	277.774078	154.6971621	69.86590108	149.6078645	120.7174558	133.944943	189.9428981
1655	EXO5	305.9685687	249.2123568	269.2451819	230.3028533	242.4718047	246.3052461	223.5720458	221.9434406	240.5737333	182.2096016	203.5093734	275.7864516	239.6562	298.775703	493.107047	213.9162736
1656	EXO5	169.4300949	129.1464845	319.1054007	278.0084443	198.386022	104.2060657	84.57710824	119.1221856	190.3727103	152.9031622	146.436634	145.2475312	99.26588166	128.2622967	152.9105987	210.228062
1657	CCM2L	123.1523489	149.3256227	22.24532842	179.3072215	127.665079	140.7458549	119.9814791	91.53599527	162.3383729	44.59675564	513.6546546	51.48013764	185.0599651	194.6568974	207.4368587	101.4258194
1658	CCM2L	112.443449	172.5316317	88.21423337	121.7315082	89.09001915	189.465574	167.8429435	101.5673372	122.5687313	119.7741437	108.8887791	51.48013764	173.7152929	161.4595971	188.471203	160.4372052
1659	CCM2L	61.19371373	56.50158697	52.92854002	126.6665693	79.90548109	101.4994146	140.3062106	68.96547589	66.50005635	110.8547926	114.1454788	182.0190581	77.9946213	92.04706001	75.86262261	49.79085679
1660	CCM2L	135.7735523	117.0390016	94.3508757	47.70559103	67.04712781	143.452506	181.61131	150.4701292	308.3777123	313.4514825	96.87346556	71.70447742	192.1503852	158.4416607	90.08686435	57.16728002
1661	LRIT2	127.3594167	121.0748292	87.44715308	65.80081522	121.2359023	113.6793444	736.9354238	111.5986792	155.1667982	118.4999507	186.2373602	25.74006882	129.7546882	89.02912362	399.4641222	121.7109833
1662	LRIT2	122.3874275	115.0210878	78.2421896	152.9868954	175.4246769	112.3260188	83.92147175	101.5673372	58.67652031	335.1127638	186.9883173	68.02732474	389.9731065	161.4595971	259.5924117	81.14065552
1663	LRIT2	130.8015631	70.62698372	61.36642322	69.09085598	59.69949737	48.71971902	95.06729221	77.74290009	69.1079017	91.74189732	61.57848199	88.25166452	47.50581479	60.35872788	30.81919044	106.9581368
1664	LRIT2	43.60052103	56.50158697	103.5558392	67.4458356	64.2917664	64.95962536	217.0156808	47.64887425	89.31870314	35.67740451	31.54019809	141.5703785	39.70635266	113.1726148	46.22878565	51.6349626
1665	SLC7A4	125.8295739	79.70759591	70.5713867	65.80081522	76.23166587	119.0926465	55.07346583	94.04383076	99.75008453	73.90319506	370.9728061	108.4760043	42.54252071	82.99325083	135.1302965	119.8668775
1666	SLC7A4	139.2156987	147.3077089	49.86021886	111.8613859	148.7895165	92.02613592	190.7902209	278.369739	199.5001691	941.6286405	157.7009905	161.7947183	112.7376799	67.90356886	50.97019957	90.36118455
1667	SLC7A4	165.2230271	188.6749422	332.9128459	228.6578329	196.5491144	322.0914757	211.1149524	238.2443713	162.9903342	96.83866939	169.716304	410.0025248	285.0348888	181.0761836	170.6909009	208.3839562
1668	SLC7A4	68.07800652	31.27766422	46.02481741	95.41118207	192.8752992	64.95962536	51.79528334	67.71155814	68.45594036	35.67740451	147.1875911	7.354305377	53.8871929	27.16142755	34.37525087	106.9581368
1669	MAGIX	195.0549625	168.495804	182.5651091	143.1167731	212.1628291	81.19953169	105.5574762	164.2632244	482.4513892	124.8709158	125.4098353	121.3460387	559.4341473	185.6030882	632.9787574	121.7109833
1670	MAGIX	276.9015546	220.9615633	264.6427001	212.2076291	292.986764	272.0184312	209.8036794	324.7646955	200.8040917	228.0805503	319.1567664	220.6291613	126.2094781	251.9976889	766.9237004	634.3723977
1671	MAGIX	487.6374063	390.4663243	1045.530436	419.480197	515.252585	335.624731	621.5434001	550.4698894	219.7109705	507.1288213	488.8730704	498.2541893	600.558584	341.0268125	509.7019957	477.6234041
1672	MAGIX	319.7371542	379.3677983	237.79489	917.9213723	334.3171853	562.9834198	314.705519	581.8178329	307.725751	398.8224147	531.677625	432.0654409	451.6597615	469.2891093	164.7641335	300.5892466
1673	ANKRD65	162.5458021	180.6032869	225.5216053	200.6924864	382.995237	163.7523889	203.2473144	179.3102373	302.5100603	335.1127638	368.7199348	327.2665893	332.5407036	209.7465794	163.57878	379.8857963
1674	ANKRD65	102.4994705	208.8540804	49.86021886	149.6968546	148.7895165	253.0718738	77.36510677	170.5328131	71.71574705	253.5644106	95.37155137	437.5811699	150.3169065	159.9506289	53.34090652	140.1520413
1675	ANKRD65	87.20104207	45.40306096	23.01240871	60.86575408	146.9526089	27.06651056	126.5378441	40.12536779	369.662078	47.14514168	126.9117495	29.41722151	72.32228521	43.76007771	456.3610891	27.66158711
1676	ANKRD65	75.72722074	82.73446664	59.83226264	88.83110055	59.69949737	41.95309138	89.82220023	117.8682679	37.1617962	36.95159753	208.7660731	60.67301936	46.08773077	48.2869823	45.04343217	73.76423229
1677	SPIB	183.1986805	189.6838991	385.0743057	361.9044837	147.8710627	285.5516865	339.619706	224.4512761	296.6424082	169.4676714	334.9268654	382.4238796	226.8934438	253.5066571	304.6358439	390.9504311
1678	SPIB	87.58350278	94.84194956	84.37883192	60.86575408	80.8239349	135.3325528	318.639338	71.47331138	80.19124443	189.8547597	69.83901006	110.3145807	185.0599651	104.1188056	199.1393843	97.73760778
1679	SPIB	203.8515589	156.3883211	534.6549623	131.6016304	179.0984921	213.8254335	87.85529073	154.2318824	253.61296	110.8547926	136.6741917	95.6059699	37.57922663	84.50221903	82.97474348	154.9048878
1680	SPIB	97.90994197	93.83299265	121.9657661	54.28567256	79.90548109	87.96615934	49.82837385	90.28207753	99.09812319	61.16126488	332.6739941	33.0943742	53.8871929	73.93944165	55.71161348	90.36118455
1681	TSKU	133.8612488	152.3524934	158.7856201	111.8613859	158.8925084	190.8188995	277.9898752	154.2318824	53.46082962	128.6934949	206.5132018	272.1092989	303.4699811	185.6030882	238.2560491	328.2508337
1682	TSKU	148.3947558	92.82403574	49.09313857	64.15579484	152.4633317	86.61283381	88.51092723	89.02815978	113.4412726	76.4515811	129.1646208	75.38163011	115.5738479	82.99325083	64.00908783	57.16728002
1683	TSKU	330.4460541	465.1291356	347.4873715	384.934769	370.1368837	366.7512182	327.818249	388.7145005	234.7060812	313.4514825	307.1414528	176.503329	540.999055	377.2420492	993.3262148	477.6234041
1684	TSKU	135.7735523	114.0121309	138.0744522	74.02591712	105.6221876	132.6259018	78.02074326	115.3604324	206.0197824	166.9192854	69.08805296	73.54305377	79.41270533	199.183802	190.84191	248.954284
1685	CNTFR	280.343701	227.0153048	271.5464227	417.8351767	404.1196745	240.891944	237.3404123	331.0342843	171.4658316	358.0482381	181.7316176	419.1954065	49.63294083	236.9080069	2215.425651	213.9162736
1686	CNTFR	471.1915957	362.2155308	582.9810206	534.6316237	326.051101	641.4763004	388.7924433	450.1564699	487.0151186	876.6447966	583.4936647	503.7699183	488.5299462	461.7442683	554.7454278	641.7488209
1687	CNTFR	403.1135892	480.2634893	2519.858753	654.7181114	972.6425802	641.4763004	600.5630322	585.5795862	768.6624161	643.4674743	838.0681207	1176.68886	467.2586858	485.8877594	523.9262374	614.0872338
1688	CNTFR	222.5921337	236.095917	181.0309485	299.3937093	261.7593346	330.2114289	241.9298678	308.4637649	593.2848165	364.4192032	322.9115519	222.4677377	247.4556621	236.9080069	133.944943	223.1368027
1689	WDR47	339.6251112	303.69603	336.7482474	388.2248098	367.3815223	475.0172604	495.005556	472.7269893	485.0592346	1144.22533	388.9957765	439.4197463	644.5191888	363.6613355	1009.921163	645.4370325
1690	WDR47	45.51282459	94.84194956	43.72357654	37.83546875	3.673815223	66.31295088	42.61637237	62.69588717	40.42160288	48.4193347	58.5746536	58.83444302	9.217546154	39.23317312	92.45757131	60.85549164
1691	WDR47	146.0999915	174.5495455	146.5123354	78.96097826	121.2359023	93.37946145	112.7694777	91.53599527	134.9559967	779.8061272	89.36389459	71.70447742	95.01162959	61.86769607	124.4621152	260.0189188
1692	WDR47	74.57983861	116.0300447	169.5247441	97.05620245	51.43341312	47.36639349	75.39819727	41.37928553	67.15201769	87.91931826	62.32943908	34.93295054	140.3903183	73.93944165	81.78939	49.79085679
1693	NFATC2IP	162.5458021	143.2718813	131.1707296	261.5582405	142.3603399	94.73278698	140.9618471	156.7397179	85.40693512	95.56447637	105.1339936	187.5347871	672.1718272	107.136742	199.1393843	84.82886713
1694	NFATC2IP	53.92696022	35.31349186	80.54343047	49.35061142	94.60074198	77.13955511	66.8749228	26.33227261	60.63240432	24.20966735	9.762442266	11.03145807	9.926588166	69.41253706	78.23332957	57.16728002
1695	NFATC2IP	249.3643834	276.4541934	431.0991231	233.592894	437.1840115	343.7446842	508.118286	285.8932455	434.2062503	327.4676057	170.4672611	235.3377721	630.3383485	347.0626853	376.9424061	461.0264518
1696	NFATC2IP	115.120674	91.81507883	120.4316056	116.796447	90.92692676	117.739321	92.44474622	57.6802162	59.32848165	96.83866939	134.4213204	126.8617678	67.35899113	117.6995194	80.60403652	154.9048878
1697	CST9L	297.9368937	152.3524934	385.841386	200.6924864	276.4545955	197.5855271	255.6982342	351.0969682	219.7109705	172.0160575	2186.787068	338.2980473	218.3849396	199.183802	909.1661178	212.0721678
1698	CST9L	204.6164803	145.2897951	228.5899265	164.5020381	216.7550981	175.9323187	91.13347322	105.3290904	156.4707208	177.1128295	174.2220466	148.9246839	136.8451083	144.8609469	264.3338257	239.7337549
1699	CST9L	333.8882005	300.6691593	245.4656929	327.3590557	374.7291527	372.1645203	287.8244226	249.5296309	183.2011356	452.3385215	274.0993405	283.140757	182.223797	258.0335617	237.0706957	403.8591718
1700	CST9L	262.7505083	206.8361666	159.5527004	167.7920788	237.8795357	247.6585717	237.3404123	185.579826	359.2306966	309.6289035	410.0225752	341.9752	840.214784	277.6501482	214.5489796	293.2128233
1701	EFHB	131.5664845	165.4689333	293.0246709	189.1773438	50.51495931	280.1383843	123.9152981	151.724047	232.0982359	99.38705543	289.8694396	301.5265205	163.7887047	258.0335617	357.9767504	291.3687175
1702	EFHB	349.5690897	413.6723332	460.2481741	427.7052989	440.8578267	416.8242627	744.8030617	361.1283101	550.2553683	772.1609691	639.815447	615.9230753	417.625745	736.3764801	604.5302739	536.6347899
1703	EFHB	289.5227581	339.0095218	915.1267862	764.9344769	459.2269028	515.6170263	367.1564389	363.6361456	430.2944823	637.0965092	403.2639613	292.3336387	490.6570722	368.1882401	514.4434096	304.2774582
1704	EFHB	258.1609798	264.3467105	220.1520433	352.0343614	477.5959789	401.9376819	546.8008393	223.1973583	319.461055	756.8706529	283.1108257	527.6714108	472.2219799	458.7263319	324.786853	241.5778607
1705	KCNN2	276.5190939	272.4183658	171.0589047	266.4933016	420.651843	289.611663	329.7851585	339.8117085	601.7603139	206.419269	388.2448194	507.447071	271.5630905	288.2129256	467.0292704	226.8250143
1706	KCNN2	101.7345491	156.3883211	214.015401	113.5064063	153.3817855	169.165691	126.5378441	195.611168	154.5148368	197.4999178	356.7046213	134.2160731	128.3366041	137.3161059	72.30656217	140.1520413
1707	KCNN2	108.6188419	83.74342355	332.1457657	115.1514266	180.0169459	150.2191336	47.20582786	299.6863407	75.62751507	31.85482546	103.6320794	180.1804817	54.59623491	70.92150526	120.9060548	82.98476132
1708	KCNN2	113.5908311	122.0837861	26.84781016	646.4930095	79.90548109	75.78622958	112.7694777	146.708376	46.94121625	448.5159425	134.4213204	97.44454624	44.66964675	99.591901	43.8580787	88.51707875
1709	PPARG	95.6151777	153.3614504	142.676934	180.9522419	203.8967449	226.0053632	857.5725394	185.579826	67.15201769	448.5159425	184.735446	235.3377721	225.4753598	220.3093568	175.4323148	237.8896491
1710	PPARG	159.4861164	210.8719942	112.7608027	120.0864878	311.3558401	223.2987122	220.9494998	151.724047	144.7354168	262.4837618	83.35623781	239.0149247	76.57653728	193.1479292	56.89696696	228.6691201
1711	PPARG	207.2937053	247.194443	571.4748162	304.3287704	300.3343944	288.2583375	394.6931718	225.7051938	355.9708899	243.3708665	501.6393411	380.5853033	341.7582497	191.638961	417.2444244	285.8364001
1712	PPARG	92.17303131	149.3256227	51.39437944	75.6709375	188.2830302	113.6793444	135.0611186	100.3134195	59.32848165	203.8708829	13.51722775	158.1175656	64.52282308	143.3519787	155.2813057	154.9048878
1713	CKAP5	242.4800907	138.2270967	173.3601456	67.4458356	13.77680708	40.59976585	42.61637237	42.63320328	26.73041481	42.0483696	16.52105614	86.41308818	9.926588166	9.053809182	53.34090652	35.03801034
1714	CKAP5	111.6785276	79.70759591	37.58693422	55.93069294	64.2917664	27.06651056	38.68255338	27.58619036	63.24024967	10.19354415	62.32943908	34.93295054	34.74305858	33.19730033	26.07777652	18.44105807
1715	CKAP5	242.4800907	222.9794772	640.5120423	190.8223641	222.265821	263.898478	175.054945	248.2757132	325.9806684	84.09673921	249.3177563	119.5074624	246.0375781	274.6322118	290.4116022	317.1861988
1716	CKAP5	173.254702	200.7824251	47.55897799	157.9219565	188.2830302	226.0053632	85.23274474	107.8369259	322.7208617	80.27416015	120.9040927	185.6962108	125.5004361	173.5313426	228.7732213	160.4372052
1717	TAF11	151.4544415	141.2539674	56.76394148	134.8916712	142.3603399	128.5659252	96.37856521	121.6300211	101.7059685	773.4351621	101.3792081	207.7591269	68.77707515	64.88563247	81.78939	355.9124208
1718	TAF11	209.9709302	185.6480715	127.3353282	126.6665693	173.5877693	170.5190166	118.0145696	160.5014712	234.0541199	236.9999014	214.0227728	178.3419054	192.8594272	161.4595971	205.0661517	121.7109833
1719	TAF11	238.6554835	277.4631503	92.81671511	146.4068139	245.2271661	289.611663	201.9360414	282.1314923	264.6963027	293.0643942	284.6127399	411.8411011	293.5433929	288.2129256	276.1873604	291.3687175
1720	TAF11	184.7285233	229.0332186	105.85708	125.0215489	236.0426281	219.2387356	147.5182121	141.692705	106.2696979	342.7579219	307.8924099	251.8849592	342.4672917	147.8788833	412.5030104	182.5664749
1721	ESCO2	342.3023362	281.498978	223.9874447	411.2550951	400.4458593	232.7719909	276.6786022	186.8337438	352.0591219	256.1127967	199.0036308	1121.53157	344.5944178	419.4931588	174.2469613	188.0987923
1722	ESCO2	116.2680561	63.56428535	169.5247441	92.12114131	111.1329105	86.61283381	73.43128778	46.39495651	131.69619	107.0322135	153.946205	145.2475312	21.98030237	134.2981695	85.34545044	40.57032776
1723	ESCO2	48.95497098	81.72550973	27.61489045	31.25538723	53.27032073	21.65320845	173.0880355	75.23506461	35.20591219	98.11286241	127.6627066	58.83444302	52.46910888	69.41253706	129.2035291	29.50569292
1724	ESCO2	198.4971089	163.4510195	135.7732114	167.7920788	83.57929631	97.43943803	154.7302135	80.25073558	164.2942569	114.6773716	114.1454788	55.15729033	158.8254107	159.9506289	148.1691848	153.060782
1725	MAPKAPK5	107.8539204	73.65385445	51.39437944	134.8916712	73.47630445	51.42637007	11.14582047	110.3447614	131.69619	28.0322464	100.6282511	91.92881721	46.08773077	70.92150526	182.5444357	70.07602067
1726	MAPKAPK5	94.85025628	79.70759591	73.63970786	85.54105979	35.81969842	96.08611251	110.8025682	55.17238071	55.41671363	103.2096345	137.4251488	136.0546495	98.55683965	58.84975968	91.27221783	62.69959744
1727	MAPKAPK5	93.32041344	74.66281136	77.47510931	78.96097826	61.53640498	94.73278698	79.98765276	46.39495651	88.6667418	38.22579055	215.524687	389.778185	75.86749527	57.34079148	161.208073	95.89350197
1728	MAPKAPK5	193.9075804	105.9404756	157.2514595	131.6016304	63.37331259	128.5659252	89.82220023	109.0908437	116.0491179	112.1289856	120.9040927	34.93295054	141.8084024	117.6995194	117.3499943	116.1786659
1729	RFX7	204.998941	209.8630373	464.8506559	273.0733832	198.386022	253.0718738	76.70947027	392.4762537	178.6374063	755.5964599	351.4479216	242.6920774	348.1396278	206.728643	205.0661517	348.5359976
1730	RFX7	311.7054793	314.794556	213.2483207	278.0084443	232.3688128	219.2387356	188.1676749	388.7145005	400.3042608	268.8547269	397.2563045	367.7152688	302.7609391	378.7510174	305.8211974	473.9351925
1731	RFX7	281.4910832	294.6154178	405.0183932	358.614443	156.137147	213.8254335	196.6909494	4399.997362	172.7697542	197.4999178	120.1531356	288.656486	246.0375781	289.7218938	136.31565	254.4866014
1732	RFX7	95.23271699	42.37619023	80.54343047	69.09085598	41.33042125	29.77316162	22.94727743	168.0249776	66.50005635	12.74193018	25.53254131	60.67301936	145.3536124	28.67039574	96.01363174	110.6463484
1733	ASPH	335.8005041	415.690247	265.4097804	529.6965625	424.3256582	473.6639349	175.7105815	433.8555392	367.706194	431.9514332	799.7693087	4013.612159	340.3401657	482.869823	532.2237117	424.1443357
1734	ASPH	261.9855869	305.7139438	432.6332837	335.5841576	264.514696	300.4382673	308.1491541	299.6863407	238.6178493	344.0321149	160.7048188	165.471871	248.8737462	316.8833214	307.0065509	461.0264518
1735	ASPH	291.0526009	308.7408145	681.934378	233.592894	222.265821	391.1110777	218.3269538	482.7583312	279.0394521	332.5643778	397.2563045	209.5977032	194.2775112	208.2376112	288.0408952	278.4599769
1736	ASPH	121.2400453	110.9852601	69.80430641	82.25101903	101.0299186	152.9257847	76.70947027	410.0311021	55.41671363	164.3708994	214.0227728	82.73593549	76.57653728	101.1008692	169.5055474	77.4524439
1737	HPS4	176.3143877	109.9763032	38.35401451	325.7140353	190.1199378	219.2387356	80.64328926	120.3761034	202.7599757	258.6611827	209.5170302	183.8576344	12.76275621	114.681583	227.5878678	112.4904542
1738	HPS4	32.50916042	49.4388886	50.62729915	18.09522419	37.65660603	33.83313821	41.96073587	16.30093066	32.59806684	50.96772073	47.31029714	29.41722151	6.381378107	10.56277738	42.67272522	12.90874065
1739	HPS4	69.60784937	47.42097478	108.1583209	90.47612093	70.72094303	44.65974243	81.95456225	91.53599527	50.85298427	157.9999343	63.08039618	33.0943742	75.15845326	120.7174558	4.741413913	64.54370325
1740	HPS4	77.25706358	134.1912691	118.897445	174.3721603	180.0169459	148.8658081	99.0011112	221.9434406	86.71085779	123.5967228	208.015116	112.153157	185.0599651	117.6995194	94.82827826	31.34979872
1741	MOB1B	203.8515589	181.6122438	188.7017514	134.8916712	336.1540929	109.6193678	131.7829361	145.4544582	155.8187595	188.5805667	982.2518834	1046.14994	103.5201337	96.5739646	154.0959522	106.9581368
1742	MOB1B	116.2680561	141.2539674	139.6086128	167.7920788	122.1543562	124.5059486	109.4912952	260.8148906	88.6667418	73.90319506	145.6856769	123.1846151	82.24887337	170.5134063	119.7207013	165.9695226
1743	MOB1B	216.0903016	159.4151918	171.0589047	131.6016304	238.7979895	263.898478	204.5585874	260.8148906	177.3334836	205.145076	151.6933337	158.1175656	315.5236953	318.3922896	180.1737287	271.0835537
1744	MOB1B	78.02198501	107.9583894	122.7328464	69.09085598	97.3561034	87.96615934	45.89455486	71.47331138	20.21080144	61.16126488	131.417492	33.0943742	168.7519988	75.44840985	16.5949487	35.03801034
1745	C1orf86	172.4897806	219.9526064	251.6023352	174.3721603	248.9009813	167.8123655	249.7975057	322.2568601	140.8236487	135.0644599	241.8081854	384.2624559	195.6955953	143.3519787	174.2469613	204.6957446
1746	C1orf86	302.1439615	169.5047609	1747.408901	217.1426902	266.3516036	226.0053632	506.807013	176.8024018	764.0986867	245.9192525	259.8311557	329.1051656	329.7045355	209.7465794	630.6080504	230.5132259
1747	C1orf86	239.8028657	137.2181398	204.0433572	92.12114131	109.2960029	201.6455037	152.763304	112.8525969	275.1276841	105.7580205	329.6701658	112.153157	123.3733101	92.04706001	53.34090652	186.2546865
1748	C1orf86	157.1913521	164.4599764	74.40678815	113.5064063	131.3388942	123.1526231	166.5316705	51.41062748	91.92654849	99.38705543	290.6203967	113.9917333	113.4467219	92.04706001	725.4363287	134.6197239
1749	ASB4	56.98664591	78.698639	151.8818975	55.93069294	133.1758018	106.9127167	130.4716631	135.4231163	187.764865	82.82254619	30.78924099	29.41722151	63.10473905	98.0829328	1079.857019	92.20529036
1750	ASB4	372.1342716	234.0780032	240.8632111	261.5582405	230.5319052	240.891944	250.4531422	303.4480939	248.3972693	412.8385379	244.0610567	275.7864516	205.6221834	223.3272931	254.8509978	217.6044852
1751	ASB4	393.9345321	338.0005649	589.1176629	509.956318	429.836381	414.1176116	563.1917518	514.1062748	352.7110832	973.483466	358.9574926	733.5919613	462.2953917	463.2532365	944.7267222	684.1632545
1752	ASB4	258.9259012	238.1138308	415.7575173	192.4673845	395.8535902	327.5047778	515.9859239	180.5641551	268.6080708	174.5644435	332.6739941	194.8890925	237.529074	241.4349115	431.4686661	210.228062
1753	FRS3	190.465434	125.1106569	207.8787586	106.9263247	160.729416	186.7589229	327.818249	166.7710599	144.7354168	142.7096181	99.87729395	961.575428	309.8513592	328.9550669	109.05252	149.3725704
1754	FRS3	111.2960668	96.85986338	98.18627715	121.7315082	138.6865247	128.5659252	66.2192863	87.77424204	33.90198951	56.06449281	155.4481192	62.5115957	86.50312544	128.2622967	105.4964596	114.33456
1755	FRS3	143.4227666	142.2629243	800.831823	292.8136277	133.1758018	154.2791102	142.9287566	68.96547589	124.5246153	81.54835317	124.6588782	158.1175656	57.43240296	134.2981695	78.23332957	224.9809085
1756	FRS3	64.63586013	57.51054388	93.5837954	19.74024457	106.5406415	66.31295088	45.23891836	65.20372266	13.69118807	45.87094866	90.86580878	36.77152688	44.66964675	33.19730033	242.997463	40.57032776
1757	LCN12	68.46046724	135.200226	454.8786121	83.89603941	88.17156534	113.6793444	58.35164832	195.611168	89.31870314	136.338653	76.59762393	198.5662452	85.79408343	134.2981695	27.26313	143.840253
1758	LCN12	137.3033952	149.3256227	151.1148172	113.5064063	75.31321206	174.5789931	234.7178663	80.25073558	157.1226822	219.1611992	234.2986144	573.6358194	198.5317633	132.7892013	81.78939	171.5018401
1759	LCN12	239.8028657	187.6659853	248.534014	384.934769	199.3044758	324.7981268	443.8659092	203.1346744	369.0101166	416.661117	174.9730037	603.0530409	217.6758976	224.8362613	439.7661404	610.3990222
1760	LCN12	162.1633414	195.7376406	149.5806566	143.1167731	208.4890139	216.5320845	137.6836646	313.4794359	268.6080708	355.4998521	85.6091091	509.2856473	112.0286379	164.4775335	164.7641335	215.7603794
1761	ARMS2	248.2170013	226.0063479	135.0061311	210.5626087	287.4760412	296.3782907	248.4862327	218.1816874	317.505171	142.7096181	154.6971621	277.625028	250.2918302	227.8541977	195.5833239	267.395342
1762	ARMS2	193.9075804	149.3256227	92.04963482	74.02591712	150.6264241	66.31295088	227.5058648	250.7835487	92.57850982	98.11286241	171.2182182	69.86590108	36.1611426	123.7353921	61.63838087	256.3307072
1763	ARMS2	364.8675181	475.2187047	395.8134297	475.41089	391.2613212	548.0968389	378.3022594	628.2127895	1153.971566	597.5965256	1143.707659	262.9164172	746.6212385	398.367604	433.839373	507.129097
1764	ARMS2	220.2973694	181.6122438	699.5772247	157.9219565	400.4458593	230.0653398	194.0684034	307.2098471	258.1766894	236.9999014	258.3292415	351.1680817	319.0689053	251.9976889	250.1095839	154.9048878
1765	KIAA0232	163.6931842	324.8841251	204.0433572	491.8610938	324.2141934	549.4501645	312.0829731	297.1785052	375.52973	206.419269	480.6125423	288.656486	501.2927024	286.7039574	670.9100687	396.4827485
1766	KIAA0232	319.7371542	238.1138308	2351.101089	220.432731	314.1112015	213.8254335	336.3415235	194.3572502	285.5590655	198.7741109	424.29076	246.3692301	242.4923681	375.733081	310.5626113	164.1254168
1767	KIAA0232	286.8455331	348.090134	431.8662034	575.7571332	270.9438727	376.2244969	340.2753425	351.0969682	287.5149495	586.1287884	486.6201991	455.9669334	184.3509231	417.9841906	235.8853422	1086.17832
1768	KIAA0232	214.1779981	224.997391	128.1024085	258.2681997	279.2099569	243.5985951	264.8771452	772.4133299	217.1031252	262.4837618	326.6663374	606.7301936	224.7663178	255.0156253	226.4025143	230.5132259
1769	ICMT	239.0379443	232.0600894	47.55897799	101.9912636	228.6949976	96.08611251	107.5243857	147.9622937	214.4952798	76.4515811	99.12633686	97.44454624	195.6955953	101.1008692	157.6520126	267.395342
1770	ICMT	84.9062778	71.63594063	25.31364958	29.61036685	29.39052178	18.9465574	43.92764537	3.76175323	2.607845347	1.274193018	5.256699682	22.06291613	60.97761302	52.81388689	13.03888826	9.220529036
1771	ICMT	137.6858559	109.9763032	7.670802902	50.9956318	45.00423648	63.60629983	22.29164093	67.71155814	70.41182437	19.11289527	224.5361721	20.22433979	44.66964675	24.14349115	109.05252	22.12926969
1772	ICMT	132.7138667	163.4510195	223.2203644	131.6016304	118.4805409	155.6324357	113.4251142	165.5171421	76.2794764	109.5805996	80.35240942	273.9478753	201.3679314	176.549279	155.2813057	101.4258194
1773	DNAJC2	113.5908311	106.9494325	61.36642322	69.09085598	146.0341551	147.5124826	103.5905667	117.8682679	74.32359239	77.72577412	44.30646875	86.41308818	22.68934438	170.5134063	92.45757131	153.060782
1774	DNAJC2	96.76255984	162.4420626	212.4812404	83.89603941	80.8239349	96.08611251	102.9349302	95.2977485	121.91677	49.69352771	35.29498358	62.5115957	102.8110917	73.93944165	56.89696696	191.7870039
1775	DNAJC2	172.1073199	88.7882081	128.8694888	50.9956318	158.8925084	79.84620617	123.2596616	57.6802162	94.53439383	26.75805338	229.7928718	615.9230753	126.9185201	64.88563247	59.26767391	68.23191487
1776	DNAJC2	136.156013	125.1106569	154.1831383	101.9912636	119.3989947	82.55285722	224.2276823	70.21939363	55.41671363	127.4193018	58.5746536	77.22020646	214.8397296	129.7712649	180.1737287	175.1900517
1777	RASGEF1C	232.9185729	156.3883211	149.5806566	172.72714	195.6306606	173.2256676	190.7902209	161.7553889	231.4462746	203.8708829	259.8311557	209.5977032	132.5908562	214.273484	124.4621152	110.6463484
1778	RASGEF1C	71.13769221	81.72550973	95.11795599	108.5713451	85.41620393	101.4994146	74.74256077	141.692705	53.46082962	44.59675564	73.59379554	73.54305377	87.21216746	30.17936394	66.37979478	59.01138583
1779	RASGEF1C	277.6664761	267.3735812	335.2140868	276.3634239	315.0296553	327.5047778	635.9674031	201.8807567	474.6278532	406.4675728	359.7084497	340.1366237	396.3544846	194.6568974	376.9424061	254.4866014
1780	RASGEF1C	29.06701402	21.18809512	72.87262757	26.32032609	123.07281	28.41983609	71.46437828	36.36361456	19.5588401	30.58063244	36.79689777	38.61010323	36.87018462	48.2869823	11.85353478	27.66158711
1781	COX15	197.7321875	234.0780032	68.27014583	93.76616169	88.17156534	96.08611251	155.38585	94.04383076	83.45105111	14.0161232	87.8619804	62.5115957	82.24887337	101.1008692	94.82827826	123.5550891
1782	COX15	195.8198839	141.2539674	49.86021886	110.2163655	49.5965055	39.24644032	58.35164832	84.01248881	5.867652031	14.0161232	40.55168326	18.38576344	76.57653728	75.44840985	13.03888826	49.79085679
1783	COX15	351.4813932	273.4273227	158.0185398	218.7877106	171.7508617	132.6259018	180.9556735	186.8337438	181.897213	70.08061601	149.4404624	53.31871398	293.5433929	161.4595971	59.26767391	118.0227717
1784	COX15	8.796596349	6.053741462	0.76708029	1.645020381	0.918453806	6.766627641	1.966909494	2.507835487	0	7.64515811	0.750957097	0	0.709042012	0	0	7.376423229
1785	GEMIN2	118.9452811	104.9315187	102.7887589	47.70559103	174.5062231	105.5593912	70.80874179	157.9936357	11.73530406	34.40321149	99.12633686	88.25166452	90.0483355	92.04706001	221.6611004	46.10264518
1786	GEMIN2	82.22905282	63.56428535	72.87262757	47.70559103	33.064337	58.19299771	53.10655634	57.6802162	26.07845347	44.59675564	175.7239608	40.44867957	121.955226	138.8250741	53.34090652	59.01138583
1787	GEMIN2	89.87826704	130.1554414	110.4595618	115.1514266	256.2486118	85.25950828	81.29892575	46.39495651	146.0393394	80.27416015	117.1493072	251.8849592	151.0259485	105.6277738	136.31565	123.5550891
1788	GEMIN2	148.3947558	142.2629243	77.47510931	44.41555027	72.55785065	98.79276356	224.2276823	99.05950173	116.7010793	68.80642299	111.8926075	123.1846151	91.46641953	280.6680846	472.9560378	77.4524439
1789	RNF7	64.63586013	92.82403574	21.47824813	95.41118207	15.6137147	109.6193678	92.44474622	265.8305616	52.15690694	78.99996714	94.62059427	136.0546495	97.84779763	82.99325083	128.0181757	90.36118455
1790	RNF7	127.3594167	88.7882081	78.2421896	180.9522419	235.1241742	87.96615934	156.0414865	149.2162115	95.83831651	52.24191375	163.7086472	99.28312259	107.0653438	61.86769607	413.6883639	182.5664749
1791	RNF7	103.6468526	50.44784551	7.670802902	23.03028533	5.510722834	33.83313821	28.19236941	23.82443713	44.3333709	103.2096345	99.12633686	38.61010323	109.1924698	60.35872788	17.78030217	27.66158711
1792	RNF7	153.7492057	128.1375276	256.2048169	233.592894	195.6306606	140.7458549	298.9702431	384.9527472	290.1227949	387.3546776	255.3254131	680.2732474	656.572903	134.2981695	1898.936272	413.0797008
1793	ZNF230	270.7821833	405.6006779	184.0992696	437.5754212	316.8665629	456.070703	405.1833558	283.38541	301.2061376	461.2578726	382.2371626	259.2392645	309.8513592	211.2555476	314.1186717	241.5778607
1794	ZNF230	73.43245648	125.1106569	11.50620435	85.54105979	152.4633317	129.9192507	62.28546731	71.47331138	71.06378571	15.29031622	81.85432362	121.3460387	154.5711586	116.1905512	39.11666478	103.2699252
1795	ZNF230	229.4764265	261.3198398	487.0959843	302.68375	250.7378889	334.2714055	290.4469686	422.5702795	274.4757228	141.435425	525.6699682	503.7699183	158.1163686	316.8833214	465.843917	300.5892466
1796	ZNF230	209.5884695	160.4241487	698.8101444	143.1167731	283.8022259	186.7589229	132.4385726	303.4480939	98.44616186	183.4837946	124.6588782	66.18874839	213.4216456	233.8900705	128.0181757	151.2166762
1797	PAPSS2	294.4947473	356.1617893	324.4749628	388.2248098	313.1927477	457.4240285	283.8906036	356.1126391	490.2749253	587.4029814	364.2141922	288.656486	292.1253089	428.5469679	219.2903935	427.8325473
1798	PAPSS2	264.2803512	217.9346926	413.4562764	276.3634239	243.3902585	320.7381502	436.6539077	492.7896732	212.5393958	247.1934456	179.4787463	224.306314	163.0796627	214.273484	501.4045213	389.1063253
1799	PAPSS2	341.154954	383.4036259	446.4407289	537.9216644	382.0767831	282.8450354	437.3095442	481.5044135	457.6768584	485.46754	296.6280535	496.4156129	543.8352231	408.9303814	493.107047	378.0416905
1800	PAPSS2	120.0926632	87.77925119	113.527883	128.3115897	70.72094303	83.90618275	36.71564389	195.611168	7.171574705	31.85482546	75.09570974	180.1804817	115.5738479	70.92150526	136.31565	66.38780906
1801	NDST4	269.2523404	328.9199527	1264.148318	291.1686074	364.6261608	385.6977756	328.4738855	310.9716004	357.2748126	335.1127638	342.4364364	382.4238796	375.7922663	274.6322118	205.0661517	331.9390453
1802	NDST4	53.1620388	70.62698372	92.81671511	133.2466508	44.08578267	83.90618275	108.1800222	16.30093066	52.80886828	100.6612484	66.83518167	141.5703785	169.4610408	78.46634624	20.15100913	210.228062
1803	NDST4	23.71256407	21.18809512	2.301240871	59.2207337	15.6137147	13.53325528	51.13964685	22.57051938	73.01966972	5.096772073	3.754785487	18.38576344	18.43509231	27.16142755	15.40959522	11.06463484
1804	NDST4	111.2960668	76.68072518	316.0370796	70.73587636	78.06857348	60.89964877	138.3393011	190.595497	19.5588401	52.24191375	113.3945217	45.96440861	79.41270533	105.6277738	68.75050174	90.36118455
1805	NME7	190.0829733	198.7645113	137.3073719	189.1773438	245.2271661	127.2125997	203.2473144	209.4042632	125.1765767	135.0644599	107.3868649	198.5662452	140.3903183	102.6098374	158.8373661	173.3459459
1806	NME7	48.57251027	95.85090647	39.1210948	42.77052989	56.94413595	64.95962536	70.15310529	86.5203243	109.5295046	64.98384393	102.8811223	49.64156129	4.963294083	110.1546784	64.00908783	110.6463484
1807	NME7	149.5421379	230.0421755	163.3881018	217.1426902	114.8067257	286.905012	249.1418692	274.6079858	309.681635	143.9838111	146.436634	213.2748559	209.1673935	274.6322118	188.471203	180.7223691
1808	NME7	143.4227666	184.6391146	143.4440143	116.796447	227.7765438	146.1591571	226.8502283	184.3259083	193.632517	186.0321807	540.6891101	161.7947183	823.9068178	277.6501482	993.3262148	121.7109833
1809	SLC22A2	311.7054793	302.6870731	717.2200713	266.4933016	334.3171853	492.6104923	425.5080872	324.7646955	440.7258637	466.3546447	298.8809248	1347.67646	385.7188544	345.5537171	371.0156387	252.6424956
1810	SLC22A2	123.1523489	144.2808382	193.3042331	1353.851773	207.5705601	181.3456208	176.366218	174.2945663	155.8187595	118.4999507	180.2297034	80.89735915	118.410016	218.8003886	188.471203	86.67297294
1811	SLC22A2	286.0806117	301.6781162	356.6923349	317.4889334	393.0982288	359.9845905	369.1233484	715.9870315	517.6573014	1907.466948	274.0993405	558.9272086	473.6400639	324.4281623	371.0156387	274.7717653
1812	SLC22A2	164.8405664	187.6659853	533.1208017	152.9868954	136.849617	227.3586887	167.187307	142.9466228	161.0344502	175.8386365	157.7009905	283.140757	153.1530746	152.4057879	110.2378735	169.6577343
1813	INHBB	161.39842	220.9615633	220.1520433	194.1124049	222.265821	173.2256676	138.9949376	282.1314923	177.3334836	77.72577412	145.6856769	163.6332946	128.3366041	125.2443603	282.1141278	322.7185163
1814	INHBB	331.2109756	386.4304966	1541.831383	279.6534647	506.9865007	445.2440988	285.2018766	442.6329634	798.0006762	234.4515154	339.432608	218.790585	719.677642	321.4102259	821.4499604	348.5359976
1815	INHBB	376.7238002	434.8604283	306.8321161	370.1295856	309.5189325	475.0172604	404.5277193	396.2380069	439.421941	600.1449116	517.4094401	472.5141205	506.2559965	282.1770528	500.2191678	1416.27326
1816	INHBB	168.2827128	156.3883211	108.9254012	67.4458356	99.19301101	86.61283381	69.49746879	110.3447614	107.5736206	149.0805831	286.1146541	55.15729033	154.5711586	117.6995194	165.949487	97.73760778
1817	NDUFB8	128.5067988	192.7107699	121.9657661	42.77052989	52.35186692	86.61283381	119.3258426	71.47331138	28.68629882	57.33868582	26.28349841	82.73593549	120.537142	87.52015542	136.31565	118.0227717
1818	NDUFB8	163.6931842	109.9763032	39.1210948	118.4414674	22.96134514	58.19299771	17.70218545	30.09402584	84.75497378	38.22579055	4.505742584	18.38576344	43.25156272	48.2869823	10.6681813	55.32317422
1819	NDUFB8	52.77957809	54.48367315	98.95335744	23.03028533	2.755361417	37.89311479	53.76219284	10.03134195	3.259806684	21.66128131	27.7854126	9.192881721	34.74305858	39.23317312	3.556060435	18.44105807
1820	NDUFB8	59.66387089	20.17913821	55.22978089	16.45020381	37.65660603	2.706651056	3.27818249	5.015670974	76.93143774	11.46773716	29.2873268	1.838576344	16.30796627	22.63452295	28.44848348	11.06463484
1821	TMEM207	66.93062439	135.200226	61.36642322	70.73587636	96.43764959	155.6324357	58.35164832	90.28207753	80.84320576	100.6612484	181.7316176	101.1216989	79.41270533	93.55602821	174.2469613	99.58171359
1822	TMEM207	143.8052273	204.8182528	165.6893427	111.8613859	163.4847774	228.7120143	167.8429435	154.2318824	415.2993715	289.2418152	124.6588782	45.96440861	210.5854775	176.549279	91.27221783	201.007533
1823	TMEM207	185.8759055	213.898865	186.4005105	164.5020381	256.2486118	223.2987122	148.1738486	215.6738519	374.8777687	222.9837782	637.5625757	321.7508602	167.3339148	316.8833214	207.4368587	1086.17832
1824	TMEM207	156.8088914	183.6301577	228.5899265	301.0387296	229.6134514	177.2856442	316.016792	201.8807567	175.3775996	175.8386365	156.1990763	139.7318022	253.8370402	175.0403108	384.054527	103.2699252
1825	ZNF266	35.56884611	19.17018129	50.62729915	24.67530571	13.77680708	25.71318504	54.41782934	36.36361456	37.1617962	72.62900204	172.7201324	3.677152688	29.7797645	13.58071377	14.22424174	36.88211614
1826	ZNF266	367.1622824	393.493195	267.7110213	406.320034	502.3942317	410.0576351	430.7531792	307.2098471	399.6522995	335.1127638	478.359671	303.3650968	377.9193923	402.8945086	331.8989739	280.3040827
1827	ZNF266	102.1170098	93.83299265	118.897445	75.6709375	109.2960029	110.9726933	132.4385726	95.2977485	164.2942569	49.69352771	229.0419147	80.89735915	114.1557639	159.9506289	132.7595896	127.2433007
1828	ZNF266	229.8588872	262.3287967	236.2607294	197.4024457	292.986764	223.2987122	404.5277193	163.0093066	399.0003381	242.0966735	147.9385482	202.2433979	501.2927024	169.0044381	193.212617	223.1368027
1829	GPALPP1	133.8612488	124.1017	158.7856201	105.2813044	246.1456199	128.5659252	188.8233114	110.3447614	123.2206927	113.4031786	216.275644	97.44454624	151.7349905	251.9976889	125.6474687	145.6843588
1830	GPALPP1	369.4570466	366.2513584	261.574379	320.7789742	512.4972236	372.1645203	383.5473513	321.0029423	560.0347883	926.3383243	268.0916838	270.2707226	345.3034598	282.1770528	309.3772578	298.7451408
1831	GPALPP1	291.0526009	326.9020389	243.9315323	361.9044837	356.3600766	359.9845905	661.5372265	290.9089165	607.6279659	393.7256427	371.7237632	446.7740516	343.1763337	239.9259433	269.0752396	610.3990222
1832	GPALPP1	41.30575677	41.36723332	24.54656929	42.77052989	55.10722834	35.18646373	21.63600443	66.4576404	24.7745308	358.0482381	78.09953813	16.5471871	40.41539468	73.93944165	79.41868304	51.6349626
1833	GRHPR	146.864913	118.0479585	124.267007	199.047466	115.7251795	192.172225	104.9018397	126.6456921	116.7010793	113.4031786	205.7622447	233.4991957	152.4440325	110.1546784	233.5146352	267.395342
1834	GRHPR	135.7735523	138.2270967	82.84467134	179.3072215	188.2830302	170.5190166	184.8894924	127.8996098	338.3679338	309.6289035	92.36772298	411.8411011	177.260503	98.0829328	126.8328222	195.4752156
1835	GRHPR	69.99031008	79.70759591	69.80430641	52.64065218	28.47206798	78.49288064	36.06000739	97.80558399	69.1079017	133.7902669	36.79689777	132.3774968	115.5738479	49.7959505	7.11212087	186.2546865
1836	GRHPR	167.5177913	130.1554414	461.0152544	126.6665693	112.0513643	142.0991805	70.15310529	208.1503454	202.7599757	202.5966899	180.9806605	229.822043	167.3339148	230.8721341	96.01363174	105.114031
1837	ITSN2	97.14502055	90.80612192	92.04963482	208.9175883	161.6478698	123.1526231	118.6702061	58.93413394	71.06378571	68.80642299	153.946205	119.5074624	60.26857101	116.1905512	73.49191565	57.16728002
1838	ITSN2	173.6371627	224.997391	2025.091966	185.887303	249.8194351	335.624731	254.3869612	263.3227261	216.4511638	117.2257577	275.6012547	185.6962108	193.5684692	250.4887207	135.1302965	197.3193214
1839	ITSN2	84.14135638	37.33140568	55.99686118	75.6709375	58.78104356	69.01960194	23.60291393	22.57051938	48.24513892	59.88707186	71.34092425	60.67301936	50.34198284	67.90356886	87.71615739	84.82886713
1840	ITSN2	173.254702	145.2897951	134.2390508	149.6968546	207.5705601	140.7458549	94.41165571	401.2536779	100.4020459	173.2902505	150.9423766	143.4089548	124.7913941	122.226424	65.1944413	248.954284
1841	TSR2	200.7918732	150.3345796	7.670802902	29.61036685	94.60074198	66.31295088	49.82837385	132.9152808	12.3872654	64.98384393	51.06508262	45.96440861	57.43240296	101.1008692	5.926767391	81.14065552
1842	TSR2	80.69920998	61.54637153	204.8104375	49.35061142	45.00423648	90.67281039	109.4912952	81.50465332	97.14223918	93.01609034	60.07656779	34.93295054	73.74036923	96.5739646	110.2378735	40.57032776
1843	TSR2	69.60784937	101.9046479	37.58693422	31.25538723	55.10722834	20.29988292	3.27818249	28.8401081	50.20102293	12.74193018	45.05742584	36.77152688	50.34198284	34.70626853	22.52171609	9.220529036
1844	TSR2	71.90261363	86.77029428	57.53102177	75.6709375	16.5321685	27.06651056	30.15927891	8.777424204	7.823536041	33.12901848	24.78158421	27.57864516	39.70635266	33.19730033	103.1257526	18.44105807
1845	OR2S2	234.065955	272.4183658	118.1303647	243.4630163	287.4760412	303.1449183	159.319669	238.2443713	370.3140393	373.3385544	198.2526737	395.293914	385.0098124	241.4349115	189.6565565	285.8364001
1846	OR2S2	212.6481552	269.391495	428.0308019	279.6534647	225.0211824	211.1187824	277.3342387	223.1973583	377.485614	598.8707186	141.1799343	334.6208946	157.4073266	353.0985581	487.1802796	226.8250143
1847	OR2S2	247.8345406	250.2213137	185.6334302	126.6665693	380.2398755	308.5582204	677.2725025	234.482618	265.3482641	479.0965749	262.084027	215.1134323	216.9668556	242.9438797	267.8898861	258.174813
1848	OR2S2	246.3046978	242.1496585	269.2451819	296.1036685	352.6862614	378.9311479	314.705519	312.2255181	385.30915	245.9192525	153.946205	369.5538452	317.6508213	271.6142755	170.6909009	254.4866014
1849	WDR53	99.43978481	70.62698372	27.61489045	55.93069294	6.42917664	86.61283381	32.1261884	95.2977485	65.19613368	26.75805338	130.6665349	64.35017205	49.63294083	99.591901	36.74595783	27.66158711
1850	WDR53	88.73088491	62.55532844	88.21423337	101.9912636	57.86258976	85.25950828	131.1272996	112.8525969	104.9657752	42.0483696	588.7503644	365.8766925	318.3598633	84.50221903	22.52171609	134.6197239
1851	WDR53	164.4581056	158.4062349	141.1427734	172.72714	76.23166587	131.2725762	66.2192863	126.6456921	73.01966972	310.9030965	62.32943908	101.1216989	209.1673935	144.8609469	85.34545044	164.1254168
1852	WDR53	214.5604588	339.0095218	368.1985393	235.2379144	194.7122068	221.9453866	235.3735028	175.5484841	365.0983486	215.3386201	160.7048188	321.7508602	310.5604012	446.6545863	131.5742361	236.0455433
1853	CREBBP	136.5384738	61.54637153	177.195547	128.3115897	140.5234323	173.2256676	188.1676749	70.21939363	108.8775432	270.1289199	237.3024428	99.28312259	258.0912923	211.2555476	174.2469613	411.235595
1854	CREBBP	41.68821748	51.45680242	59.06518235	103.636284	91.84538056	128.5659252	120.6371156	95.2977485	99.09812319	36.95159753	172.7201324	73.54305377	62.39569704	253.5066571	352.049983	584.5815409
1855	CREBBP	95.6151777	131.1643983	195.605474	105.2813044	227.7765438	238.185293	177.677491	604.3883523	129.0883447	358.0482381	104.3830365	123.1846151	539.580971	184.09412	226.4025143	114.33456
1856	CREBBP	330.8285149	227.0153048	1089.254012	653.0730911	303.0897559	447.9507498	385.5142608	569.2786555	534.6082962	430.6772402	916.1676588	284.9793334	563.6883994	1549.710338	756.2555191	449.961817
1857	RCN1	213.4130766	152.3524934	156.4843792	110.2163655	182.7723073	223.2987122	388.7924433	457.6799763	323.372823	290.5160082	301.1337961	156.2789893	473.6400639	251.9976889	484.8095726	164.1254168
1858	RCN1	151.0719808	122.0837861	500.9034295	113.5064063	157.9740546	129.9192507	45.23891836	112.8525969	201.4560531	86.64512525	32.29115519	115.8303097	141.0993604	113.1726148	103.1257526	215.7603794
1859	RCN1	181.6688376	109.9763032	207.1116784	82.25101903	110.2144567	131.2725762	67.5305593	132.9152808	97.79420052	172.0160575	116.3983501	509.2856473	180.096671	95.06499641	47.41413913	119.8668775
1860	RCN1	363.720136	220.9615633	475.5897799	169.4370992	307.6820249	189.465574	219.6382268	181.8180728	162.3383729	210.241848	135.9232346	136.0546495	114.8648059	206.728643	154.0959522	282.1481885
1861	HBG1	385.9028572	285.5348056	507.0400718	353.6793818	509.7418621	327.5047778	576.3044818	343.5734617	319.461055	456.1611006	637.5625757	329.1051656	266.5997965	307.8295122	418.4297778	272.9276595
1862	HBG1	235.5957979	211.8809512	116.5962041	388.2248098	337.9910005	397.8777053	288.4800591	234.482618	249.701192	198.7741109	271.0955122	555.250056	124.0823521	312.3564168	408.94695	254.4866014
1863	HBG1	166.3704092	109.9763032	2275.927221	111.8613859	176.3431307	119.0926465	127.1934806	305.9559294	307.0737896	57.33868582	348.4440932	178.3419054	231.1476959	147.8788833	124.4621152	127.2433007
1864	HBG1	395.464375	378.3588413	398.1146706	396.4499117	463.8191719	392.4644032	526.4761079	392.4762537	237.3139266	582.3062094	313.9000667	259.2392645	342.4672917	285.1949892	405.3908896	625.1518686
1865	THOC7	68.84292795	34.30453495	47.55897799	1.645020381	48.6780517	1.353325528	4.589455486	21.31660164	1.303922674	0	27.03445551	18.38576344	4.963294083	10.56277738	10.6681813	9.220529036
1866	THOC7	164.0756449	115.0210878	103.5558392	18.09522419	40.41196745	27.06651056	10.49018397	22.57051938	62.58828833	29.30643942	55.57082521	25.74006882	46.79677278	61.86769607	37.9313113	70.07602067
1867	THOC7	148.3947558	100.895691	40.65525538	70.73587636	47.75959789	128.5659252	89.16656373	981.8175931	123.2206927	309.6289035	188.4902314	82.73593549	106.3563018	203.7107066	90.08686435	158.5930994
1868	THOC7	258.9259012	217.9346926	309.9004372	195.7574253	368.2999761	362.6912416	397.9713543	473.980907	252.3090373	397.5482217	232.0457431	604.8916172	141.0993604	295.7577666	269.0752396	335.6272569
1869	MADCAM1	70.37277079	97.86882029	98.18627715	176.0171807	109.2960029	74.43290405	53.76219284	97.80558399	97.14223918	63.70965092	89.36389459	141.5703785	104.2291757	111.6636466	69.93585522	64.54370325
1870	MADCAM1	250.1293049	256.2750552	256.2048169	264.8482813	274.6176879	261.191827	488.449191	294.6706697	247.745308	183.4837946	183.2335318	294.1722151	238.947158	256.5245935	119.7207013	276.6158711
1871	MADCAM1	69.22538866	88.7882081	51.39437944	136.5366916	128.5835328	151.5724592	103.5905667	101.5673372	142.7795328	57.33868582	310.8962383	176.503329	138.9722343	141.8430105	187.2858496	106.9581368
1872	MADCAM1	268.8698797	284.5258487	93.5837954	269.7833424	242.4718047	234.1253164	79.98765276	199.3729212	158.4266048	842.2415851	455.080001	231.6606194	265.8907544	185.6030882	209.8075657	440.7412879
1873	DDIAS	91.02564917	51.45680242	200.2079557	134.8916712	128.5835328	112.3260188	12.45709346	110.3447614	25.42649213	45.87094866	13.51722775	44.12583226	142.5174444	66.39460067	46.22878565	35.03801034
1874	DDIAS	248.9819227	198.7645113	189.4688317	157.9219565	208.4890139	215.178759	232.0953203	214.4199341	200.1521304	1085.612452	125.4098353	319.9122839	114.1557639	200.6927702	349.6792761	239.7337549
1875	DDIAS	148.3947558	140.2450105	276.9159848	498.4411753	63.37331259	139.3925294	198.0022224	129.1535276	151.2550301	75.17738808	194.4978882	533.1871398	162.3706207	179.5672154	373.3863457	213.9162736
1876	DDIAS	333.8882005	332.9557804	265.4097804	356.9694226	427.9994734	376.2244969	327.818249	376.175323	324.0247844	321.0966406	185.4864031	178.3419054	280.7806367	368.1882401	272.6313	201.007533
1877	C8A	279.5787796	277.4631503	352.0898532	215.4976698	275.5361417	273.3717567	408.4615383	304.7020117	541.7798709	164.3708994	342.4364364	305.2036731	514.0554586	153.9147561	251.2949374	195.4752156
1878	C8A	170.577477	121.0748292	149.5806566	65.80081522	97.3561034	87.96615934	114.7363872	147.9622937	78.88732175	349.128887	120.1531356	174.6647527	126.9185201	73.93944165	156.4666591	84.82886713
1879	C8A	158.3387343	196.7465975	175.6613865	248.3980775	406.8750359	246.3052461	376.9909864	262.0688084	236.6619653	2986.708435	235.0495715	369.5538452	482.1485681	327.4460987	453.9903822	191.7870039
1880	C8A	113.2083704	91.81507883	163.3881018	111.8613859	247.9825275	73.07957853	154.074577	107.8369259	126.4804993	147.8063901	174.9730037	99.28312259	153.1530746	111.6636466	168.3201939	154.9048878
1881	KCNN3	81.4641314	106.9494325	128.1024085	105.2813044	26.63516036	101.4994146	84.57710824	150.4701292	125.1765767	61.16126488	37.54785487	47.80298495	51.76006686	175.0403108	20.15100913	272.9276595
1882	KCNN3	170.1950163	185.6480715	299.1613132	401.3849728	214.9181905	171.8723421	401.9051733	161.7553889	234.7060812	219.1611992	256.0763702	237.1763484	723.2228521	200.6927702	1278.996403	488.6880389
1883	KCNN3	113.9732918	144.2808382	32.98445248	177.6622011	130.4204404	69.01960194	151.452031	204.3885922	1057.481288	168.1934784	166.7124756	77.22020646	124.7913941	276.14118	189.6565565	114.33456
1884	KCNN3	47.04266743	78.698639	56.76394148	42.77052989	33.98279081	85.25950828	102.2792937	81.50465332	61.936327	71.35480903	33.04211229	33.0943742	19.14413432	119.2084876	71.1212087	92.20529036
1885	HRASLS	142.2753844	105.9404756	28.38197074	197.4024457	176.3431307	159.6924123	268.8109642	95.2977485	80.19124443	47.14514168	194.4978882	172.8261764	226.1844018	395.3496676	99.56969217	101.4258194
1886	HRASLS	293.7298259	255.2660983	474.8226996	343.8092595	108.3775491	339.6847076	335.685887	416.3006908	182.5491743	210.241848	246.3139279	437.5811699	199.2408053	359.1344309	165.949487	385.4181137
1887	HRASLS	124.299731	76.68072518	50.62729915	151.341875	141.4418861	33.83313821	104.9018397	45.14103876	99.75008453	42.0483696	60.82752489	53.31871398	251.0008722	42.25110951	13.03888826	92.20529036
1888	HRASLS	95.99763841	95.85090647	88.21423337	121.7315082	126.7466252	73.07957853	135.0611186	68.96547589	104.3138139	33.12901848	81.10336652	62.5115957	86.50312544	134.2981695	463.47321	134.6197239
1889	CHMP6	198.8795696	130.1554414	72.10554728	100.3462432	131.3388942	158.3390868	114.0807507	97.80558399	95.83831651	71.35480903	68.33709586	240.8535011	83.6669574	137.3161059	58.08232044	149.3725704
1890	CHMP6	239.420405	333.9647373	69.03722612	74.02591712	47.75959789	50.07304455	45.89455486	114.1065147	15.64707208	43.32256262	37.54785487	40.44867957	48.21485681	73.93944165	212.1782726	267.395342
1891	CHMP6	52.39711738	60.53741462	55.22978089	41.12550951	90.92692676	63.60629983	59.00728482	60.18805168	18.25491743	21.66128131	28.5363697	29.41722151	81.53983136	113.1726148	65.1944413	18.44105807
1892	CHMP6	209.9709302	274.4362796	85.9129925	276.3634239	56.94413595	79.84620617	110.8025682	52.66454522	130.3922674	156.7257413	250.8196705	167.3104473	124.7913941	167.4954699	182.5444357	186.2546865
1893	ZCCHC18	86.43612064	138.2270967	80.54343047	52.64065218	135.0127094	67.66627641	45.89455486	179.3102373	151.9069915	36.95159753	114.8964359	101.1216989	105.6472598	259.5425299	17.78030217	208.3839562
1894	ZCCHC18	412.2926463	565.0158697	1676.837514	725.4539878	417.8964816	703.7292747	521.8866524	731.0340444	511.7896494	1862.870193	453.5780868	593.8601592	517.6006686	710.7240208	713.5827939	1040.075675
1895	ZCCHC18	110.9136061	91.81507883	72.87262757	59.2207337	49.5965055	98.79276356	69.49746879	161.7553889	101.7059685	172.0160575	86.3600662	119.5074624	67.35899113	150.8968197	21.33636261	147.5284646
1896	ZCCHC18	95.99763841	115.0210878	24.54656929	139.8267323	121.2359023	59.54632324	64.9080133	136.677034	145.3873781	82.82254619	45.80838294	42.28725592	75.15845326	70.92150526	93.64292478	125.3991949
1897	TUBB6	134.2437095	143.2718813	1482.766201	70.73587636	173.5877693	86.61283381	165.2203975	121.6300211	377.485614	468.9030307	176.4749179	158.1175656	254.5460823	120.7174558	307.0065509	217.6044852
1898	TUBB6	90.64318846	123.0927431	711.8505093	205.6275476	151.5448779	104.2060657	160.630942	267.0844793	182.5491743	96.83866939	105.1339936	101.1216989	153.1530746	209.7465794	242.997463	86.67297294
1899	TUBB6	100.9696277	134.1912691	236.2607294	184.2422826	65.2102202	115.0326699	71.46437828	137.9309518	138.8677647	128.6934949	165.2105614	68.02732474	178.678587	84.50221903	78.23332957	178.8782633
1900	TUBB6	77.25706358	44.39410405	3.835401451	67.4458356	90.00847295	21.65320845	121.9483886	85.26640655	28.68629882	38.22579055	21.77775582	44.12583226	119.8281	39.23317312	39.11666478	16.59695226
1901	GRIK4	109.3837633	113.0031739	148.8135763	152.9868954	99.19301101	146.1591571	79.33201626	87.77424204	89.97066448	129.9676879	87.1110233	193.0505161	206.3312254	70.92150526	143.4277709	130.9315123
1902	GRIK4	137.3033952	160.4241487	97.41919686	95.41118207	135.9311632	171.8723421	141.6174836	136.677034	90.62262581	112.1289856	114.1454788	1621.624336	136.8451083	82.99325083	245.36817	162.281311
1903	GRIK4	130.4191024	196.7465975	201.7421163	159.5669769	204.8151987	232.7719909	178.988764	151.724047	157.1226822	273.9514989	358.2065355	90.09024087	258.8003343	196.1658656	450.4343217	171.5018401
1904	GRIK4	207.676166	214.9078219	138.0744522	345.4542799	186.4461225	150.2191336	356.6662549	173.0406486	262.7404187	1532.854201	77.34858103	161.7947183	65.23186509	248.9797525	64.00908783	328.2508337
1905	TBC1D22B	134.2437095	219.9526064	411.1550355	176.0171807	233.2872666	215.178759	162.5978515	357.3665569	346.1914698	197.4999178	228.2909576	253.7235355	202.7860154	238.4169751	190.84191	350.3801034
1906	TBC1D22B	287.6104545	293.6064609	146.5123354	195.7574253	293.9052178	251.7185483	174.3993085	295.9245874	272.5198388	268.8547269	262.084027	183.8576344	288.5800988	327.4460987	314.1186717	516.349626
1907	TBC1D22B	43.21806032	85.76133737	16.87576638	59.2207337	10.10299186	74.43290405	6.55636498	156.7397179	32.59806684	81.54835317	47.31029714	97.44454624	111.3195959	67.90356886	81.78939	31.34979872
1908	TBC1D22B	104.4117741	37.33140568	115.0620435	41.12550951	170.8324079	55.48634666	126.5378441	27.58619036	145.3873781	35.67740451	163.7086472	68.02732474	141.0993604	73.93944165	282.1141278	40.57032776
1909	PASK	99.43978481	107.9583894	23.779489	143.1167731	159.8109622	98.79276356	196.0353129	152.9779647	189.0687877	118.4999507	291.3713538	134.2160731	233.9838639	102.6098374	97.19898522	106.9581368
1910	PASK	366.7798217	424.7708592	298.3942329	583.9822351	773.3381044	573.810024	635.3117666	580.5639152	608.9318886	407.7417659	520.4132685	1391.802293	466.5496438	454.1994273	311.7479648	420.456124
1911	PASK	208.4410874	120.0658723	287.6551088	156.2769361	215.8366443	201.6455037	386.8255338	106.5830082	367.0542326	454.8869075	96.87346556	82.73593549	581.4144497	211.2555476	756.2555191	221.2926969
1912	PASK	354.1586182	294.6154178	448.7419698	254.978159	525.3555768	408.7043095	452.3891836	361.1283101	449.201361	354.2256591	662.3441599	726.237656	352.3938799	380.2599856	737.2898635	247.1101782
1913	TIMP2	64.25339942	80.71655282	154.9502186	47.70559103	43.16732887	85.25950828	186.2007654	76.48898235	7.171574705	21.66128131	45.05742584	3.677152688	73.74036923	81.48428264	10.6681813	23.97337549
1914	TIMP2	56.6041852	32.28662113	102.0216786	82.25101903	22.04289134	55.48634666	76.70947027	50.15670974	25.42649213	48.4193347	23.27967002	744.6234194	34.74305858	69.41253706	26.07777652	23.97337549
1915	TIMP2	93.70287415	136.2091829	74.40678815	287.8785666	271.8623265	132.6259018	68.18619579	179.3102373	122.5687313	170.7418645	66.83518167	80.89735915	197.8227213	164.4775335	129.2035291	136.4638297
1916	TIMP2	143.4227666	155.3793642	68.27014583	134.8916712	139.6049785	207.0588058	213.0818619	215.6738519	122.5687313	201.3224969	175.7239608	147.0861075	267.3088385	334.9909397	26.07777652	129.0874065
1917	UGT1A8	136.9209345	183.6301577	102.7887589	138.181712	148.7895165	155.6324357	177.677491	238.2443713	146.0393394	1313.693002	95.37155137	433.9040172	465.1315598	395.3496676	145.7984778	324.5626221
1918	UGT1A8	154.5141272	216.9257357	105.0899998	215.4976698	136.849617	239.5386185	136.3723916	270.8462326	153.2109141	509.6772073	140.4289772	538.7028689	180.805713	176.549279	322.4161461	306.121564
1919	UGT1A8	95.6151777	106.9494325	29.14905103	166.1470584	90.00847295	106.9127167	91.13347322	151.724047	42.37748689	82.82254619	160.7048188	102.9602753	244.6194941	297.2667348	58.08232044	84.82886713
1920	UGT1A8	254.7188334	201.7913821	265.4097804	296.1036685	190.1199378	207.0588058	335.685887	231.9747825	153.2109141	415.386924	113.3945217	307.0422495	241.783326	238.4169751	181.3590822	212.0721678
1921	MAP6	209.2060088	136.2091829	159.5527004	87.18608017	157.0556008	120.445972	165.2203975	149.2162115	115.3971566	73.90319506	126.1607924	279.4636043	63.81378107	155.4237243	47.41413913	114.33456
1922	MAP6	208.0586267	241.1407016	316.0370796	378.3546875	223.1842748	343.7446842	304.2153351	305.9559294	249.701192	335.1127638	364.9651493	466.9983914	363.0295101	256.5245935	468.2146239	363.288844
1923	MAP6	96.76255984	84.75238046	124.267007	161.2119973	188.2830302	110.9726933	85.23274474	72.72722912	216.4511638	154.1773552	113.3945217	38.61010323	107.7743858	99.591901	45.04343217	53.47906841
1924	MAP6	230.2413479	168.495804	378.9376634	171.0821196	232.3688128	159.6924123	271.4335102	208.1503454	507.8778814	340.2095359	434.0532023	165.471871	202.0769734	215.7824522	275.002007	208.3839562
1925	KSR2	265.4277333	310.7587284	310.6675175	296.1036685	405.9565821	326.1514523	403.8720828	258.3070551	365.0983486	132.5160739	441.5627733	424.7111355	180.805713	300.2846712	184.9151426	523.7260492
1926	KSR2	197.7321875	186.6570284	238.5619703	195.7574253	183.6907611	136.6858784	167.8429435	228.2130293	157.1226822	610.3384558	93.11868008	130.5389204	63.81378107	161.4595971	233.5146352	232.3573317
1927	KSR2	232.1536515	217.9346926	187.9346711	110.2163655	214.9181905	192.172225	182.9225829	236.9904535	127.784422	98.11286241	188.4902314	283.140757	146.7716965	215.7824522	150.5398917	136.4638297
1928	KSR2	279.9612403	328.9199527	432.6332837	363.5495041	402.2827669	424.9442159	521.8866524	825.0778752	354.0150059	317.2740616	593.2561069	538.7028689	486.4028201	312.3564168	384.054527	466.5587692
1929	RSPH6A	48.95497098	52.46575933	68.27014583	315.8439131	82.66084251	64.95962536	79.98765276	85.26640655	86.71085779	98.11286241	51.81603972	119.5074624	173.7152929	24.14349115	91.27221783	84.82886713
1930	RSPH6A	143.4227666	198.7645113	69.80430641	174.3721603	157.9740546	185.4055974	184.8894924	136.677034	198.1962464	165.6450924	94.62059427	218.790585	117.700974	64.88563247	67.56514826	213.9162736
1931	RSPH6A	123.5348096	114.0121309	138.8415325	121.7315082	235.1241742	97.43943803	120.6371156	86.5203243	106.2696979	81.54835317	157.7009905	56.99586667	153.8621166	43.76007771	53.34090652	77.4524439
1932	RSPH6A	102.4994705	88.7882081	124.267007	106.9263247	47.75959789	102.8527401	95.06729221	91.53599527	301.8580989	56.06449281	133.6703633	318.0737076	121.246184	159.9506289	128.0181757	182.5664749
1933	TOP2A	89.11334562	71.63594063	50.62729915	26.32032609	62.45485878	20.29988292	34.0930979	18.80876615	46.94121625	24.20966735	15.01914195	34.93295054	99.97492367	31.68833214	107.8671665	18.44105807
1934	TOP2A	355.6884611	257.2840121	56.76394148	101.9912636	71.63939684	71.726253	204.5585874	84.01248881	86.05889646	57.33868582	91.61676588	56.99586667	63.10473905	87.52015542	234.6999887	38.72622195
1935	TOP2A	156.4264307	141.2539674	68.27014583	121.7315082	95.51919579	94.73278698	102.2792937	179.3102373	68.45594036	63.70965092	84.85815201	47.80298495	120.537142	93.55602821	91.27221783	108.8022426
1936	TOP2A	98.29240268	109.9763032	29.14905103	29.61036685	66.12867401	32.47981268	24.91418692	40.12536779	55.41671363	17.83870226	32.29115519	55.15729033	63.10473905	40.74214132	37.9313113	38.72622195
1937	KRTAP4-7	95.6151777	121.0748292	193.3042331	131.6016304	123.9912638	121.7992975	91.78910972	120.3761034	317.505171	50.96772073	146.436634	115.8303097	117.700974	202.2017384	272.6313	212.0721678
1938	KRTAP4-7	368.6921252	474.2097478	576.8443782	422.7702378	471.1668023	399.2310308	354.6993454	422.5702795	320.7649777	462.5320657	569.9764369	281.3021807	552.3437272	461.7442683	597.418153	595.6461757
1939	KRTAP4-7	240.1853264	257.2840121	136.5402917	197.4024457	123.9912638	224.6520377	99.0011112	180.5641551	278.3874908	272.6773059	114.8964359	139.7318022	176.5514609	199.183802	146.9838313	586.4256467
1940	KRTAP4-7	305.9685687	240.1317446	368.1985393	317.4889334	391.2613212	239.5386185	360.6000739	272.1001503	200.1521304	154.1773552	361.9613209	288.656486	348.1396278	372.7151446	477.6974517	317.1861988
1941	MZF1	225.2693587	223.9884341	230.1240871	238.5279552	275.5361417	242.2452696	230.1284108	285.8932455	93.8824325	194.9515318	1636.335515	161.7947183	134.0089402	247.4707843	267.8898861	116.1786659
1942	MZF1	273.8418689	248.2033999	240.8632111	172.72714	264.514696	426.2975414	246.5193233	183.0719905	209.9315504	137.612846	187.7392743	137.8932258	194.2775112	185.6030882	276.1873604	359.6006324
1943	MZF1	218.0026052	233.0690463	310.6675175	373.4196264	190.1199378	181.3456208	125.2265711	450.1564699	101.7059685	620.5319999	171.2182182	156.2789893	194.9865533	220.3093568	182.5444357	285.8364001
1944	MZF1	336.9478862	297.6422885	333.6799262	310.9088519	311.3558401	535.9169092	245.2080503	383.6988295	395.7405314	509.6772073	302.6357102	529.5099871	353.8119639	451.1814909	384.054527	579.0492235
1945	GTF3A	57.75156733	48.42993169	95.11795599	59.2207337	101.0299186	64.95962536	39.33818988	58.93413394	213.1913571	29.30643942	103.6320794	42.28725592	185.7690071	18.10761836	77.04797609	5.532317422
1946	GTF3A	172.4897806	99.88673412	62.13350351	29.61036685	72.55785065	67.66627641	109.4912952	67.71155814	31.9461055	85.37093223	21.77775582	36.77152688	43.96060473	60.35872788	80.60403652	73.76423229
1947	GTF3A	71.90261363	54.48367315	100.487518	261.5582405	24.79825275	85.25950828	24.25855043	76.48898235	99.09812319	188.5805667	118.6512214	79.0587828	72.32228521	217.2914204	131.5742361	68.23191487
1948	GTF3A	154.8965879	130.1554414	59.06518235	77.31595788	166.2401388	120.445972	135.0611186	67.71155814	76.2794764	39.49998357	62.32943908	69.86590108	109.9015118	93.55602821	96.01363174	57.16728002
1949	IL17RC	226.4167408	189.6838991	306.8321161	575.7571332	147.8710627	127.2125997	81.29892575	94.04383076	149.2991461	417.93531	93.86963717	551.5729033	122.664268	123.7353921	149.3545383	97.73760778
1950	IL17RC	153.366745	182.6212008	192.5371528	616.8826427	172.6693155	163.7523889	85.88838124	168.0249776	221.6668545	202.5966899	115.647393	222.4677377	139.6812763	411.9483178	207.4368587	267.395342
1951	IL17RC	86.05365993	71.63594063	52.92854002	46.06057065	48.6780517	39.24644032	128.5047536	31.34794359	39.76964154	361.8708172	99.12633686	55.15729033	57.43240296	99.591901	36.74595783	35.03801034
1952	IL17RC	159.4861164	133.1823122	197.1396346	120.0864878	137.7680708	133.9792273	198.6578589	219.4356051	384.0052274	155.4515482	191.4940598	224.306314	91.46641953	848.0401267	192.0272635	223.1368027
1953	TRAPPC9	162.1633414	179.59433	45.25773712	108.5713451	124.9097176	159.6924123	182.9225829	136.677034	146.0393394	182.2096016	177.9768321	1423.05809	137.5541503	164.4775335	79.41868304	114.33456
1954	TRAPPC9	351.4813932	509.5232397	376.6364225	1181.124633	331.5618238	365.3978926	302.9040621	447.6486344	458.9807811	540.2578398	230.5438289	525.8328344	339.6311237	570.3899784	395.9080617	461.0264518
1955	TRAPPC9	237.5081014	235.0869601	179.4967879	171.0821196	242.4718047	167.8123655	204.5585874	422.5702795	366.4022713	226.8063573	288.3675254	356.6838108	135.4270243	158.4416607	432.6540196	271.0835537
1956	TRAPPC9	86.43612064	202.800339	65.20182467	65.80081522	64.2917664	106.9127167	120.6371156	121.6300211	301.8580989	95.56447637	93.86963717	99.28312259	68.77707515	78.46634624	54.52626	247.1101782
1957	TRIL	361.8078324	348.090134	1249.573793	432.6403601	326.051101	315.3248481	675.9612295	683.3851702	576.9857831	561.9191211	572.2293082	330.943742	374.3741823	823.8966355	177.8030217	617.7754454
1958	TRIL	324.7091435	332.9557804	280.7513862	299.3937093	269.1069651	330.2114289	291.1026051	245.7678777	127.1324607	485.46754	233.5476573	637.9859914	347.4305858	356.1164945	440.9514939	254.4866014
1959	TRIL	309.7931758	417.7081608	329.0774445	281.2984851	309.5189325	361.337916	317.328065	260.8148906	248.3972693	305.8063244	155.4481192	330.943742	367.2837621	380.2599856	587.9353252	260.0189188
1960	TRIL	285.698151	271.4094089	75.17386844	342.1642391	227.7765438	299.0849417	92.44474622	223.1973583	141.4756101	500.7578562	376.2295058	189.3733635	226.1844018	270.1053073	264.3338257	385.4181137
1961	FZD6	46.27774601	124.1017	87.44715308	74.02591712	95.51919579	186.7589229	107.5243857	430.093786	123.2206927	1117.467277	163.7086472	141.5703785	159.5344527	120.7174558	43.8580787	108.8022426
1962	FZD6	109.766224	72.64489754	395.8134297	70.73587636	12.85835328	27.06651056	68.18619579	28.8401081	84.75497378	5.096772073	19.52488453	27.57864516	448.1145515	33.19730033	139.8717104	75.6083381
1963	FZD6	60.0463316	20.17913821	39.1210948	24.67530571	40.41196745	20.29988292	29.50364241	65.20372266	23.47060812	31.85482546	17.27201324	9.192881721	77.28557929	24.14349115	7.11212087	20.28516388
1964	FZD6	240.1853264	255.2660983	1777.325032	297.7486889	303.0897559	408.7043095	383.5473513	371.1596521	268.6080708	682.9674578	363.4632351	717.0447742	216.9668556	244.4528479	427.9126057	317.1861988
1965	PRR5-ARHGAP8	83.37643496	34.30453495	5.369562031	36.19044837	14.69526089	51.42637007	4.589455486	60.18805168	3.259806684	15.29031622	40.55168326	12.87003441	31.90689053	52.81388689	5.926767391	14.75284646
1966	PRR5-ARHGAP8	118.1803596	110.9852601	62.9005838	136.5366916	230.5319052	146.1591571	179.6444005	196.8650857	186.4609423	86.64512525	206.5132018	227.9834667	132.5908562	117.6995194	43.8580787	71.92012648
1967	PRR5-ARHGAP8	67.69554581	81.72550973	4.602481741	72.38089674	95.51919579	64.95962536	30.15927891	28.8401081	8.475497378	34.40321149	6.007656779	31.25579785	69.48611716	86.01118723	4.741413913	40.57032776
1968	PRR5-ARHGAP8	206.1463231	285.5348056	309.9004372	411.2550951	376.5660603	288.2583375	207.8367699	188.0876615	232.7501972	231.9031293	268.0916838	535.0257162	292.8343509	288.2129256	275.002007	265.5512362
1969	HTR1A	203.0866374	161.4331056	231.6582476	218.7877106	85.41620393	129.9192507	158.6640325	219.4356051	227.5345065	247.1934456	111.1416504	102.9602753	157.4073266	185.6030882	119.7207013	160.4372052
1970	HTR1A	215.7078409	316.8124698	398.8817509	572.4670924	240.6348971	324.7981268	294.3807876	478.996578	176.0295609	561.9191211	286.8656112	636.1474151	303.4699811	265.5784027	278.5580674	241.5778607
1971	HTR1A	102.8819312	109.9763032	617.4996336	116.796447	142.3603399	140.7458549	231.4396838	166.7710599	180.5932903	335.1127638	178.7277892	125.0231914	181.514755	167.4954699	156.4666591	171.5018401
1972	HTR1A	328.9162113	204.8182528	398.1146706	266.4933016	426.1625658	270.6651056	265.5327817	248.2757132	438.7699797	208.967655	190.7431027	198.5662452	326.8683675	255.0156253	269.0752396	156.7489936
1973	C5	186.6408269	271.4094089	284.5867877	231.9478737	217.6735519	349.1579863	304.2153351	318.4951068	373.573846	341.4837289	183.2335318	674.7575183	480.730484	427.0379997	674.4661291	252.6424956
[truncated: 74,468 more rows]
