# Supplementary material for: CRISPR-Cas9 screen reveals a role of purine synthesis for estrogen receptor α activity and tamoxifen resistance of breast cancer cells
Source: Sci Adv. 2023 May 12;9(19):eadd3685. doi: 10.1126/sciadv.add3685 (PMC10181187; doi:10.1126/sciadv.add3685)
Supplement: Supplementary file 2 — Data S1 to S8 [file sciadv.add3685_data_s1_to_s8.zip › add3685_Data_S2.txt]

	Control "T4w"	E2	db-cAMP	E2 + 4-OHT	E2 + ICI	E2 + 4-OHT + db-cAMP	E2 + ICI + db-cAMP
A1BG	0.66	0.19	0.26	0.28	0.2	0.49	0.21
A1CF	-0.059	-0.011	0.15	-0.21	-0.0046	0.083	0.24
A2M	0.67	0.11	0.15	0.16	0.38	-0.19	0.32
A2ML1	-0.21	0.13	0.24	-0.11	-0.04	-0.29	0.18
A3GALT2	0.47	0.26	0.086	0.34	0.24	0.074	0.17
A4GALT	0.051	0.18	0.066	0.17	0.083	0.19	0.066
A4GNT	0.25	0.025	0.18	0.19	-0.012	0.23	0.13
AAAS	0.16	-0.24	-0.081	-0.68	-0.37	0.21	-0.083
AACS	-0.17	-0.15	0.032	-0.12	-0.3	0.25	0.39
AADAC	0.18	-0.059	0.024	-0.023	0.12	0.26	-0.34
AADACL2	0.15	-0.22	-0.018	0.25	0.021	-0.36	0.052
AADACL3	-0.086	-0.065	-0.072	0.42	0.23	0.45	-0.0096
AADACL4	0.26	-0.062	0.65	-0.31	0.21	0.28	0.39
AADAT	-0.072	-0.086	-0.4	-0.2	-0.26	0.17	0.042
AAED1	-0.26	0.34	0.21	0.47	0.046	0.097	0.22
AAGAB	0.35	0.12	0.047	-0.26	0.065	0.051	-0.014
AAK1	0.53	0.11	0.36	-0.32	-0.033	-0.31	0.0064
AAMDC	0.22	0.097	0.077	-0.031	0.33	0.24	0.3
AAMP	-0.16	-0.23	-0.23	-0.47	-0.24	-0.24	-0.087
AANAT	0.16	0.055	0.16	0.63	0.066	0.21	0.25
AAR2	0.09	-0.034	0.15	0.25	0.097	0.27	-0.0084
AARD	0.37	-0.066	0.29	0.39	-0.29	0.33	-0.056
AARS	-0.93	-0.68	-0.73	-0.87	-0.72	-1	-0.38
AARS2	-0.73	-1	-0.76	-0.97	-0.82	-1.2	-0.7
AARSD1	0.47	0.1	0.15	-0.034	0.38	0.14	0.35
AASDH	0.021	0.15	-0.071	0.15	-0.14	0.19	0.018
AASDHPPT	-0.24	-0.46	-0.42	-0.63	-0.35	-0.59	-0.51
AASS	0.24	0.23	0.16	0.51	0.39	0.61	0.24
AATF	-0.35	-0.15	-0.27	-0.45	-0.27	-0.59	0.41
AATK	-0.039	0.15	0.045	-0.00042	0.027	0.045	0.31
ABAT	1.2	0.17	0.24	0.43	0.057	0.13	0.012
ABCA1	-0.027	0.081	-0.21	0.44	0.012	0.48	-0.14
ABCA10	0.35	0.056	0.22	0.15	0.098	-0.02	-0.17
ABCA12	-0.083	-0.056	-0.11	-0.21	0.078	-0.15	-0.15
ABCA13	-0.0024	0.03	0.048	0.21	0.056	0.1	0.038
ABCA2	0.37	0.23	0.094	0.76	0.44	0.35	0.31
ABCA3	0.35	0.11	0.33	0.094	0.19	-0.0061	0.16
ABCA4	-0.2	-0.15	-0.4	0.086	-0.071	-0.11	-0.49
ABCA5	0.27	0.11	-0.13	0.28	-0.097	0.25	-0.14
ABCA6	0.24	0.15	0.3	0.098	0.066	0.17	0.17
ABCA7	0.11	0.24	0.23	0.29	0.24	0.21	0.0099
ABCA8	0.39	0.12	0.23	0.73	0.17	0.73	0.52
ABCA9	0.51	-0.35	0.12	-0.14	0.11	-0.34	0.41
ABCB1	0.1	0.27	0.83	0.35	0.13	0.3	0.22
ABCB10	0.19	-0.05	-0.074	-0.0053	-0.043	-0.18	-0.04
ABCB11	-0.09	-0.12	0.15	-0.14	0.025	0.37	-0.31
ABCB4	0.12	0.097	0.34	0.038	-0.19	0.22	-0.37
ABCB5	-0.13	-0.3	0.34	-0.4	-0.34	-0.19	-0.16
ABCB6	0.24	0.21	0.0041	0.21	0.16	0.036	0.39
ABCB7	-1.2	-1.1	-0.33	-1.4	-0.72	-1.9	-0.97
ABCB8	0.62	0.14	0.37	0.71	-0.16	0.31	0.13
ABCB9	-0.16	-0.15	0.16	-0.19	-0.094	-0.091	0.0022
ABCC1	0.24	0.059	0.45	0.55	0.17	0.71	0.16
ABCC10	0.45	0.16	0.16	0.24	0.31	0.56	0.43
ABCC11	0.45	0.11	0.31	0.1	0.14	0.28	0.077
ABCC12	-0.18	-0.054	-0.084	0.2	0.12	0.099	0.22
ABCC2	0.14	0.13	0.55	0.079	0.21	0.046	-0.051
ABCC3	0.034	-0.07	-0.29	0.47	0.13	0.072	0.33
ABCC4	0.41	0.24	0.37	0.51	-0.036	0.62	0.32
ABCC5	-0.088	0.39	0.27	0.68	0.16	0.073	0.38
ABCC6	0.12	0.0079	-0.36	-0.31	-0.29	-0.33	-0.15
ABCC8	0.033	-0.06	0.41	-0.26	0.025	0.27	0.46
ABCC9	0.3	0.18	0.091	-0.0033	0.27	0.16	0.47
ABCD1	0.12	-0.0075	0.15	0.5	0.28	0.066	0.26
ABCD2	0.11	-0.075	-0.076	0.28	0.019	0.066	0.43
ABCD3	0.14	-0.048	0.04	0.4	0.13	0.16	-0.21
ABCD4	-0.032	-0.073	-0.4	-0.11	0.12	-0.1	0.39
ABCE1	-0.48	-0.73	-0.43	-0.78	-0.56	-0.69	-0.55
ABCF1	-0.66	-0.7	-0.89	-1.2	-0.44	-0.43	-0.36
ABCF2	0.34	0.12	0.34	0.38	0.18	0.12	0.23
ABCF3	-0.0099	0.24	-0.099	0.13	0.11	-0.05	0.079
ABCG1	-0.14	0.12	-0.2	-0.18	0.051	0.0068	-0.21
ABCG2	-0.2	-0.23	-0.079	0.55	-0.17	-0.018	-0.18
ABCG4	-0.16	0.019	0.16	0.12	-0.11	0.084	0.21
ABCG5	0.051	0.056	0.05	0.44	0.023	-0.1	0.14
ABCG8	-0.1	0.031	0.011	0.14	-0.16	0.13	-0.1
ABHD1	-0.37	-0.27	0.23	0.42	-0.022	-0.29	-0.26
ABHD10	0.14	-0.14	-0.32	0.23	-0.13	0.16	0.24
ABHD11	-0.26	-0.4	-0.23	-0.74	-0.13	-0.67	-0.028
ABHD12	-0.013	-0.057	0.28	-0.06	0.25	0.15	0.31
ABHD12B	-0.079	-0.16	-0.058	0.31	-0.31	-0.44	-0.11
ABHD13	0.39	0.17	0.35	0.9	0.35	0.57	0.35
ABHD14A	0.11	0.017	0.052	0.57	-0.088	-0.011	0.27
ABHD14B	-0.019	-0.0099	0.0085	0.12	0.059	0.038	0.12
ABHD15	-0.071	0.19	-0.23	-0.52	-0.17	0.053	-0.056
ABHD16A	-0.24	-0.015	0.085	0.23	-0.15	0.033	-0.061
ABHD16B	0.53	-0.028	0.054	0.17	0.0043	-0.077	0.34
ABHD17A	-0.029	-0.31	-0.059	-0.5	-0.18	-0.31	-0.24
ABHD17B	0.35	0.15	-0.0087	0.68	0.11	0.45	0.19
ABHD17C	-0.22	-0.15	0.54	0.25	-0.33	0.039	-0.028
ABHD2	0.67	0.11	-0.067	-0.067	-0.36	-0.00012	0.085
ABHD3	0.31	-0.17	0.2	0.17	0.025	0.15	0.26
ABHD4	0.13	-0.14	-0.14	-0.46	0.087	0.072	-0.21
ABHD5	-0.089	0.1	-0.027	0.44	0.05	0.26	0.39
ABHD6	0.064	0.32	0.32	0.25	0.028	0.31	-0.039
ABHD8	0.2	0.0066	0.065	0.33	0.45	-0.066	0.37
ABI1	0.00043	-0.43	0.15	0.12	-0.065	0.061	-0.28
ABI2	0.12	0.11	-0.0052	-0.33	0.092	0.25	0.16
ABI3	0.45	0.099	0.14	0.18	0.34	-0.055	0.27
ABI3BP	-0.0086	-0.19	0.21	-0.045	0.022	-0.11	-0.067
ABL1	0.14	-0.01	0.14	0.45	0.11	0.57	0.3
ABL2	0.04	0.13	0.38	0.21	-0.062	0.25	0.34
ABLIM1	0.12	-0.16	0.16	0.41	-0.26	0.34	0.072
ABLIM2	0.37	0.058	-0.25	-0.16	-0.11	0.47	0.28
ABLIM3	0.16	0.16	0.35	0.65	0.36	0.55	0.42
ABO	0.43	0.13	0.14	0.33	-0.08	0.38	0.17
ABR	0.22	0.015	0.085	0.16	0.17	0.33	0.42
ABRA	-0.3	-0.27	-0.57	-0.07	-0.13	-0.25	-0.33
ABRACL	0.34	0.21	0.18	0.48	0.52	0.019	-0.068
ABT1	-1.1	-0.79	-0.67	-0.4	-0.43	-0.71	-1.1
ABTB1	0.35	-0.056	-0.043	0.054	-0.045	-0.047	-0.14
ABTB2	0.063	0.13	0.21	0.27	0.25	0.38	0.21
ACAA1	0.12	-0.026	0.12	0.13	0.0084	0.9	-0.19
ACAA2	-0.15	0.015	-0.36	0.95	-0.28	-0.092	0.32
ACACA	-0.65	-1.3	-1	-0.94	-0.82	-1.2	-1.1
ACACB	0.35	-0.023	0.1	0.93	0.81	0.78	0.5
ACAD10	-0.27	-0.47	0.2	-0.36	-0.12	-0.22	0.022
ACAD11	0.47	0.078	0.14	0.075	0.11	0.046	0.077
ACAD8	0.4	0.12	0.12	0.2	0.082	0.54	0.23
ACAD9	0.16	0.0031	0.046	-0.038	0.3	0.58	0.038
ACADL	-0.3	-0.26	0.23	-0.051	0.11	-0.049	0.065
ACADM	0.47	-0.08	0.073	-0.1	-0.035	-0.0058	-0.13
ACADS	0.17	-0.072	-0.16	-0.12	-0.057	0.094	0.1
ACADSB	-0.16	0.11	-0.039	0.22	-0.19	-0.043	0.31
ACADVL	0.11	0.053	0.31	-0.02	0.13	0.56	0.28
ACAN	0.66	0.069	-0.26	-0.099	-0.15	-0.34	-0.27
ACAP1	0.18	0.29	0.24	0.42	0.19	0.68	0.43
ACAP2	0.53	-0.086	0.16	-0.029	0.1	0.39	0.41
ACAP3	-0.018	-0.12	0.18	-0.11	-0.015	0.055	0.33
ACAT1	0.16	-0.19	-0.007	0.28	-0.4	-0.24	-0.073
ACAT2	-0.061	0.035	-0.29	-0.26	-0.04	-0.43	-0.056
ACBD3	-0.31	-0.34	-0.19	-0.28	-0.39	-0.38	-0.091
ACBD4	0.31	-0.16	-0.061	0.59	0.03	-0.05	0.18
ACBD5	0.17	0.11	-0.0046	0.49	0.22	0.19	-0.036
ACBD6	0.34	0.08	0.35	0.098	0.2	0.26	0.23
ACBD7	0.41	0.092	0.087	0.21	0.14	0.36	0.31
ACCS	0.16	0.087	0.053	0.13	-0.018	0.3	0.36
ACCSL	0.052	-0.021	0.13	0.77	0.44	0.5	0.55
ACD	0.2	-0.061	-0.051	-0.15	-0.015	-0.12	-0.036
ACE	-0.027	-0.021	0.0082	-0.22	-0.34	-0.4	-0.47
ACE2	0.37	0.16	0.076	-0.12	0.2	0.028	0.31
ACER1	0.39	0.36	-0.26	0.0013	0.34	0.18	0.71
ACER2	0.026	0.24	-0.068	0.18	0.36	0.16	0.1
ACER3	-0.29	-0.033	-0.003	-0.031	0.64	-0.24	-0.071
ACHE	-0.13	0.045	-0.21	-0.21	0.13	0.086	-0.21
ACIN1	-0.27	-0.31	-0.35	-0.39	-0.55	-0.6	-0.056
ACKR1	0.63	-0.12	0.24	0.01	-0.1	-0.45	0.49
ACKR2	-0.071	-0.045	0.11	0.54	-0.026	0.06	0.23
ACKR3	0.058	0.15	0.1	0.32	0.42	0.42	-0.033
ACKR4	0.23	0.21	0.38	0.29	0.11	0.4	0.28
ACLY	0.072	-0.67	-0.45	-0.51	-0.045	-0.82	-0.16
ACMSD	0.33	0.27	0.27	-0.06	0.25	0.12	0.32
ACO1	0.49	0.13	0.27	0.76	0.057	0.2	0.44
ACO2	0.014	-0.28	-0.1	-0.2	-0.35	-0.48	-0.58
ACOT1	0.38	0.32	0.18	0.46	0.18	0.51	0.67
ACOT11	-0.21	-0.17	0.072	0.009	-0.0058	0.083	-0.26
ACOT12	-0.3	-0.16	-0.077	0.21	-0.13	0.25	-0.12
ACOT13	-0.15	-0.12	0.11	0.38	0.19	-0.025	-0.39
ACOT2	-0.045	-0.0028	0.31	-0.15	-0.012	0.33	0.03
ACOT4	-0.018	0.075	0.099	-0.028	0.11	0.032	0.14
ACOT6	0.068	0.16	0.35	0.53	0.31	0.14	-0.069
ACOT7	0.35	0.09	0.51	0.45	0.18	0.23	0.15
ACOT8	-0.27	-0.16	0.21	0.25	0.069	0.22	0.16
ACOT9	0.094	0.092	0.15	0.27	0.22	0.26	0.18
ACOX1	0.061	0.013	0.12	0.57	0.048	0.24	-0.03
ACOX2	0.021	-0.11	0.16	0.24	0.07	0.39	0.21
ACOX3	-0.069	0.18	0.75	0.044	0.1	0.088	0.36
ACOXL	-0.24	-0.35	-0.16	0.029	-0.32	-0.3	-0.14
ACP1	0.99	0.13	0.054	0.43	-0.086	0.028	-0.043
ACP2	0.57	-0.15	0.22	0.0029	-0.42	-0.12	-0.027
ACP5	0.55	0.053	-0.078	0.33	0.38	0.13	0.026
ACP6	-0.036	-0.15	-0.26	-0.34	0.029	0.13	-0.026
ACPP	0.048	0.14	0.15	0.51	0.22	0.54	0.29
ACPT	0.18	0.026	0.1	-0.037	0.021	-0.075	-0.075
ACR	0.12	-0.019	0.084	-0.033	0.13	-0.027	-0.12
ACRBP	0.077	0.068	0.12	0.33	0.019	0.15	0.64
ACRC	0.037	0.15	0.054	0.2	0.06	0.36	0.37
ACRV1	0.17	0.027	0.4	-0.097	0.12	0.26	0.17
ACSBG1	-0.068	-0.11	-0.055	-0.15	0.11	0.26	-0.084
ACSBG2	0.76	0.42	0.23	0.23	0.2	0.36	0.28
ACSF2	0.011	0.12	0.03	0.022	0.25	-0.08	0.18
ACSF3	0.15	0.084	0.16	0.42	0.22	-0.15	0.24
ACSL1	0.49	-0.056	0.29	0.14	0.33	0.09	0.44
ACSL3	0.47	0.016	0.38	0.38	0.21	0.56	1.2
ACSL4	0.38	0.087	-0.018	-0.033	0.092	0.48	0.4
ACSL5	0.067	0.18	0.0087	-0.23	0.25	-0.024	0.028
ACSL6	0.13	-0.1	0.18	0.21	0.0037	0.22	0.096
ACSM1	0.12	0.31	0.55	-0.31	0.28	0.31	-0.0094
ACSM2A	0.21	0.12	0.4	0.48	0.2	0.99	0.026
ACSM2B	0.072	0.4	-0.013	-0.29	-0.41	0.12	0.08
ACSM3	0.23	0.062	0.19	0.15	0.19	0.0057	0.2
ACSM4	0.23	0.17	0.46	0.31	0.12	-0.059	0.72
ACSM5	0.33	0.06	-0.12	0.064	0.29	0.6	0.17
ACSM6	-0.09	-0.1	-0.33	-0.34	0.16	-0.081	0.018
ACSS1	0.17	0.3	0.1	0.25	0.1	0.18	0.17
ACSS2	0.15	-0.1	-0.027	0.095	0.27	0.12	-0.13
ACSS3	0.0075	0.22	0.046	0.33	0.12	0.65	0.43
ACTA1	0.4	0.18	0.25	0.5	0.12	0.5	0.064
ACTA2	0.1	-0.0043	0.16	-0.38	0.33	0.44	-0.0018
ACTB	-0.54	-0.017	-0.65	0.031	-0.33	0.13	-0.013
ACTBL2	-0.081	-0.13	-0.031	-0.079	-0.0019	0.13	0.15
ACTC1	0.32	0.012	-0.029	-0.085	0.17	0.16	0.064
ACTG1	-0.1	-0.17	-0.053	-0.086	-0.12	-0.27	0.92
ACTG2	0.11	0.19	0.17	0.26	0.17	0.18	0.13
ACTL10	0.084	0.2	0.11	0.0076	0.38	0.055	0.35
ACTL6A	-0.57	-0.58	-0.47	-0.29	-0.53	-0.6	-0.39
ACTL6B	0.42	0.39	0.3	0.63	0.0019	0.47	0.41
ACTL7A	0.12	0.26	0.39	0.77	0.28	0.59	0.22
ACTL7B	0.6	0.14	0.04	0.58	0.32	0.48	-0.06
ACTL8	0.21	-0.00055	0.17	0.24	0.15	0.29	0.14
ACTL9	-0.078	-0.048	-0.18	0.36	0.082	0.2	0.29
ACTN1	-0.061	-0.3	0.29	-0.1	-0.011	0.64	-0.33
ACTN2	0.82	-0.022	0.035	-0.087	0.088	-0.23	-0.15
ACTN3	0.16	-0.12	0.11	0.14	0.037	0.64	0.59
ACTN4	-0.54	0.0036	-0.051	0.023	-0.075	-0.083	0.02
ACTR10	-0.27	-0.23	-0.23	-0.48	-0.15	-0.38	-0.36
ACTR1A	-0.51	-0.62	-0.21	-0.82	-0.87	-0.92	-0.5
ACTR1B	-0.47	-0.36	0.35	-0.35	-0.42	-0.12	-0.93
ACTR2	-0.87	-0.8	-0.61	-1	-0.59	-0.62	-0.76
ACTR3	0.12	-0.45	-0.46	0.57	-0.1	0.045	-0.25
ACTR3B	0.37	0.24	0.44	0.31	0.31	0.16	0.15
ACTR3C	0.082	0.054	0.11	-0.0015	-0.052	0.65	0.75
ACTR5	-0.16	0.051	0.16	0.23	0.16	-0.12	0.18
ACTR6	0.18	-0.05	-0.33	0.027	-0.12	-0.079	-0.098
ACTR8	-0.39	-0.078	-0.1	0.044	-0.12	0.073	-0.28
ACTRT1	0.37	-0.13	-0.004	-0.092	0.33	0.29	0.13
ACTRT2	0.25	-0.027	0.23	0.45	0.21	0.99	0.31
ACTRT3	-0.59	-0.38	-0.15	-0.0084	0.14	-0.41	-0.24
ACVR1	-0.13	-0.21	-0.44	-0.34	-0.15	-0.27	0.049
ACVR1B	0.18	0.16	-0.23	0.28	-0.28	-0.25	-0.17
ACVR1C	-0.07	-0.017	0.094	-0.12	-0.2	-0.23	-0.26
ACVR2A	-0.069	-0.26	0.17	0.028	-0.36	0.13	-0.12
ACVR2B	0.1	-0.23	0.22	0.028	-0.12	0.026	-0.011
ACVRL1	0.086	-0.059	0.12	0.11	0.0074	-0.033	0.31
ACY1	-0.039	0.046	-0.028	0.26	0.037	0.73	0.11
ACY3	-0.14	-0.096	0.022	-0.029	-0.24	-0.11	0.034
ACYP1	0.53	0.36	0.18	0.86	0.36	0.12	0.33
ACYP2	-0.074	0.19	0.22	0.24	-0.057	-0.049	0.44
ADA	0.021	-0.066	0.033	-0.099	0.22	-0.12	-0.034
ADAD1	0.32	0.006	0.059	0.34	0.31	0.078	0.027
ADAD2	0.17	-0.093	0.0075	0.14	0.078	0.028	0.072
ADAL	0.011	0.029	0.0092	0.055	0.15	0.14	0.11
ADAM10	-0.12	-0.77	-0.63	-0.6	-0.097	-0.48	-0.17
ADAM11	-0.17	0.11	0.16	-0.015	-0.14	0.17	-0.039
ADAM12	-0.046	-0.058	-0.11	0.097	0.065	-0.2	0.19
ADAM15	0.00018	-0.2	0.67	0.075	0.49	0.32	0.033
ADAM17	0.4	0.2	2.6	0.35	0.073	0.34	0.48
ADAM18	0.31	0.33	0.3	0.37	0.26	0.14	0.16
ADAM19	0.03	0.069	0.19	0.64	-0.098	0.21	0.3
ADAM2	0.33	0.069	0.32	0.16	0.14	0.18	0.35
ADAM20	-0.056	0.068	0.21	0.22	0.13	0.14	0.17
ADAM21	0.28	0.088	0.026	0.095	0.13	0.19	0.3
ADAM22	-0.13	-0.051	0.26	0.33	0.12	0.16	-0.14
ADAM23	0.94	0.19	0.047	0.72	-0.047	0.2	0.25
ADAM28	0.39	0.22	0.41	0.18	0.14	0.29	0.091
ADAM29	0.41	-0.085	0.011	0.1	0.25	-0.0054	0.028
ADAM30	-0.47	0.006	0.12	0.4	0.26	0.23	0.028
ADAM32	0.38	-0.018	0.03	0.0057	0.31	0.61	0.14
ADAM33	-0.43	-0.32	-0.2	-0.045	0.11	0.18	-0.0021
ADAM7	-0.015	0.19	0.23	0.47	0.18	0.69	0.25
ADAM8	0.057	-0.08	0.46	0.21	0.21	0.079	0.15
ADAM9	0.33	0.18	0.37	0.77	0.17	0.48	0.08
ADAMDEC1	0.25	0.11	0.44	0.13	0.25	-0.03	0.14
ADAMTS1	0.087	0.22	0.33	0.0099	0.26	0.18	0.43
ADAMTS10	-0.086	0.058	-0.1	0.1	0.088	0.55	0.6
ADAMTS12	0.12	-0.051	-0.28	0.31	0.14	-0.027	0.046
ADAMTS13	0.27	-0.088	0.16	0.18	0.066	0.69	0.061
ADAMTS14	-0.14	-0.14	0.046	-0.071	0.047	0.38	-0.13
ADAMTS15	0.036	0.026	0.11	0.085	-0.076	0.18	-0.029
ADAMTS16	0.094	0.092	0.19	0.02	0.04	0.82	0.097
ADAMTS17	0.041	-0.053	0.033	0.17	0.12	0.044	-0.22
ADAMTS18	0.22	0.22	0.39	0.011	0.17	-0.021	0.22
ADAMTS19	0.09	-0.036	-0.2	0.08	0.12	0.29	0.097
ADAMTS2	0.19	0.018	-0.067	0.3	0.15	0.034	0.34
ADAMTS20	0.58	0.2	0.42	0.47	0.16	0.14	0.39
ADAMTS3	0.13	0.14	0.33	0.87	0.45	0.00064	0.069
ADAMTS4	-0.25	-0.11	-0.32	-0.085	0.05	0.21	-0.026
ADAMTS5	0.032	-0.027	0.32	-0.19	0.23	0.17	0.02
ADAMTS6	-0.18	-0.24	-0.18	-0.043	0.019	0.13	-0.099
ADAMTS7	0.16	0.018	0.081	-0.11	-0.13	-0.11	0.31
ADAMTS8	-0.062	-0.13	0.0092	0.34	0.39	0.26	-0.012
ADAMTS9	-0.36	-0.58	-0.73	-0.35	-0.79	-0.83	-0.54
ADAMTSL1	0.36	0.25	0.073	0.94	-0.11	0.62	0.17
ADAMTSL2	0.24	0.36	0.35	0.24	-0.014	0.41	0.4
ADAMTSL3	0.96	-0.089	-0.33	0.042	0.031	-0.026	0.38
ADAMTSL4	-0.35	-0.34	-0.36	0.14	-0.51	-0.23	-0.12
ADAMTSL5	0.29	0.12	0.41	0.16	0.11	0.1	0.28
ADAP1	-0.35	0.034	-0.23	-0.061	-0.053	-0.29	0.15
ADAP2	-0.16	0.27	-0.43	0.16	-0.026	-0.19	-0.0012
ADAR	-0.5	-0.47	-0.52	-0.72	-0.66	-0.25	-0.72
ADARB1	0.17	0.07	0.31	0.27	0.26	0.29	0.22
ADARB2	0.24	-0.035	0.16	-0.074	0.21	0.03	0.055
ADAT1	0.0035	0.2	-0.023	0.041	0.2	0.13	0.29
ADAT2	-0.14	0.046	-0.095	-0.027	-0.061	-0.23	-0.11
ADAT3	0.059	0.056	0.23	0.29	0.28	0.36	-0.02
ADCK1	0.055	0.077	0.032	0.023	0.16	0.055	-0.16
ADCK2	0.016	0.018	-0.049	0.063	0.035	0.048	0.13
ADCK3	0.069	0.069	-0.022	0.2	0.16	0.29	-0.022
ADCK4	0.28	0.1	0.11	0.31	0.049	0.087	0.61
ADCK5	0.061	0.024	-0.021	0.14	0.17	0.39	0.4
ADCY1	0.11	-0.19	0.034	-0.048	0.1	0.14	0.14
ADCY10	0.29	0.07	0.21	0.25	0.3	0.33	0.24
ADCY2	0.27	0.11	0.26	0.5	0.14	0.17	0.39
ADCY3	0.06	0.072	0.049	0.31	-0.019	-0.12	-0.053
ADCY4	-0.03	0.024	-0.014	-0.16	0.46	-0.068	0.087
ADCY5	0.2	-0.0088	-0.24	0.24	0.3	0.023	-0.077
ADCY6	0.24	-0.084	0.27	0.34	-0.037	0.42	0.18
ADCY7	0.15	0.018	0.16	-0.23	-0.11	0.22	0.55
ADCY8	0.026	0.06	0.3	-0.0022	-0.1	-0.15	0.18
ADCY9	-0.014	0.054	0.23	-0.095	0.72	0.17	0.42
ADCYAP1	0.2	0.16	0.25	0.18	0.12	0.17	0.73
ADCYAP1R1	0.37	0.081	0.2	0.025	0.094	0.16	0.19
ADD1	0.15	0.096	0.069	-0.026	0.097	0.08	0.12
ADD2	-0.074	-0.2	-0.33	0.18	-0.14	-0.12	-0.3
ADD3	0.023	0.056	-0.059	0.71	-0.04	0.17	0.034
ADGB	-0.072	-0.11	-0.058	-0.19	0.12	-0.28	0.35
ADGRA1	0.14	-0.063	0.13	0.21	-0.1	0.068	0.29
ADGRA2	-0.3	-0.059	-0.0054	-0.55	-0.063	-0.0058	-0.14
ADGRA3	0.035	-0.00006	-0.17	0.2	0.26	0.12	0.056
ADGRB1	0.062	-0.019	0.27	0.094	0.032	0.51	0.094
ADGRB2	0.48	0.18	0.45	0.065	0.18	0.31	0.32
ADGRB3	-0.24	0.019	0.13	-0.021	0.19	0.22	0.3
ADGRD1	0.2	0.046	0.27	-0.13	-0.21	-0.11	-0.1
ADGRE1	0.53	0.19	-0.08	-0.0096	-0.035	0.97	0.044
ADGRE2	-0.24	-0.13	-0.36	-0.24	-0.33	-0.18	-0.27
ADGRE3	-0.054	0.14	-0.035	0.15	-0.12	0.07	0.0076
ADGRE5	0.15	-0.098	-0.21	0.16	0.6	0.69	-0.19
ADGRF1	0.17	-0.072	0.4	0.42	-0.25	0.29	-0.016
ADGRF2	0.71	0.2	0.14	0.47	0.29	0.23	0.03
ADGRF3	0.059	-0.022	-0.039	-0.17	-0.15	-0.073	0.057
ADGRF4	0.23	0.034	0.03	-0.19	0.46	-0.041	0.39
ADGRF5	0.077	0.13	0.02	0.34	-0.16	0.24	0.21
ADGRG1	0.39	0.0012	0.19	0.18	0.41	0.13	-0.014
ADGRG2	0.065	0.079	-0.064	0.27	-0.085	0.1	-0.0072
ADGRG3	0.7	0.13	0.086	0.17	0.21	0.38	0.2
ADGRG4	0.33	-0.079	0.14	-0.24	0.014	-0.1	0.24
ADGRG5	0.087	0.11	-0.091	0.16	-0.04	0.16	0.21
ADGRG6	-0.088	0.079	0.12	0.22	-0.15	0.5	-0.2
ADGRG7	0.4	0.051	0.032	0.00081	0.18	0.38	0.3
ADGRL1	-0.012	-0.14	0.14	-0.16	0.17	-0.061	-0.093
ADGRL2	0.078	-0.12	-0.21	-0.016	-0.027	0.2	0.28
ADGRL3	0.55	0.075	0.026	0.36	0.22	0.35	0.21
ADGRL4	-0.029	0.12	0.13	0.12	0.17	0.33	0.2
ADGRV1	-0.46	-0.16	0.06	0.41	0.035	0.27	0.43
ADH1A	0.29	0.27	-0.24	-0.092	-0.49	0.012	-0.089
ADH1B	0.23	0.15	0.31	0.2	0.28	-0.054	0.35
ADH1C	-0.28	0.042	0.43	0.44	0.021	-0.012	0.39
ADH4	-0.2	0.3	-0.26	-0.053	0.42	0.39	0.22
ADH5	-0.27	-0.15	0.13	0.41	-0.18	-0.26	-0.37
ADH6	-0.053	0.018	-0.012	0.25	-0.15	0.24	0.092
ADH7	0.87	-0.22	0.072	-0.21	-0.17	-0.37	-0.05
ADHFE1	0.16	0.052	0.12	-0.24	-0.13	0.28	0.4
ADI1	0.19	0.061	0.28	0.44	0.091	0.16	0.078
ADIG	0.64	0.22	0.36	0.26	0.46	0.42	0.064
ADIPOQ	0.22	-0.054	-0.27	0.14	-0.023	0.2	-0.058
ADIPOR1	-0.06	0.26	-0.22	0.21	0.3	0.17	0.42
ADIPOR2	0.63	0.16	0.26	0.35	0.35	0.5	0.32
ADIRF	-0.11	-0.14	-0.28	-0.052	-0.47	0.29	-0.12
ADK	-0.33	-0.76	-0.37	-0.8	-0.054	-0.77	-0.34
ADM	0.06	-0.38	-0.032	-0.075	-0.15	-0.24	-0.25
ADM2	-0.18	0.021	0.063	0.16	-0.0028	0.68	0.26
ADM5	0.22	0.029	-0.22	0.02	0.023	0.35	0.3
ADNP	-0.27	-0.032	-0.053	0.41	0.28	-0.26	0.4
ADNP2	0.022	-0.084	-0.037	-0.32	-0.1	0.31	0.3
ADO	0.54	-0.38	-0.085	-0.28	0.12	-0.28	-0.068
ADORA1	-0.29	-0.24	-0.39	0.056	-0.41	-0.47	0.0069
ADORA2A	-0.21	0.068	-0.0018	0.051	0.18	0.37	0.42
ADORA2B	0.31	0.19	0.21	0.57	0.28	0.86	0.23
ADORA3	0.13	0.047	-0.095	1.2	-0.11	0.15	0.0064
ADPGK	0.42	0.24	0.15	0.49	-0.09	0.21	-0.066
ADPRH	0.13	0.29	0.14	0.32	0.25	0.21	0.58
ADPRHL1	0.45	0.12	0.4	0.011	-0.07	0.3	-0.033
ADPRHL2	0.45	0.045	0.39	0.41	0.25	0.064	0.59
ADPRM	0.057	-0.02	0.024	0.35	0.38	0.073	0.023
ADRA1A	0.15	0.15	0.34	0.95	-0.033	0.76	0.44
ADRA1B	0.41	-0.043	0.11	0.2	0.55	0.28	-0.21
ADRA1D	0.077	0.12	0.14	-0.21	0.36	0.3	0.28
ADRA2A	0.2	0.047	0.089	-0.011	0.063	-0.059	0.49
ADRA2B	0.11	0.059	0.25	0.17	-0.021	-0.077	0.075
ADRA2C	0.11	-0.061	-0.14	0.5	0.0059	-0.02	0.31
ADRB1	0.4	0.25	0.27	0.25	0.024	0.2	0.49
ADRB2	0.19	0.31	0.21	0.38	0.51	0.35	0.15
ADRB3	0.069	-0.004	0.0031	0.13	-0.095	0.25	0.22
ADRBK1	0.16	0.015	0.11	0.2	-0.075	0.06	-0.22
ADRBK2	0.15	0.19	0.79	-0.14	-0.056	0.022	-0.00047
ADRM1	-0.18	-0.16	-0.28	-0.23	-0.33	-0.32	-0.37
ADSL	-0.76	-0.93	-0.93	-1.2	-0.63	-1.1	-0.99
ADSS	-0.15	-0.14	0.35	-0.08	-0.16	-0.48	0.15
ADSSL1	-0.037	0.041	0.032	-0.046	0.029	0.14	0.18
ADTRP	0.35	0.14	0.54	0.13	0.43	0.29	0.26
AEBP1	-0.081	-0.21	-0.18	-0.28	-0.11	-0.32	-0.18
AEBP2	0.13	0.46	-0.19	0.13	0.41	-0.023	0.45
AEN	0.31	0.14	0.15	0.32	-0.0074	-0.15	0.02
AES	-0.16	0.029	0.32	-0.18	-0.026	-0.39	0.01
AFAP1	0.2	-0.076	-0.16	0.58	-0.068	-0.12	-0.14
AFAP1L1	0.084	0.085	0.067	0.36	0.61	0.79	0.31
AFAP1L2	-0.051	0.073	0.085	0.11	0.11	0.31	0.098
AFF1	-0.36	0.091	-0.27	0.11	0.31	-0.024	-0.095
AFF2	0.4	0.11	0.13	0.062	0.15	0.11	0.55
AFF3	-0.43	0.078	-0.4	-0.23	-0.22	-0.83	-0.16
AFF4	0.063	0.22	0.11	0.61	0.12	0.55	0.25
AFG3L2	-0.85	-0.6	-0.63	-0.62	-0.55	-0.34	-0.64
AFM	0.13	0.39	0.28	0.25	-0.011	0.32	0.23
AFMID	-0.079	0.38	-0.048	0.25	0.32	0.13	0.32
AFP	0.5	-0.028	-0.054	0.094	-0.039	0.8	0.23
AFTPH	0.067	-0.062	0.046	0.3	-0.15	-0.13	-0.15
AGA	0.15	-0.016	0.21	-0.13	-0.17	0.11	-0.0031
AGAP1	0.39	0.2	0.34	0.62	0.25	0.55	0.46
AGAP11	0.024	-0.17	-0.2	-0.28	-0.1	-0.43	-0.095
AGAP2	-0.34	-0.19	-0.18	-0.2	-0.11	0.23	0.061
AGAP3	0.46	0.018	-0.011	0.67	0.092	0.47	-0.09
AGAP4	-1.1	-1	-1	-1.1	-0.5	-1.6	-0.77
AGAP5	-0.35	-0.56	-0.32	-0.67	-0.36	0.37	0.049
AGAP6	0.059	-0.27	-0.088	0.19	0.2	-0.32	-0.17
AGAP9	-0.28	-0.73	-0.55	-0.35	-0.19	-0.77	-0.27
AGBL1	0.13	0.041	0.034	-0.14	-0.017	0.26	0.15
AGBL2	0.2	-0.14	-0.064	-0.15	-0.38	-0.073	-0.1
AGBL3	0.12	0.0022	0.16	0.099	0.19	0.028	-0.086
AGBL4	0.22	0.15	0.25	0.26	0.14	0.21	0.51
AGBL5	-0.19	-0.087	0.17	-0.23	0.13	0.38	-0.37
AGER	0.4	0.077	-0.056	0.12	0.36	0.17	0.06
AGFG1	-0.1	0.24	0.23	0.31	0.0027	0.029	0.33
AGFG2	0.41	0.18	0.92	0.35	0.019	0.37	-0.012
AGGF1	-0.27	-0.17	-0.56	0.12	-0.37	-0.11	0.37
AGK	0.49	0.15	0.32	0.38	0.34	-0.28	0.037
AGL	-0.21	-0.041	-0.22	-0.1	-0.017	-0.33	-0.018
AGMAT	-0.15	-0.12	-0.096	0.024	-0.29	0.29	-0.089
AGMO	0.26	0.12	0.47	0.54	0.11	0.4	-0.18
AGO1	0.56	-0.0049	0.36	0.31	0.36	0.43	0.05
AGO2	0.12	0.12	0.23	0.14	-0.1	-0.11	0.13
AGO3	0.81	0.11	-0.017	0.74	0.065	0.51	0.55
AGO4	0.49	-0.0084	0.44	0.2	0.44	0.45	0.26
AGPAT1	-0.27	-0.15	-0.15	-0.038	0.16	-0.44	-0.11
AGPAT2	0.36	0.15	0.27	0.021	0.094	0.2	0.026
AGPAT3	0.055	-0.069	0.15	-0.18	-0.23	0.078	-0.44
AGPAT4	0.13	0.23	0.17	0.3	-0.15	0.49	0.3
AGPAT5	-0.047	0.089	0.0082	0.13	0.11	-0.13	0.12
AGPAT6	-0.19	-0.47	-0.22	-0.068	-0.45	0.066	-0.15
AGPAT9	0.16	0.16	0.12	0.31	0.23	0.15	0.75
AGPS	0.94	0.34	-0.14	-0.26	-0.16	0.43	0.19
AGR2	0.035	0.16	0.39	-0.15	0.33	0.26	0.077
AGR3	0.6	0.095	0.37	0.41	0.54	-0.15	0.51
AGRN	0.33	0.11	0.12	0.16	0.4	0.35	0.21
AGRP	0.8	0.15	0.13	-0.0012	0.23	0.097	0.21
AGT	0.75	0.12	0.061	-0.05	0.018	0.28	0.19
AGTPBP1	0.32	0.15	0.19	0.44	0.013	0.53	0.096
AGTR1	0.045	0.26	0.1	0.33	0.12	0.012	0.016
AGTR2	0.39	0.086	0.26	0.62	0.28	0.36	0.36
AGTRAP	-0.08	-0.0018	0.35	0.4	0.015	0.21	-0.076
AGXT	0.29	-0.0073	0.14	0.12	0.14	0.43	0.27
AGXT2	-0.068	-0.02	-0.077	0.27	0.27	-0.081	-0.13
AHCTF1	-0.42	-0.62	-0.49	-0.43	-0.38	-0.29	-0.36
AHCY	-0.36	-0.57	-0.15	-0.82	-0.38	-0.51	-0.067
AHCYL1	0.27	-0.13	0.084	-0.25	-0.022	-0.13	-0.39
AHCYL2	-0.24	0.14	0.17	-0.18	-0.17	-0.046	0.11
AHDC1	0.44	-0.13	0.39	0.31	0.24	0.64	0.25
AHI1	0.28	-0.17	-0.11	0.18	-0.13	0.58	-0.15
AHNAK	0.44	0.33	0.24	0.57	0.31	0.37	0.21
AHNAK2	-0.019	0.02	-0.17	-0.22	0.14	0.028	-0.21
AHR	-0.022	-0.16	-0.11	0.13	0.15	-0.47	0.06
AHRR	0.15	0.027	-0.097	0.61	0.75	0.26	-0.014
AHSA1	0.13	0.11	0.075	-0.11	0.044	0.093	0.19
AHSA2	-0.17	-0.12	-0.26	-0.24	0.023	-0.32	-0.41
AHSG	-0.18	-0.3	-0.037	-0.046	0.14	-0.23	0.25
AHSP	0.27	0.25	0.57	0.4	0.14	0.22	0.062
AICDA	0.51	0.15	0.2	0.31	0.58	0.014	0.037
AIDA	0.24	-0.064	0.17	0.2	-0.037	-0.17	0.3
AIF1	0.11	0.16	0.62	0.39	0.074	0.31	0.0037
AIF1L	-0.16	0.12	-0.052	0.2	0.26	0.27	-0.011
AIFM1	-0.22	-0.32	-0.29	-0.18	0.095	-0.27	-0.15
AIFM2	0.032	-0.2	-0.11	-0.076	0.059	0.11	0.039
AIFM3	0.37	0.2	0.028	0.089	-0.0053	0.32	0.003
AIG1	-0.009	0.007	-0.26	0.12	0.084	-0.019	-0.094
AIM1	0.67	0.15	0.19	0.4	0.26	0.41	0.11
AIM1L	0.34	-0.019	0.12	0.062	0.081	0.48	0.23
AIM2	0.37	0.1	-0.18	0.014	0.09	0.18	0.44
AIMP1	0.68	0.069	0.17	-0.12	0.12	0.17	0.2
AIMP2	-0.14	-0.16	-0.41	-0.24	-0.1	0.24	-0.17
AIP	0.073	0.021	0.014	0.49	-0.11	0.25	0.76
AIPL1	0.44	0.063	-0.14	0.033	-0.02	0.51	0.035
AIRE	0.11	-0.1	0.25	0.014	0.069	-0.08	0.22
AJAP1	0.18	0.23	0.23	0.46	0.11	0.13	0.39
AJUBA	-0.039	0.25	0.24	0.27	0.15	0.48	0.051
AK1	0.19	-0.028	0.3	0.33	0.3	0.43	0.63
AK2	0.3	0.048	0.26	0.2	0.24	0.23	0.15
AK3	0.32	0.062	0.36	0.18	0.24	0.22	0.49
AK4	0.19	-0.18	-0.15	0.041	-0.16	0.14	-0.12
AK5	0.26	0.26	-0.11	0.19	0.00065	0.3	0.41
AK6	-0.46	-0.49	-0.62	-0.7	-0.51	-0.24	-0.76
AK7	0.24	-0.049	0.1	0.37	0.5	-0.33	0.1
AK8	-0.1	0.23	0.22	0.63	0.15	0.35	0.18
AK9	-0.061	0.14	0.17	0.12	0.068	-0.066	-0.015
AKAP1	-0.14	0.19	-0.32	-0.5	-0.074	0.0066	-0.0025
AKAP10	0.68	0.029	0.24	0.38	0.34	0.89	0.27
AKAP11	0.25	0.044	0.09	0.081	-0.099	-0.064	0.17
AKAP12	-0.51	-0.072	-0.4	-0.057	0.039	-0.037	0.21
AKAP13	-0.13	-0.19	-0.22	-0.36	-0.25	0.14	0.059
AKAP14	0.33	0.063	0.21	0.4	0.18	0.34	0.14
AKAP17A	0.055	0.021	-0.058	-0.058	0.043	0.45	-0.056
AKAP2	0.22	0.36	0.42	0.68	0.035	0.4	0.14
AKAP3	-0.029	0.21	0.034	0.59	-0.0039	0.6	0.047
AKAP4	0.18	0.12	0.38	0.21	0.25	0.59	0.63
AKAP5	0.57	0.15	0.15	0.97	0.21	0.31	0.47
AKAP6	0.036	0.1	0.06	0.052	0.13	0.06	0.33
AKAP7	0.3	0.31	0.045	0.65	0.12	0.24	0.018
AKAP8	0.51	0.063	0.057	0.11	0.12	0.56	0.098
AKAP8L	-0.0099	-0.17	-0.2	-0.052	-0.35	0.08	-0.14
AKAP9	0.15	0.26	0.11	-0.12	0.021	0.29	-0.18
AKIP1	-0.083	0.24	-0.039	0.16	0.83	0.26	-0.033
AKIRIN1	-0.0043	-0.023	0.015	0.23	0.25	0.11	0.098
AKIRIN2	-0.46	-0.89	-0.65	-0.54	-0.62	-1.3	-0.34
AKNA	0.058	-0.027	0.021	0.28	-0.23	0.54	0.065
AKNAD1	0.091	-0.17	-0.084	-0.042	-0.22	-0.38	-0.69
AKR1A1	0.22	-0.078	0.086	0.34	0.013	-0.1	0.0065
AKR1B1	0.51	-0.098	0.12	0.38	0.077	0.36	0.39
AKR1B10	0.43	0.075	-0.12	0.18	0.07	-0.002	0.19
AKR1B15	0.12	0.035	-0.058	0.22	0.21	0.34	0.4
AKR1C1	0.086	-0.25	0.11	0.007	0.18	-0.071	-0.021
AKR1C2	0.29	0.14	0.52	0.074	-0.18	0.039	-0.047
AKR1C3	-0.042	-0.16	0.0035	0.038	0.12	-0.22	0.35
AKR1C4	0.37	0.093	0.029	0.43	0.32	-0.16	0.27
AKR1D1	0.27	0.12	0.27	0.26	0.2	0.12	0.2
AKR1E2	0.22	-0.07	0.092	0.44	0.2	0.39	-0.032
AKR7A2	0.53	-0.16	-0.068	-0.042	0.69	0.31	0.089
AKR7A3	0.092	-0.18	-0.055	0.3	0.012	0.33	0.058
AKT1	-0.3	-0.43	-0.19	-0.095	-0.48	-0.33	-0.24
AKT1S1	0.031	0.32	0.21	0.28	-0.061	0.18	-0.078
AKT2	0.69	0.11	0.0096	-0.078	-0.018	0.27	-0.14
AKT3	0.23	0.13	0.27	0.32	-0.021	0.29	0.25
AKTIP	0.34	-0.081	0.18	0.67	-0.18	0.097	0.04
ALAD	0.26	-0.2	-0.21	-0.23	-0.26	-0.4	-0.19
ALAS1	-0.68	-1.2	-0.97	-1.3	-0.61	-1.1	-0.69
ALAS2	-0.23	0.043	0.11	-0.015	-0.14	0.34	0.073
ALB	0.15	0.091	0.15	0.17	0.15	0.46	0.51
ALCAM	0.26	-0.047	0.15	0.06	0.067	0.37	0.31
ALDH16A1	0.015	0.11	-0.053	0.22	-0.0054	-0.087	-0.28
ALDH18A1	-0.22	-0.058	-0.24	-0.48	-0.0029	-0.58	-0.14
ALDH1A1	0.24	0.29	0.15	0.48	0.27	0.6	0.27
ALDH1A2	0.26	-0.05	0.18	0.63	0.0019	0.32	0.19
ALDH1A3	0.15	0.093	0.02	0.39	-0.053	0.33	-0.037
ALDH1B1	0.65	0.12	0.061	0.094	-0.077	0.32	0.083
ALDH1L1	0.19	-0.22	-0.29	0.49	-0.016	0.32	0.07
ALDH1L2	0.17	0.074	-0.099	0.71	0.0023	-0.05	0.43
ALDH2	0.017	-0.044	-0.12	0.062	-0.17	-0.092	0.1
ALDH3A1	0.46	0.16	0.23	-0.044	0.09	0.2	0.22
ALDH3A2	0.005	0.1	0.051	0.6	0.32	0.4	0.45
ALDH3B1	-0.12	-0.089	-0.08	0.44	0.091	0.11	0.61
ALDH3B2	-0.28	-0.18	-0.17	-0.043	-0.089	-0.081	-0.25
ALDH4A1	-0.066	-0.23	-0.26	0.25	-0.11	0.35	-0.15
ALDH5A1	-0.21	0.024	-0.24	0.39	-0.41	-0.12	-0.18
ALDH6A1	-0.11	-0.021	0.4	0.054	-0.075	-0.16	-0.1
ALDH7A1	-0.39	-0.096	-0.048	0.067	0.32	0.07	-0.45
ALDH8A1	0.076	-0.01	-0.23	0.52	0.18	0.66	-0.096
ALDH9A1	0.14	-0.19	0.03	0.12	-0.016	-0.15	0.53
ALDOA	-0.73	-0.62	-0.66	-0.94	-0.22	-0.83	-0.56
ALDOB	-0.25	-0.045	-0.085	0.19	-0.22	0.14	-0.29
ALDOC	-0.011	0.045	0.33	0.0053	0.08	-0.028	0.25
ALG1	-0.75	-0.73	-0.65	-0.54	-0.72	-0.59	-0.078
ALG10	-0.035	-0.16	-0.25	-0.44	0.13	-0.021	-0.0027
ALG10B	-0.74	-0.82	-0.62	-0.94	-0.43	-0.36	0.13
ALG11	-0.46	-0.62	-0.24	-0.76	-0.4	-0.7	-0.68
ALG12	-0.27	-0.19	-0.091	-0.4	-0.19	0.067	-0.43
ALG13	-1.2	-1.3	-1.1	-1.1	-0.32	-0.92	-0.78
ALG14	-0.31	-0.17	-0.38	-0.023	-0.072	-0.46	-0.16
ALG1L	0.036	-0.21	-0.0044	0.38	0.0015	0.13	-0.26
ALG1L2	-0.44	-0.71	-0.68	-0.63	-0.65	-0.56	-0.51
ALG2	-0.85	-0.84	-0.27	-0.54	-0.6	-0.4	-0.81
ALG3	-0.27	-0.54	-0.57	-0.057	-0.26	-0.6	-0.12
ALG5	-0.54	-0.35	-0.39	-0.28	-0.35	-0.29	-0.19
ALG6	-0.12	-0.34	-0.24	-0.022	-0.4	-0.18	-0.065
ALG8	0.23	-0.043	-0.16	0.44	0.066	0.00085	0.068
ALG9	-0.93	-0.78	-0.53	-0.58	-0.63	-0.61	-0.51
ALK	0.48	-0.028	-0.0042	0.078	-0.0047	0.56	0.16
ALKBH1	0.64	0.021	0.054	0.12	-0.031	0.088	0.38
ALKBH2	-0.23	0.073	-0.034	-0.039	0.1	0.14	0.24
ALKBH3	0.046	-0.099	0.14	-0.11	-0.54	0.35	0.35
ALKBH4	0.57	0.16	0.17	0.31	0.26	0.43	0.49
ALKBH5	0.68	0.052	0.2	0.33	1.4	0.38	0.54
ALKBH6	-0.053	-0.18	-0.22	0.42	-0.012	0.12	0.16
ALKBH7	0.43	0.24	0.081	0.091	0.28	0.39	0.075
ALKBH8	-0.098	-0.25	0.23	0.41	0.21	0.42	0.36
ALLC	-0.068	0.029	0.34	0.34	0.37	0.61	0.028
ALMS1	-0.37	-0.17	-0.057	-0.38	0.075	-0.075	0.17
ALOX12	0.26	0.019	0.11	0.58	0.14	0.14	0.17
ALOX12B	0.0081	0.18	0.28	0.32	0.38	0.22	0.16
ALOX15	-0.024	0.028	-0.0068	0.093	-0.3	0.022	-0.11
ALOX15B	0.92	0.025	0.25	0.099	0.22	0.04	0.18
ALOX5	-0.098	0.19	0.37	0.02	0.051	-0.07	0.048
ALOX5AP	0.27	0.14	0.23	0.35	0.22	0.011	0.13
ALOXE3	0.46	-0.014	0.078	-0.052	0.057	0.22	0.21
ALPI	0.33	-0.042	0.12	0.64	1.3	0.38	0.34
ALPK1	0.11	0.19	0.15	0.49	0.25	0.34	0.35
ALPK2	-0.11	0.089	0.18	0.84	0.061	0.52	0.76
ALPK3	0.066	0.1	0.033	0.12	0.33	0.28	-0.025
ALPL	-0.14	-0.047	-0.018	0.35	0.044	0.14	-0.077
ALPP	0.55	0.15	0.54	0.58	0.31	0.39	0.39
ALPPL2	0.4	0.27	0.34	0.52	0.4	0.37	0.28
ALS2	-0.16	0.21	-0.000019	0.16	0.48	0.59	0.45
ALS2CL	0.31	0.071	0.18	0.063	-0.047	0.42	0.0029
ALS2CR11	-0.14	0.026	0.046	-0.073	-0.012	0.31	-0.079
ALS2CR12	-0.056	0.19	0.31	0.59	0.63	0.39	0.16
ALX1	-0.02	-0.16	0.06	0.38	-0.21	0.6	-0.15
ALX3	0.19	0.18	0.082	0.2	0.12	0.29	0.57
ALX4	-0.32	-0.27	-0.36	0.34	-0.11	0.15	-0.038
ALYREF	-0.36	-0.39	-0.34	-0.53	0.068	-0.49	0.092
AMACR	0.48	-0.051	-0.0063	-0.095	0.21	0.13	0.42
AMBN	-0.15	0.027	-0.29	0.074	-0.09	-0.12	-0.32
AMBP	0.13	0.15	-0.011	0.49	-0.33	0.72	-0.06
AMBRA1	-0.28	-0.28	-0.42	0.018	-0.26	0.41	0.31
AMD1	0.78	-0.2	0.71	0.58	0.22	0.51	0.15
AMDHD1	0.41	-0.078	-0.13	0.027	0.1	0.25	-0.16
AMDHD2	0.44	0.029	0.68	0.81	0.44	0.3	0.25
AMELX	0.26	0.12	0.88	0.32	0.033	0.16	0.29
AMELY	0.51	0.25	0.32	0.47	0.63	0.5	0.19
AMER1	0.21	0.026	0.59	0.45	0.37	0.13	0.29
AMER2	-0.057	0.046	0.072	0.39	-0.12	-0.0044	-0.11
AMER3	-0.47	-0.19	-0.12	0.38	-0.16	0.052	-0.21
AMFR	0.19	0.19	0.58	0.7	0.085	0.58	0.41
AMH	0.32	0.29	0.36	0.57	0.35	0.23	0.4
AMHR2	0.47	0.11	0.55	-0.14	0.08	0.68	0.86
AMICA1	-0.11	-0.13	0.31	0.086	-0.19	-0.16	0.022
AMIGO1	-0.19	-0.08	0.044	-0.16	-0.14	-0.35	-0.18
AMIGO2	0.015	-0.11	-0.049	0.56	0.22	-0.21	-0.0086
AMIGO3	0.51	-0.12	0.16	0.067	0.16	0.22	-0.044
AMMECR1	0.34	0.14	0.42	0.51	0.28	0.67	0.36
AMMECR1L	-0.04	0.012	0.047	0.29	0.055	0.17	-0.15
AMN	0.35	0.29	0.38	0.22	0.0011	0.18	-0.15
AMN1	0.22	-0.056	0.27	0.07	-0.16	0.25	-0.022
AMOT	0.12	0.19	0.13	-0.03	0.077	0.42	0.28
AMOTL1	0.19	0.14	-0.21	0.034	0.16	-0.064	0.033
AMOTL2	0.89	0.67	0.85	0.91	1	0.82	1.3
AMPD1	-0.83	-1.1	-1.2	-1.3	-1.4	-1.1	-0.75
AMPD2	-0.16	-0.33	-0.44	-0.56	-0.62	-0.71	-0.24
AMPD3	-0.1	-0.19	-0.13	0.21	0.031	-0.23	-0.097
AMPH	-0.097	0.088	0.18	-0.037	0.056	0.00085	0.015
AMT	0.16	-0.028	-0.093	0.36	-0.0018	0.4	0.14
AMTN	0.2	0.26	0.18	0.44	0.16	0.53	0.04
AMY1A	0.27	-0.092	0.14	0.24	0.39	0.14	-0.032
AMY1B	-0.029	-0.17	-0.34	-0.53	0.14	-0.28	-0.0068
AMY1C	-0.2	-0.092	-0.21	-0.12	-0.19	0.33	-0.42
AMY2A	0.19	-0.12	-0.13	-0.46	-0.19	-0.037	0.42
AMY2B	0.69	-0.15	-0.11	0.53	0.15	0.15	-0.089
AMZ1	-0.78	-0.35	-0.094	-0.39	0.039	-0.5	-0.24
AMZ2	0.093	-0.016	0.3	0.088	-0.084	0.26	-0.087
ANAPC1	-0.93	-1.1	-0.37	-1	-1	-1.1	-0.94
ANAPC10	-0.38	-0.17	-0.25	0.45	-0.25	-0.21	-0.22
ANAPC11	-0.98	-0.94	-1.1	-0.86	-0.68	-1.1	-0.96
ANAPC13	-0.71	-0.38	-0.58	-0.74	-0.75	-0.98	-0.5
ANAPC15	-0.037	0.021	-0.43	0.37	0.22	-0.076	-0.13
ANAPC16	-0.16	-0.13	0.23	-0.0089	0.084	-0.025	0.03
ANAPC2	-0.38	-0.8	-0.61	-0.72	-0.62	-0.77	-0.68
ANAPC4	-0.12	-0.28	-0.31	0.077	-0.16	0.046	0.018
ANAPC5	-0.62	-0.57	-0.48	-0.46	-0.32	-0.39	-0.33
ANAPC7	0.73	0.062	0.033	0.31	0.35	0.13	-0.1
ANG	-0.22	-0.28	0.019	0.017	-0.062	-0.018	-0.17
ANGEL1	-0.25	-0.22	0.16	0.0064	0.019	0.25	0.23
ANGEL2	0.1	0.021	0.52	0.33	0.1	0.59	0.33
ANGPT1	0.2	-0.23	0.084	-0.41	-0.11	0.074	0.012
ANGPT2	0.39	0.16	0.71	0.29	0.12	0.21	0.59
ANGPT4	0.54	0.16	0.44	0.5	0.23	0.48	0.062
ANGPTL1	0.56	0.067	0.88	0.88	0.51	0.32	0.31
ANGPTL2	0.097	-0.01	0.51	0.46	0.12	0.32	0.93
ANGPTL3	0.11	0.24	0.15	0.34	0.07	0.33	0.072
ANGPTL4	0.24	0.43	0.19	0.33	0.16	0.56	0.35
ANGPTL5	-0.23	0.17	0.22	-0.27	-0.13	0.36	-0.0062
ANGPTL6	-0.75	-0.29	0.45	-0.83	-0.83	-0.42	-0.82
ANGPTL7	0.22	0.14	0.13	0.33	0.074	0.33	0.24
ANHX	-0.42	-0.061	-0.26	-0.13	-0.089	0.053	-0.2
ANK1	-0.18	0.093	-0.077	0.42	0.26	0.21	-0.076
ANK2	0.18	0.41	0.48	0.6	0.23	0.07	0.43
ANK3	0.39	-0.072	0.18	0.035	0.097	0.11	0.055
ANKAR	0.025	0.31	0.11	0.31	0.57	0.036	0.11
ANKDD1A	0.25	0.078	-0.18	0.048	0.032	-0.043	0.0075
ANKDD1B	0.44	0.17	0.8	0.071	0.33	0.66	0.24
ANKEF1	-0.056	-0.25	-0.23	0.51	0.12	0.081	0.15
ANKFN1	0.25	-0.16	0.46	-0.18	0.065	0.12	0.005
ANKFY1	0.17	0.055	-0.098	-0.18	0.033	0.0011	0.13
ANKH	-0.019	0.0067	0.18	0.038	-0.012	0.15	-0.15
ANKHD1	0.091	-0.16	-0.22	-0.34	0.048	0.088	0.033
ANKHD1-EIF4EBP3	-0.15	-0.29	0.019	0.28	-0.16	0.2	0.042
ANKIB1	-0.28	-0.023	0.074	0.27	0.046	-0.12	-0.22
ANKK1	0.12	0.29	0.24	0.52	0.43	0.62	0.47
ANKLE1	0.11	0.054	0.027	0.35	-0.0026	0.45	-0.0014
ANKLE2	-0.45	-0.2	-0.13	-0.33	-0.23	-0.66	-0.065
ANKMY1	0.1	0.25	0.18	0.22	-0.074	0.52	0.24
ANKMY2	-0.038	0.11	0.013	0.082	0.037	0.011	0.12
ANKRA2	-0.4	-0.11	-0.045	-0.024	-0.39	0.13	-0.31
ANKRD1	0.28	-0.13	0.24	0.26	0.19	0.11	0.098
ANKRD10	-0.33	0.051	0.035	-0.019	-0.21	0.59	-0.18
ANKRD11	-0.2	-0.6	0.08	-0.13	-0.39	-0.13	-0.26
ANKRD12	-0.27	-0.29	0.1	0.041	0.41	-0.38	-0.53
ANKRD13A	-0.052	-0.048	0.57	0.4	0.049	-0.28	-0.095
ANKRD13B	0.66	0.056	-0.34	-0.21	-0.15	-0.53	-0.1
ANKRD13C	0.12	0.082	0.24	0.099	0.32	0.31	0.19
ANKRD13D	-0.15	-0.23	-0.15	-0.15	-0.4	0.81	0.089
ANKRD16	-0.038	-0.27	0.15	-0.12	-0.22	-0.064	-0.13
ANKRD17	-0.12	0.064	-0.55	-0.29	-0.47	-0.21	0.28
ANKRD18A	0.042	0.26	0.3	0.24	0.49	0.33	-0.097
ANKRD18B	0.17	0.22	0.14	1	0.43	0.35	0.24
ANKRD2	-0.064	0.00032	-0.15	0.016	-0.14	-0.15	-0.34
ANKRD20A1	-0.002	-0.53	-0.54	-0.52	-0.46	-0.48	-0.82
ANKRD20A2	0.13	-0.31	0.3	-0.14	-0.024	-0.18	0.42
ANKRD20A3	0.045	-0.024	0.22	0.1	-0.11	0.15	0.023
ANKRD20A4	-0.26	-0.42	-0.45	-0.3	-0.37	-0.29	-0.41
ANKRD22	0.022	0.045	0.29	-0.093	0.31	0.056	-0.18
ANKRD23	-0.03	-0.041	-0.075	-0.095	-0.13	0.1	-0.21
ANKRD24	-0.35	-0.17	-0.099	-0.32	-0.24	-0.34	0.13
ANKRD26	0.36	0.063	0.1	0.3	0.038	0.27	0.26
ANKRD27	0.0082	0.24	0.016	0.29	0.42	0.37	0.41
ANKRD28	-0.031	0.29	0.2	0.53	0.056	0.06	0.5
ANKRD30A	0.25	-0.02	0.4	0.35	-0.24	0.07	0.075
ANKRD30B	0.051	0.15	0.39	0.16	-0.036	0.39	0.13
ANKRD31	-0.17	-0.031	0.41	0.52	0.041	0.14	0.23
ANKRD32	-0.028	-0.33	0.17	-0.097	-0.23	-0.064	-0.24
ANKRD33	0.3	0.17	0.12	-0.048	0.091	0.17	0.13
ANKRD33B	0.033	0.035	0.18	0.043	0.16	0.21	-0.1
ANKRD34A	-0.12	0.18	0.23	0.24	0.23	0.3	0.089
ANKRD34B	-0.27	-0.19	0.52	0.21	-0.24	-0.06	-0.37
ANKRD34C	0.33	0.044	0.014	0.57	-0.026	0.21	0.26
ANKRD35	-0.19	-0.086	0.095	0.27	0.088	0.21	-0.0065
ANKRD36	-0.28	-0.29	0.62	-0.5	-0.29	-0.4	0.11
ANKRD36B	-0.23	-0.034	-0.13	-0.1	0.054	0.092	0.32
ANKRD37	0.19	0.034	-0.2	0.45	0.2	0.11	-0.13
ANKRD39	0.33	0.1	0.29	0.11	0.25	0.35	0.21
ANKRD40	-0.24	-0.21	-0.13	-0.42	-0.0056	-0.25	-0.13
ANKRD42	-0.069	0.067	0.76	0.31	0.24	-0.12	0.48
ANKRD44	0.34	0.16	-0.11	0.43	0.22	-0.1	0.32
ANKRD45	0.49	0.061	0.35	0.66	0.32	0.45	0.21
ANKRD46	-0.24	-0.053	-0.19	-0.0087	-0.3	0.15	0.46
ANKRD49	-0.99	-1	-1	-1.3	-0.84	-1.2	-1
ANKRD50	-0.24	-0.2	-0.1	-0.08	-0.092	-0.09	-0.13
ANKRD52	0.36	0.19	0.27	0.29	0.23	0.53	0.54
ANKRD53	0.49	-0.14	-0.073	-0.11	-0.042	0.69	0.34
ANKRD54	-0.23	0.24	-0.1	0.2	0.2	0.00078	-0.014
ANKRD55	0.29	0.12	0.61	0.23	0.076	0.43	0.34
ANKRD6	0.083	-0.0071	0.14	-0.26	0.17	0.36	0.2
ANKRD60	-0.28	-0.55	-0.39	-0.33	-0.37	-0.5	-0.87
ANKRD61	0.16	0.06	0.13	0.53	0.094	0.46	0.044
ANKRD62	0.13	0.00034	0.018	0.35	0.13	-0.024	0.23
ANKRD63	-0.093	-0.065	0.069	0.37	-0.054	0.41	0.4
ANKRD65	-0.14	0.2	0.08	0.39	0.034	0.53	0.36
ANKRD66	0.17	0.23	0.14	0.18	-0.21	0.42	0.42
ANKRD7	0.33	0.26	0.087	0.16	-0.018	0.23	0.21
ANKRD9	0.11	0.21	0.08	0.16	0.24	0.35	0.24
ANKS1A	-0.0019	-0.19	-0.089	0.12	-0.14	0.067	0.039
ANKS1B	0.26	-0.008	0.039	0.11	0.083	0.32	0.03
ANKS3	-0.3	0.017	0.034	-0.19	0.088	-0.17	-0.27
ANKS4B	0.22	0.037	0.23	-0.078	-0.074	-0.053	0.17
ANKS6	-0.019	0.099	0.26	0.58	-0.073	0.43	-0.13
ANKUB1	-0.21	-0.019	-0.23	0.21	0.03	0.095	-0.098
ANKZF1	0.034	0.14	0.22	0.22	0.3	-0.18	0.26
ANLN	-0.083	0.13	-0.087	-0.037	0.024	0.12	0.042
ANO1	0.11	0.11	0.33	0.007	0.072	-0.22	-0.014
ANO10	0.44	0.17	0.32	0.38	0.094	0.23	0.31
ANO2	0.068	0.036	0.12	0.012	0.03	0.11	0.21
ANO3	0.13	0.075	0.32	0.069	0.11	0.062	0.39
ANO4	-0.3	-0.016	0.11	0.017	-0.021	-0.19	0.15
ANO5	0.11	-0.063	0.0099	0.0071	-0.0062	0.39	0.25
ANO6	0.1	-0.018	0.26	0.089	-0.0027	0.45	0.17
ANO7	0.33	0.29	0.19	0.32	0.22	0.27	0.3
ANO8	0.2	0.35	0.27	0.17	0.47	0.44	0.42
ANO9	0.5	-0.061	0.25	0.3	0.0076	0.47	0.11
ANOS1	-0.17	-0.044	0.15	0.021	0.048	0.001	-0.051
ANP32A	0.34	-0.37	0.15	0.1	0.35	-0.44	0.7
ANP32B	-0.14	-0.019	-0.042	-0.17	0.12	-0.11	0.32
ANP32C	0.31	-0.0084	0.33	-0.14	0.15	0.39	0.12
ANP32D	0.55	0.18	0.18	0.36	0.41	0.69	0.16
ANP32E	-0.028	-0.23	-0.071	-0.063	-0.22	-0.038	-0.12
ANPEP	-0.39	0.1	0.34	-0.0084	0.096	0.049	-0.098
ANTXR1	0.1	0.19	0.0075	-0.07	0.69	0.26	-0.014
ANTXR2	0.32	0.095	0.19	0.2	-0.027	0.11	0.012
ANTXRL	0.17	-0.26	-0.094	-0.25	0.011	-0.25	0.25
ANXA1	0.57	0.27	0.13	0.67	0.27	0.55	0.55
ANXA10	-0.2	0.047	0.39	0.43	0.16	-0.087	0.046
ANXA11	0.2	-0.043	0.47	0.19	0.0043	0.025	0.12
ANXA13	-0.078	-0.087	-0.029	0.22	-0.12	0.033	0.15
ANXA2	-0.028	-0.074	0.39	-0.056	0.095	0.13	0.21
ANXA2R	0.73	-0.11	0.32	0.19	-0.43	0.12	-0.042
ANXA3	0.26	-0.14	0.14	-0.17	0.1	0.23	0.029
ANXA4	-0.095	0.041	-0.093	-0.15	0.018	0.21	0.16
ANXA5	0.17	0.28	0.035	0.53	0.47	0.6	0.29
ANXA6	0.47	-0.022	0.0088	0.19	0.23	0.24	0.066
ANXA7	0.052	-0.16	0.25	-0.098	0.27	-0.29	0.35
ANXA8	-0.015	-0.038	0.17	0.16	0.28	0.073	0.25
ANXA8L1	0.32	0.026	0.064	0.7	-0.16	-0.14	-0.22
ANXA9	-0.84	-0.43	-0.5	-0.19	0.06	-0.51	-0.53
AOAH	0.052	0.039	-0.024	0.18	-0.34	0.43	0.4
AOC1	0.41	-0.018	0.18	0.16	0.081	0.23	0.51
AOC2	0.28	0.24	0.14	0.16	0.18	0.025	0.47
AOC3	0.25	0.29	0.5	0.57	-0.086	0.23	0.42
AOX1	0.08	-0.07	0.2	0.22	-0.12	-0.38	0.75
AP1AR	0.36	0.1	0.37	0.43	0.076	0.28	-0.037
AP1B1	0.052	-0.011	0.81	-0.26	-0.068	0.16	-0.022
AP1G1	0.3	-0.025	-0.12	-0.012	-0.17	-0.039	0.021
AP1G2	-0.25	-0.39	0.24	-0.52	0.14	-0.27	0.18
AP1M1	-0.065	-0.005	0.046	0.021	-0.14	0.11	0.23
AP1M2	0.12	0.028	0.65	0.072	0.058	0.61	0.1
AP1S1	0.1	0.21	0.16	0.35	0.47	0.24	0.56
AP1S2	-0.3	0.098	-0.11	0.36	0.047	0.061	-0.12
AP1S3	0.54	0.26	0.2	0.28	0.2	0.4	0.48
AP2A1	-0.3	-0.06	-0.16	-0.38	-0.23	-0.27	0.013
AP2A2	0.48	0.43	0.27	0.3	0.44	1.3	0.78
AP2B1	0.22	-0.049	0.11	0.82	0.28	0.52	0.034
AP2M1	-0.47	-0.27	-0.44	-0.42	-0.45	-0.35	-0.099
AP2S1	-0.74	-0.51	-0.47	-0.89	-0.62	-0.97	-0.64
AP3B1	-0.11	-0.093	-0.26	0.023	-0.11	0.26	0.29
AP3B2	0.43	0.12	-0.091	0.15	0.068	-0.039	-0.05
AP3D1	-0.076	-0.095	0.046	0.46	0.017	0.24	0.69
AP3M1	-0.072	-0.29	-0.079	0.37	0.24	-0.26	-0.14
AP3M2	0.13	0.22	0.057	0.19	0.25	-0.12	-0.28
AP3S1	0.076	0.26	0.18	0.24	0.37	0.13	0.19
AP3S2	-0.16	-0.34	-0.095	0.068	-0.17	0.27	-0.055
AP4B1	-0.45	-0.49	-0.63	-0.54	-0.23	-0.98	-0.59
AP4E1	0.34	-0.35	-0.087	0.09	-0.4	-0.1	-0.13
AP4M1	-0.06	0.14	0.056	0.043	-0.098	0.32	0.035
AP4S1	0.13	0.0012	0.09	-0.023	-0.037	0.017	0.31
AP5B1	0.46	-0.47	-0.094	-0.42	-0.27	-0.23	0.04
AP5M1	0.14	0.21	0.025	0.36	0.25	0.31	0.4
AP5S1	-0.0071	-0.16	0.02	0.094	-0.2	0.052	-0.094
AP5Z1	-0.022	-0.029	-0.19	0.63	0.028	-0.14	-0.11
APAF1	0.057	0.023	0.14	0.33	0.11	0.64	-0.043
APBA1	0.11	0.34	0.078	0.74	0.44	0.6	0.37
APBA2	-0.059	-0.16	0.071	0.18	-0.041	0.061	0.18
APBA3	0.17	0.005	-0.12	-0.023	0.18	0.34	-0.075
APBB1	0.1	0.16	0.07	-0.14	0.026	-0.32	0.6
APBB1IP	0.33	0.35	0.05	0.38	0.23	0.45	0.58
APBB2	0.35	0.39	0.37	0.32	0.23	0.015	0.6
APBB3	0.19	-0.13	0.3	-0.22	-0.074	0.076	-0.2
APC	-0.42	-0.16	-0.15	-0.27	-0.44	-0.53	-0.43
APC2	0.44	0.25	0.31	0.38	0.34	0.4	0.075
APCDD1	0.054	0.16	0.058	0.43	0.18	0.34	0.44
APCDD1L	0.023	-0.099	0.079	0.045	-0.0012	-0.083	-0.39
APCS	0.063	-0.0095	-0.012	0.16	0.031	0.041	-0.14
APEH	-0.089	0.1	0.081	0.12	-0.0012	0.23	0.34
APELA	-0.037	0.15	-0.043	0.04	0.2	0.26	0.44
APEX1	0.38	-0.0091	-0.15	-0.05	0.29	0.3	-0.081
APEX2	0.042	0.19	0.32	-0.017	0.32	0.34	0.51
APH1A	-0.16	-0.72	-0.39	-0.26	-0.38	-0.19	-0.33
APH1B	-0.16	0.036	0.11	-0.2	0.034	0.049	-0.15
API5	-0.37	-0.023	-0.067	-0.6	-0.074	-0.61	-0.34
APIP	0.67	0.097	0.38	0.031	0.11	0.21	0.11
APITD1	-0.39	-0.16	-0.19	0.19	-0.19	-0.35	-0.23
APITD1-CORT	-0.1	-0.21	0.076	0.27	-0.072	-0.1	0.059
APLF	-0.099	-0.1	0.52	1.6	-0.031	-0.19	0.092
APLN	0.17	0.06	0.33	0.21	0.32	0.29	0.12
APLNR	0.22	0.04	0.14	0.45	0.11	0.48	0.019
APLP1	0.24	0.024	0.073	0.22	-0.096	0.016	0.0039
APLP2	-0.29	-0.0012	0.15	0.36	-0.049	0.11	0.1
APMAP	-0.15	-0.15	0.26	0.34	0.32	0.11	0.018
APOA1	0.49	0.58	0.6	0.47	0.34	0.27	0.34
APOA1BP	0.11	-0.055	0.087	0.35	-0.12	0.38	0.52
APOA2	0.19	-0.053	0.038	0.46	-0.2	0.02	-0.013
APOA4	0.31	0.046	0.082	0.13	0.031	0.25	0.12
APOA5	0.062	-0.04	0.0043	0.069	0.034	0.36	0.036
APOB	0.059	0.072	0.19	0.34	0.33	1.2	0.26
APOBEC1	0.33	0.13	0.43	0.13	-0.086	0.088	0.065
APOBEC2	-0.064	0.018	-0.045	0.2	0.31	-0.18	0.039
APOBEC3A	0.58	0.32	0.18	0.18	0.22	0.38	-0.039
APOBEC3B	0.056	0.27	0.24	0.39	0.15	0.21	0.3
APOBEC3C	0.39	0.13	0.15	0.5	-0.091	0.44	-0.11
APOBEC3D	0.26	0.0092	0.079	0.37	0.081	0.049	0.15
APOBEC3F	-0.045	-0.028	0.064	0.3	-0.059	0.43	0.044
APOBEC3G	-0.038	0.22	0.075	0.17	0.00011	-0.11	-0.035
APOBEC3H	-0.0049	0.17	0.0069	-0.0036	0.18	0.1	0.02
APOBEC4	0.19	0.034	0.01	0.51	0.28	0.44	0.74
APOBR	0.19	0.098	0.22	0.33	0.24	0.24	0.36
APOC1	0.13	0.085	0.065	0.086	0.17	-0.089	-0.022
APOC2	0.15	0.054	0.29	0.04	-0.14	-0.15	0.73
APOC3	0.7	0.11	0.59	0.35	0.23	0.31	0.53
APOC4	0.19	0.33	0.29	0.46	0.51	0.23	0.31
APOD	-0.088	0.13	0.26	0.3	0.27	-0.1	0.14
APOE	0.055	0.14	0.17	0.55	0.22	0.54	0.74
APOF	0.43	0.19	-0.064	0.25	0.073	0.23	0.0052
APOH	0.21	0.025	0.11	-0.17	0.19	0.3	0.43
APOL1	0.12	0.38	0.34	0.16	0.28	0.44	0.17
APOL2	0.18	0.41	0.2	0.25	0.33	-0.15	0.26
APOL3	0.25	0.2	0.19	0.4	0.096	0.56	0.47
APOL4	0.15	0.23	0.42	0.32	0.12	0.3	0.23
APOL5	0.097	0.12	-0.065	0.22	0.039	0.18	0.29
APOL6	0.27	0.24	0.85	-0.026	0.078	0.48	-0.031
APOLD1	0.14	0.25	0.12	0.033	0.14	0.18	0.29
APOM	0.13	0.12	0.11	0.65	0.032	0.29	0.12
APOO	-0.12	0.067	-0.066	0.63	0.061	0.33	0.31
APOOL	-0.15	-0.17	0.12	-0.043	-0.21	-0.021	0.1
APOPT1	-0.2	0.11	0.25	0.11	0.19	0.51	-0.064
APP	0.0021	0.077	-0.052	0.3	-0.16	0.41	-0.21
APPBP2	-0.17	-0.22	-0.23	-0.25	0.02	-0.24	-0.36
APPL1	0.21	0.24	0.32	0.54	0.59	0.57	0.36
APPL2	0.38	0.2	0.27	0.29	0.31	0.39	0.26
APRT	0.08	-0.12	-0.17	-0.089	-0.22	-0.14	-0.1
APTX	-0.11	0.18	0.23	0.3	0.067	0.32	-0.089
AQP1	0.19	-0.013	-0.087	0.34	0.11	0.46	0.008
AQP10	0.053	-0.4	-0.1	0.2	-0.38	0.18	0.31
AQP11	0.057	-0.017	-0.08	-0.49	-0.047	-0.23	0.17
AQP12A	0.43	-0.041	0.22	0.37	0.056	0.034	-0.1
AQP12B	0.1	0.15	0.21	0.63	0.11	0.014	0.32
AQP2	0.97	0.044	0.56	-0.19	0.11	0.35	-0.035
AQP3	0.24	0.27	0.27	0.71	0.3	0.53	0.067
AQP4	-0.1	0.076	0.015	0.013	0.077	0.07	-0.18
AQP5	-0.27	-0.42	-0.24	-0.095	-0.54	-0.71	-0.094
AQP6	-0.21	0.18	0.072	0.042	0.051	0.28	0.11
AQP7	-0.38	-0.52	-0.36	-0.4	-0.15	-0.59	-0.39
AQP8	0.22	0.23	0.024	0.082	0.13	0.067	0.013
AQP9	0.72	0.064	0.26	0.48	0.29	0.53	0.55
AQR	-0.85	-0.75	-0.46	-0.84	-0.36	-1	-0.83
AR	0.19	0.27	0.12	0.12	0.065	0.21	0.47
ARAF	0.11	-0.06	0.09	-0.053	-0.38	0.39	-0.36
ARAP1	-0.13	-0.017	-0.16	0.59	-0.14	-0.12	-0.057
ARAP2	0.48	0.36	0.56	0.33	0.51	0.29	0.8
ARAP3	0.26	0.23	0.11	-0.12	0.43	0.25	-0.19
ARC	0.13	0.0098	0.043	0.12	0.14	0.41	0.14
ARCN1	-0.79	-0.67	-0.63	-0.78	-0.69	-0.66	-0.97
AREG	0.15	0.28	0.5	0.27	0.43	-0.03	-0.15
AREL1	-0.089	0.1	-0.085	-0.1	0.07	-0.061	0.54
ARF1	-0.35	-0.28	-0.37	-0.65	-0.57	-0.29	-0.51
ARF3	0.92	0.38	0.28	0.14	0.14	0.43	0.29
ARF4	-0.079	-0.075	-0.047	0.24	-0.28	-0.44	-0.41
ARF5	-0.085	-0.095	0.21	-0.37	-0.24	0.095	-0.18
ARF6	-0.19	-0.33	-0.16	-0.16	-0.077	-0.015	0.18
ARFGAP1	0.7	-0.11	-0.047	0.32	0.025	0.1	-0.12
ARFGAP2	-0.52	-0.24	-0.056	-0.49	-0.23	-0.48	-0.68
ARFGAP3	-0.034	0.17	0.044	0.32	-0.048	0.36	0.1
ARFGEF1	0.55	0.26	-0.24	0.33	0.081	0.48	0.66
ARFGEF2	0.32	-0.2	0.28	0.21	0.13	0.086	0.35
ARFGEF3	-0.083	-0.075	-0.16	0.12	0.17	-0.14	-0.011
ARFIP1	1.2	0.17	0.067	0.41	0.043	0.27	0.64
ARFIP2	0.48	0.21	0.0027	0.23	0.0027	0.53	0.14
ARFRP1	-0.99	-0.9	-0.94	-1.1	-0.32	-0.92	-1
ARG1	-0.14	0.051	-0.064	0.14	0.098	-0.13	-0.0021
ARG2	-0.16	0.025	-0.21	-0.13	0.61	0.62	-0.38
ARGFX	0.17	-0.081	-0.077	0.084	-0.018	-0.18	-0.49
ARGLU1	-0.11	-0.61	-0.39	-0.5	-0.32	-0.37	0.11
ARHGAP1	-0.44	-0.42	-0.44	-0.62	-0.26	0.096	-0.22
ARHGAP10	0.13	0.17	0.37	0.83	0.21	0.57	0.25
ARHGAP11A	0.17	0.073	0.041	0.39	0.16	0.57	0.11
ARHGAP11B	-0.0063	-0.4	-0.41	-0.17	0.14	0.27	-0.029
ARHGAP12	0.38	0.032	0.47	0.72	0.36	0.41	0.56
ARHGAP15	0.036	0.12	0.15	0.16	0.081	0.15	0.53
ARHGAP17	0.072	0.1	0.25	0.011	0.03	0.066	0.088
ARHGAP18	-0.22	0.12	0.13	0.33	0.08	0.3	0.031
ARHGAP19	-0.014	-0.18	0.72	0.45	-0.077	0.12	0.2
ARHGAP20	0.32	0.2	0.66	0.57	0.12	0.41	0.23
ARHGAP21	0.26	0.11	0.16	0.71	-0.024	0.64	0.073
ARHGAP22	0.03	0.13	-0.012	-0.0066	0.12	0.36	0.24
ARHGAP23	0.08	0.088	0.21	0.099	0.42	0.33	0.37
ARHGAP24	-0.055	0.077	0.018	0.048	0.11	0.1	-0.054
ARHGAP25	-0.39	0.0064	0.14	0.1	0.11	-0.037	-0.12
ARHGAP26	0.18	-0.023	0.26	0.23	-0.19	0.45	0.081
ARHGAP27	0.31	0.25	0.43	0.52	0.024	0.17	0.62
ARHGAP28	0.078	0.12	0.21	0.19	0.33	0.63	0.36
ARHGAP29	0.27	-0.16	0.48	0.013	-0.011	-0.79	-0.27
ARHGAP30	0.081	0.097	0.083	0.42	0.056	0.1	-0.067
ARHGAP31	-0.099	-0.21	0.091	-0.027	-0.012	0.083	0.15
ARHGAP32	0.27	0.21	0.038	0.61	-0.27	0.33	0.06
ARHGAP33	-0.092	0.22	0.074	0.32	0.14	-0.4	0.18
ARHGAP35	0.43	0.2	0.25	0.71	0.54	0.59	0.33
ARHGAP36	-0.2	0.13	0.17	0.25	0.054	0.46	-0.25
ARHGAP4	0.0021	-0.2	-0.18	-0.087	-0.1	-0.0035	-0.037
ARHGAP40	0.06	-0.2	0.015	0.026	0.067	-0.27	0.24
ARHGAP42	-0.066	-0.18	-0.068	0.016	-0.17	-0.04	-0.068
ARHGAP44	0.2	0.14	0.16	0.41	0.18	0.27	0.57
ARHGAP5	0.24	-0.023	0.18	0.25	0.33	0.17	0.0055
ARHGAP6	0.11	0.15	0.13	0.37	-0.067	0.24	0.21
ARHGAP8	0.17	0.13	0.36	-0.095	0.0011	0.14	0.18
ARHGAP9	-0.049	-0.093	0.068	0.36	-0.31	-0.17	0.49
ARHGDIA	0.017	-0.19	-0.14	-0.62	-0.16	-0.35	-0.36
ARHGDIB	0.3	0.11	0.18	0.12	0.17	0.44	0.065
ARHGDIG	0.084	-0.16	0.1	-0.21	0.1	0.06	-0.12
ARHGEF1	-0.35	0.054	-0.18	-0.18	-0.36	0.38	-0.023
ARHGEF10	0.13	0.015	0.19	0.39	0.1	0.41	0.28
ARHGEF10L	0.35	0.0011	0.012	0.4	0.042	0.23	0.1
ARHGEF11	-0.29	-0.37	-0.33	-0.45	-0.085	-0.065	-0.24
ARHGEF12	-0.36	-0.15	-0.0096	-0.25	-0.19	0.23	-0.028
ARHGEF15	0.18	0.091	0.21	0.32	0.31	0.43	0.21
ARHGEF16	0.57	0.24	0.11	0.19	0.94	0.49	0.25
ARHGEF17	-0.57	-0.33	-0.36	0.15	0.2	0.068	0.33
ARHGEF18	-0.11	-0.074	0.33	0.14	0.24	0.46	0.067
ARHGEF19	-0.068	-0.15	0.1	-0.054	-0.27	0.04	0.092
ARHGEF2	-0.063	0.0054	0.11	0.63	-0.021	0.41	0.28
ARHGEF25	-0.029	-0.025	0.3	0.15	0.034	-0.033	0.019
ARHGEF26	0.13	0.1	0.2	0.0029	0.2	-0.0057	0.13
ARHGEF28	0.073	-0.23	-0.58	-0.086	-0.22	0.045	-0.56
ARHGEF3	0.33	-0.014	0.16	0.3	-0.092	0.39	0.37
ARHGEF33	-0.25	-0.14	-0.24	-0.29	-0.36	-0.073	-0.41
ARHGEF35	-0.22	-0.19	-0.12	-0.15	-0.12	-0.083	-0.037
ARHGEF37	-0.046	-0.13	-0.34	-0.054	-0.58	0.067	-0.35
ARHGEF38	0.9	-0.0038	0.63	0.34	-0.24	0.46	0.17
ARHGEF39	0.18	0.16	0.3	0.51	0.2	0.38	0.14
ARHGEF4	-0.16	-0.098	-0.051	0.87	0.0011	-0.27	-0.098
ARHGEF40	0.64	0.022	0.019	0.22	-0.048	0.019	0.097
ARHGEF5	0.13	-0.094	-0.024	0.087	0.17	0.2	0.32
ARHGEF6	0.23	0.33	0.3	0.33	0.15	0.043	0.042
ARHGEF7	-0.018	-0.042	0.18	0.26	-0.08	0.19	0.13
ARHGEF9	0.66	0.29	0.27	0.38	0.055	-0.1	-0.083
ARID1A	1.1	0.7	1.2	0.52	0.34	0.56	0.8
ARID1B	0.7	-0.13	0.27	0.49	0.4	0.3	0.18
ARID2	-0.43	0.047	-0.011	0.51	0.21	0.8	0.22
ARID3A	0.62	0.11	0.24	0.5	-0.21	0.36	0.3
ARID3B	0.14	0.00085	0.049	0.13	-0.058	-0.011	0.094
ARID3C	0.022	-0.0088	0.25	0.09	0.013	0.28	0.38
ARID4A	0.054	-0.4	0.084	0.12	-0.038	0.28	0.42
ARID4B	0.14	-0.12	-0.11	0.14	-0.088	0.16	-0.055
ARID5A	0.35	-0.43	-0.58	-0.58	-0.71	-0.62	-0.51
ARID5B	0.96	-0.3	-0.039	-0.16	0.095	0.06	-0.15
ARIH1	-0.44	-0.41	-0.83	-0.67	-0.17	-0.38	-0.19
ARIH2	0.64	0.11	0.7	0.86	0.92	0.72	0.94
ARIH2OS	-0.029	-0.022	0.16	0.49	0.36	0.29	-0.14
ARL1	-0.13	-0.23	-0.47	0.39	-0.14	-0.084	-0.13
ARL10	0.45	-0.26	-0.067	0.11	-0.099	0.54	-0.16
ARL11	-0.42	0.2	0.058	0.21	-0.1	-0.064	-0.1
ARL13A	0.35	0.096	-0.15	0.53	-0.14	0.12	0.31
ARL13B	0.33	0.02	0.13	0.026	-0.031	0.025	0.002
ARL14	0.14	-0.033	0.095	0.12	0.1	0.41	0.48
ARL14EP	0.27	-0.045	0.4	0.7	0.064	0.32	0.52
ARL14EPL	-0.1	0.03	0.25	0.45	0.11	0.35	0.077
ARL15	-0.028	0.14	0.31	0.49	0.07	0.35	0.46
ARL16	0.29	0.13	0.28	0.37	0.26	0.016	0.23
ARL17A	-0.095	-0.22	-0.21	-0.46	-0.047	-0.55	-0.21
ARL17B	0.13	0.087	0.3	0.39	0.29	0.49	0.34
ARL2	-0.45	-0.4	-0.25	-0.85	-0.27	-0.59	-0.39
ARL2BP	0.66	0.28	0.13	-0.045	-0.057	0.35	0.13
ARL3	0.37	-0.045	0.46	0.45	-0.65	0.61	-0.096
ARL4A	-0.75	-0.099	-0.3	-0.53	-0.3	-0.14	-0.47
ARL4C	-0.16	0.01	0.13	0.26	-0.065	0.54	0.36
ARL4D	0.1	0.032	0.19	0.52	0.058	0.04	-0.055
ARL5A	0.22	0.017	0.3	-0.25	0.012	0.051	0.4
ARL5B	-0.12	0.17	0.48	0.036	-0.024	0.72	-0.3
ARL5C	0.2	0.21	0.061	0.033	-0.065	0.44	0.049
ARL6	0.18	0.15	0.0013	0.15	0.29	0.28	0.18
ARL6IP1	-0.28	-0.096	0.078	-0.0025	0.12	-0.42	0.11
ARL6IP4	0.082	-0.32	-0.2	0.29	-0.21	0.065	0.16
ARL6IP5	-0.017	0.085	0.081	0.4	0.075	0.14	0.35
ARL6IP6	-0.27	-0.46	-0.36	0.2	-0.27	-0.53	-0.31
ARL8A	-0.039	-0.099	0.4	0.086	0.32	-0.031	0.053
ARL8B	-0.17	-0.22	-0.091	0.39	-0.16	0.039	-0.093
ARL9	0.21	0.048	0.23	0.14	0.3	0.1	0.86
ARMC1	0.19	0.12	0.26	0.29	0.23	0.088	0.046
ARMC10	-0.03	-0.013	-0.19	0.11	-0.14	0.017	0.2
ARMC12	0.49	-0.27	-0.4	-0.35	-0.36	0.084	0.27
ARMC2	-0.08	-0.065	-0.23	-0.28	0.27	0.21	-0.29
ARMC3	0.19	-0.13	0.13	-0.03	-0.044	0.11	0.17
ARMC4	-0.1	0.081	0.026	-0.061	-0.024	-0.016	-0.16
ARMC5	-0.2	-0.064	-0.31	-0.061	0.24	-0.12	0.054
ARMC6	0.23	-0.032	-0.034	-0.072	-0.066	0.34	0.084
ARMC7	-1.1	-1.3	-1.3	-0.49	-0.57	-1.3	-0.72
ARMC8	0.12	-0.049	0.07	0.057	-0.014	0.041	0.023
ARMC9	0.04	0.056	0.16	0.077	0.038	0.12	-0.067
ARMCX1	0.21	-0.11	0.23	-0.14	0.051	-0.21	0.29
ARMCX2	0.21	-0.19	0.076	-0.15	0.043	0.095	-0.043
ARMCX3	0.33	0.24	0.26	0.33	0.055	0.29	0.25
ARMCX4	0.37	-0.15	0.13	0.24	0.29	0.16	0.26
ARMCX5	-0.22	-0.36	-0.089	-0.073	0.064	0.12	0.16
ARMCX5-GPRASP2	0.25	-0.14	0.3	0.31	0.24	0.14	0.047
ARMCX6	0.08	-0.063	0.21	0.15	0.1	0.013	0.58
ARMS2	0.021	0.1	0.19	0.16	0.028	0.15	0.0049
ARMT1	-0.21	0.028	-0.31	0.058	0.21	0.0055	-0.21
ARNT	-0.17	-0.51	-0.098	-0.94	-0.47	-0.63	0.15
ARNT2	-0.4	-0.14	-0.44	0.038	-0.4	-0.35	-0.31
ARNTL	-0.093	0.099	-0.014	0.33	-0.12	0.34	-0.11
ARNTL2	0.48	0.3	0.012	0.65	0.19	0.46	0.39
ARPC1A	0.43	0.081	-0.14	0.078	-0.23	-0.092	0.16
ARPC1B	-0.0068	0.066	0.075	0.038	-0.26	-0.22	-0.3
ARPC2	0.24	-0.21	0.048	0.12	-0.092	-0.3	0.14
ARPC3	-0.65	-0.51	-0.42	-0.32	-0.32	-0.62	-0.76
ARPC4	-0.75	-1.2	-0.25	-0.96	-0.58	-0.98	-0.91
ARPC4-TTLL3	0.12	-0.0054	0.11	-0.2	-0.16	-0.0097	-0.35
ARPC5	0.01	0.16	0.054	0.029	0.11	0.47	0.44
ARPC5L	0.67	-0.17	0.42	0.24	-0.0089	0.47	0.13
ARPIN	0.38	0.13	0.087	0.2	0.084	0.51	0.53
ARPP19	-0.078	-0.1	-0.0075	-0.042	-0.055	0.2	0.23
ARPP21	0.4	-0.0059	0.033	0.24	-0.03	0.2	-0.19
ARR3	0.42	0.34	0.35	0.33	0.41	0.2	0.58
ARRB1	0.33	0.058	0.32	-0.17	0.29	0.11	0.11
ARRB2	0.55	0.16	0.47	0.5	0.17	0.38	0.46
ARRDC1	0.0013	0.05	0.13	0.11	0.18	0.4	0.15
ARRDC2	0.037	-0.038	0.0086	0.035	0.33	0.22	0.42
ARRDC3	0.24	0.11	0.19	0.52	0.22	0.25	0.48
ARRDC4	-0.19	-0.0052	0.04	0.28	-0.15	-0.24	-0.28
ARRDC5	0.017	0.41	-0.0026	-0.12	0.028	0.23	0.12
ARSA	-0.04	0.34	0.15	-0.044	0.4	0.41	0.19
ARSB	-0.31	0.082	-0.17	0.054	-0.19	0.33	-0.24
ARSD	0.63	0.13	0.19	0.064	0.16	0.056	0.32
ARSE	0.79	0.16	0.21	-0.21	0.23	0.25	-0.064
ARSF	0.25	0.19	0.3	0.59	0.39	0.24	0.45
ARSG	0.21	-0.013	0.23	-0.2	0.011	-0.23	0.13
ARSH	0.42	0.14	0.3	0.46	0.31	0.39	0.27
ARSI	0.095	-0.05	0.047	0.5	0.1	0.25	0.14
ARSJ	0.87	0.08	0.22	0.13	0.13	0.62	-0.14
ARSK	0.24	0.062	0.16	0.76	0.066	0.2	0.13
ART1	0.074	0.17	0.27	0.11	0.35	0.58	0.13
ART3	0.058	0.018	0.025	0.47	0.052	0.089	-0.17
ART4	0.36	0.19	-0.012	0.36	0.007	0.15	0.21
ART5	0.62	0.23	0.62	-0.012	0.37	0.37	0.19
ARTN	0.38	-0.017	0.31	0.38	0.17	0.3	0.17
ARV1	-0.25	0.15	-0.13	-0.045	-0.12	-0.2	-0.13
ARVCF	0.54	-0.073	0.43	0.11	0.27	0.45	0.51
ARX	0.24	0.17	-0.057	0.38	0.26	0.16	0.056
AS3MT	0.29	0.16	0.29	0.057	-0.0057	-0.077	0.14
ASAH1	0.036	0.093	0.18	0.23	0.39	0.55	0.2
ASAH2	0.21	0.066	0.26	0.096	0.24	0.21	0.43
ASAH2B	-0.24	-0.09	-0.041	-0.27	-0.19	-0.61	0.083
ASAP1	0.025	0.029	-0.099	-0.082	-0.17	0.29	-0.23
ASAP2	0.0067	0.032	0.41	0.27	0.51	0.42	0.48
ASAP3	-0.18	-0.026	0.15	-0.05	-0.2	-0.18	-0.19
ASB1	0.33	0.17	0.088	0.085	0.15	0.73	0.43
ASB10	0.19	0.13	0.095	0.34	0.11	0.32	0.14
ASB11	-0.071	0.17	0.032	0.44	0.049	0.42	0.46
ASB12	0.072	-0.031	0.16	0.18	-0.054	0.36	0.3
ASB13	0.61	0.17	0.19	0.55	0.53	0.23	0.24
ASB14	-0.0053	0.0045	0.084	0.1	0.3	0.48	0.49
ASB15	0.14	0.22	0.18	0.15	0.15	0.24	0.23
ASB16	-0.12	0.15	0.018	0.17	-0.15	-0.12	0.23
ASB17	0.17	0.28	-0.094	0.2	-0.0081	0.15	0.11
ASB18	0.39	0.21	0.43	0.27	0.27	0.22	0.37
ASB2	0.12	0.1	0.058	0.2	0.058	0.13	0.15
ASB3	0.44	-0.24	0.48	0.5	0.25	-0.24	0.67
ASB4	0.17	0.16	0.27	0.28	-0.023	0.024	0.83
ASB5	-0.019	0.031	0.063	0.39	0.0051	0.4	-0.068
ASB6	0.22	-0.034	0.22	0.47	0.17	0.45	0.17
ASB7	-0.042	0.052	0.3	0.28	0.15	0.47	0.14
ASB8	0.49	0.035	0.15	0.24	0.54	0.36	0.3
ASB9	-0.2	0.13	-0.1	0.091	0.098	-0.096	0.068
ASCC1	0.049	-0.05	0.012	0.026	0.32	0.032	0.075
ASCC2	0.11	-0.018	-0.3	0.17	0.00021	0.37	-0.084
ASCC3	-1	-0.57	-0.87	-0.6	-0.57	-0.79	-0.61
ASCL1	0.03	0.14	0.11	0.24	0.094	0.62	0.068
ASCL2	0.31	0.22	0.043	0.57	-0.076	0.67	0.16
ASCL3	0.13	0.43	0.07	0.39	0.19	0.36	0.22
ASCL4	0.043	0.086	0.2	0.35	0.69	0.68	0.2
ASCL5	0.03	-0.05	0.052	0.2	-0.015	0.07	0.49
ASF1A	0.2	0.062	0.15	-0.17	0.1	0.05	0.33
ASF1B	-0.2	-0.14	-0.35	0.45	-0.18	-0.11	-0.51
ASGR1	0.14	0.12	0.07	0.063	0.072	0.014	0.23
ASGR2	0.31	-0.13	0.25	-0.31	0.29	0.091	-0.029
ASH1L	0.044	-0.067	0.14	0.23	-0.023	0.28	0.16
ASH2L	-0.62	-0.57	-0.72	-0.5	-0.5	-0.59	-0.46
ASIC1	-0.19	-0.03	-0.015	0.12	0.15	-0.28	0.0059
ASIC2	-0.067	0.14	0.15	0.021	0.034	-0.037	0.095
ASIC3	0.66	0.035	0.13	0.31	0.4	0.37	0.1
ASIC4	-0.15	0.033	0.049	0.076	0.034	-0.13	0.085
ASIC5	-0.13	0.0025	0.15	0.69	0.0088	0.28	0.36
ASIP	0.38	-0.0066	0.49	0.0016	-0.16	0.32	0.18
ASL	-0.065	0.032	0.11	0.48	0.086	0.3	-0.095
ASMT	0.31	0.36	0.32	0.25	0.33	0.48	0.47
ASMTL	0.83	0.27	0.58	1.5	0.38	0.51	0.2
ASNA1	-0.53	-0.43	-0.5	-0.47	-0.49	-0.55	-0.13
ASNS	-0.48	-0.34	-0.46	-0.27	-0.51	-0.16	-0.41
ASNSD1	-0.021	0.059	-0.13	0.2	-0.16	0.15	-0.14
ASPA	0.41	0.019	0.063	-0.11	0.23	0.088	0.0017
ASPDH	0.17	0.29	0.075	0.77	0.27	0.56	0.31
ASPG	-0.14	-0.2	-0.16	-0.086	-0.038	0.14	-0.34
ASPH	0.18	0.067	0.23	0.018	-0.13	0.75	0.15
ASPHD1	0.75	0.34	0.37	0.45	0.24	0.6	0.34
ASPHD2	-0.033	-0.13	-0.12	0.11	0.087	-0.17	0.036
ASPM	-0.24	-0.24	-0.39	-0.085	-0.41	0.33	-0.31
ASPN	0.012	0.14	0.078	0.33	0.0063	0.51	0.23
ASPRV1	-0.0098	-0.14	-0.2	-0.14	0.063	-0.062	0.013
ASPSCR1	0.48	0.039	0.15	-0.34	0.29	0.18	0.029
ASRGL1	-0.011	0.12	0.038	0.15	-0.12	0.0085	0.13
ASS1	-0.059	-0.14	0.61	0.59	-0.039	0.33	0.34
ASTE1	-0.014	-0.21	0.09	-0.21	0.17	-0.47	0.45
ASTL	-0.37	-0.11	-0.21	0.3	-0.25	0.03	0.46
ASTN1	0.1	0.11	-0.3	0.31	-0.015	0.041	0.23
ASTN2	0.098	-0.28	0.2	0.61	0.29	0.43	0.0023
ASUN	-0.49	-0.17	-0.53	-0.37	-0.23	-0.86	-0.45
ASXL1	0.19	-0.027	0.38	-0.16	-0.0065	0.49	-0.089
ASXL2	0.75	0.21	0.42	0.25	-0.2	0.5	0.17
ASXL3	-0.12	-0.031	0.12	0.31	0.071	0.028	0.13
ASZ1	0.079	0.13	0.36	0.22	0.08	0.22	0.39
ATAD1	-0.32	0.26	-0.018	-0.36	-0.38	0.18	-0.022
ATAD2	0.28	-0.18	-0.0091	0.44	0.37	-0.0037	-0.047
ATAD2B	-0.045	0.039	0.1	0.11	-0.035	0.048	0.27
ATAD3A	-0.55	-0.66	0.24	-0.36	0.18	-0.11	-0.2
ATAD3B	-0.0021	0.31	0.28	0.38	0.11	-0.11	0.075
ATAD3C	-0.097	-0.41	-0.063	-0.14	-0.057	0.51	0.47
ATAD5	-0.049	0.64	-0.064	0.49	0.44	0.49	0.28
ATAT1	0.88	0.058	-0.064	-0.1	-0.27	0.19	0.46
ATCAY	0.54	0.28	0.063	0.18	0.018	0.16	0.14
ATE1	0.31	0.24	0.036	0.24	0.019	0.41	0.28
ATF1	0.048	-0.42	-0.32	-0.22	-0.14	-0.16	-0.21
ATF2	0.086	-0.061	0.037	-0.045	0.13	0.05	0.098
ATF3	0.28	0.1	0.081	0.31	0.023	0.16	0.15
ATF4	0.088	0.1	-0.027	0.31	-0.063	0.69	0.18
ATF5	-0.17	-0.11	-0.12	0.12	0.088	0.14	-0.029
ATF6	0.071	-0.16	0.0021	-0.19	-0.32	0.029	-0.047
ATF6B	0.17	-0.01	0.16	-0.13	0.22	0.054	0.33
ATF7	0.16	0.036	0.38	0.1	0.047	0.56	0.94
ATF7IP	0.054	0.49	0.063	0.6	0.077	0.12	-0.0079
ATF7IP2	0.82	-0.0042	0.044	0.035	0.35	0.14	0.12
ATG10	0.41	0.099	0.24	-0.022	0.15	0.004	0.42
ATG101	-0.17	-0.11	-0.16	-0.39	-0.34	0.23	0.014
ATG12	0.17	0.11	0.23	0.52	0.34	0.56	-0.62
ATG13	-0.18	-0.094	-0.13	-0.3	-0.01	0.16	-0.5
ATG14	0.076	-0.13	0.04	-0.19	-0.13	0.26	-0.018
ATG16L1	0.64	0.023	0.21	0.18	0.16	0.14	0.17
ATG16L2	-0.33	-0.14	-0.48	-0.21	-0.41	-0.36	0.4
ATG2A	-0.1	0.08	-0.084	0.11	-0.0018	0.38	-0.065
ATG2B	0.16	0.21	0.075	0.35	0.076	0.093	0.2
ATG3	0.48	0.14	0.05	-0.052	-0.42	-0.1	0.14
ATG4A	0.028	-0.011	0.2	0.03	0.31	0.19	0.27
ATG4B	0.24	0.11	0.2	0.13	0.33	0.24	0.43
ATG4C	0.55	-0.11	0.09	0.31	-0.12	0.31	0.13
ATG4D	-0.3	-0.14	0.041	-0.066	-0.088	-0.38	-0.38
ATG5	0.89	0.12	0.25	0.6	0.12	0.81	0.28
ATG7	0.027	0.023	0.00065	-0.0028	-0.23	0.26	-0.0075
ATG9A	0.12	0.17	0.092	0.14	-0.011	-0.13	0.18
ATG9B	0.19	0.02	0.073	0.081	0.037	0.082	-0.11
ATHL1	0.26	0.054	-0.062	-0.21	0.26	0.38	-0.33
ATIC	-0.31	-0.81	-0.71	-0.94	-0.68	-1.1	-0.39
ATL1	0.099	-0.069	0.054	0.067	0.15	0.13	0.15
ATL2	-0.29	-0.3	-0.24	-0.49	-0.42	-0.42	-0.16
ATL3	0.17	-0.066	-0.048	-0.14	-0.12	-0.43	0.042
ATM	-0.11	-0.014	-0.15	0.05	-0.038	-0.0006	0.046
ATMIN	-0.45	0.11	-0.13	-0.02	-0.043	0.034	0.11
ATN1	0.33	0.68	0.88	0.027	0.32	0.024	0.085
ATOH1	0.077	0.067	0.25	-0.055	0.3	-0.022	0.14
ATOH7	0.29	0.18	0.077	0.21	0.21	0.4	0.32
ATOH8	0.61	0.17	0.21	0.12	-0.17	-0.029	0.14
ATOX1	0.12	0.22	-0.1	0.15	0.84	0.28	0.28
ATP10A	0.29	0.096	0.21	0.43	0.34	0.54	0.35
ATP10B	0.36	0.13	-0.0074	0.51	0.18	0.12	0.19
ATP10D	0.11	0.33	0.23	0.31	0.53	0.22	0.92
ATP11A	-0.12	0.11	-0.1	-0.25	0.18	0.25	0.093
ATP11AUN	0.39	0.036	0.36	0.18	0.44	0.62	0.24
ATP11B	-0.068	-0.032	0.021	0.091	0.33	0.049	0.28
ATP11C	0.31	0.071	0.08	0.68	0.34	0.16	0.7
ATP12A	-0.092	-0.078	-0.19	0.27	0.031	0.22	-0.26
ATP13A1	-0.31	-0.67	-0.48	-0.86	-0.83	-0.71	-0.78
ATP13A2	0.1	-0.017	0.18	0.38	0.046	0.31	0.062
ATP13A3	-0.12	-0.065	0.0012	-0.048	0.064	0.28	-0.29
ATP13A4	0.054	0.093	0.016	0.44	0.015	0.46	-0.2
ATP13A5	-0.01	0.14	0.22	-0.056	0.068	0.22	-0.28
ATP1A1	-0.71	-0.91	-0.48	-0.65	-0.66	-0.84	-0.98
ATP1A2	0.31	-0.0002	0.11	0.49	-0.0019	0.25	0.24
ATP1A3	0.76	0.21	0.25	0.3	0.3	0.71	0.29
ATP1A4	0.38	0.24	0.17	0.38	0.14	0.65	0.38
ATP1B1	0.13	0.093	0.16	0.14	0.19	0.23	0.21
ATP1B2	0.26	0.14	0.24	0.42	0.18	0.27	0.26
ATP1B3	-0.11	0.25	0.09	0.41	0.016	1.2	-0.25
ATP1B4	0.22	-0.047	0.13	0.22	0.055	0.22	-0.044
ATP2A1	0.15	0.049	0.063	0.24	0.19	0.34	0.16
ATP2A2	-1	-0.53	-0.58	-0.95	-0.82	-0.75	-0.5
ATP2A3	0.3	0.078	0.8	0.27	0.35	0.32	1.1
ATP2B1	0.054	0.28	-0.2	-0.24	-0.15	-0.45	0.013
ATP2B2	-0.14	-0.2	-0.18	0.34	-0.051	-0.12	0.072
ATP2B3	-0.24	-0.24	-0.032	-0.093	0.32	0.52	0.092
ATP2B4	-0.13	-0.0072	-0.076	-0.052	0.14	0.25	-0.15
ATP2C1	0.015	-0.12	-0.25	-0.32	-0.33	-0.5	0.087
ATP2C2	-0.15	-0.23	-0.03	-0.039	-0.28	-0.28	-0.32
ATP4A	0.51	0.083	0.24	0.15	0.1	0.47	0.23
ATP4B	0.17	0.027	0.047	0.5	0.66	0.47	0.061
ATP5A1	-0.84	-1.3	-0.82	-1.4	-0.6	-1.5	-0.84
ATP5B	-1	-0.88	-0.96	-1.2	-1	-1.4	-1.3
ATP5C1	-0.17	-0.4	-0.19	-0.26	-0.21	-0.55	-0.14
ATP5D	-0.68	-0.75	-0.3	-0.44	-0.4	-0.82	-0.67
ATP5E	-0.82	-0.75	-0.81	-1.6	-0.89	-0.99	-0.6
ATP5F1	0.38	-0.51	-0.31	-0.4	-0.21	0.21	-0.24
ATP5G1	-0.63	-0.67	-0.56	-0.65	-0.0053	-0.29	-0.52
ATP5G2	-0.3	-0.41	-0.34	0.045	-0.43	-0.39	-0.15
ATP5G3	-0.13	0.15	0.92	-0.0077	0.14	-0.15	0.33
ATP5H	-0.73	-0.89	-0.81	-0.96	-0.74	-1.1	-0.54
ATP5I	-0.74	-0.8	-1	-0.76	-0.84	-1.4	-1.1
ATP5J	0.54	-0.72	-0.2	-0.59	-0.17	-0.23	-0.29
ATP5J2	-0.45	-0.28	-0.15	-0.2	-0.81	-0.56	-0.69
ATP5J2-PTCD1	0.2	-0.32	-0.0013	-0.94	-0.15	-0.19	0.02
ATP5L	-0.26	-0.16	-0.053	0.014	-0.28	0.24	-0.054
ATP5L2	-0.062	-0.18	-0.44	0.19	-0.059	-0.18	-0.27
ATP5O	-0.48	-0.68	-0.37	-0.61	-0.34	-0.44	-0.36
ATP5S	0.082	0.063	0.037	-0.077	0.078	-0.094	0.087
ATP5SL	0.16	-0.25	-0.25	-0.44	-0.4	-0.71	-0.18
ATP6AP1	-0.84	-1.3	-1.2	-1.2	-1.7	-1	-0.6
ATP6AP1L	0.26	0.05	-0.11	0.29	-0.15	0.25	0.2
ATP6AP2	-0.75	-0.74	-0.85	-1.2	-1.1	-0.88	-0.7
ATP6V0A1	0.41	0.13	0.46	0.22	0.23	-0.22	0.25
ATP6V0A2	0.17	-0.18	-0.035	-0.057	-0.059	0.13	-0.11
ATP6V0A4	-0.11	0.012	-0.018	0.097	0.13	0.029	-0.071
ATP6V0B	-1.3	-1.5	-1.4	-1.3	-1.2	-0.95	-1.4
ATP6V0C	-1.3	-1.4	-1.5	-1.8	-1.1	-1.5	-1.3
ATP6V0D1	-1	-0.93	-1.1	-1.1	-0.55	-0.97	-0.8
ATP6V0D2	0.0012	-0.0068	-0.24	0.01	-0.12	0.21	0.33
ATP6V0E1	-0.096	-0.25	0.16	0.28	0.14	-0.17	-0.13
ATP6V0E2	0.015	-0.016	0.34	0.2	-0.13	0.54	0.64
ATP6V1A	-0.78	-0.74	-0.75	-0.88	-0.46	-0.28	-0.13
ATP6V1B1	0.37	-0.078	0.042	0.27	-0.12	0.43	-0.15
ATP6V1B2	-0.46	-1.2	-1.1	-1.3	-1.2	-1.9	-1.1
ATP6V1C1	-0.24	-0.39	0.37	-0.77	-0.41	-0.52	-0.73
ATP6V1C2	-0.097	-0.1	0.11	0.061	0.051	0.25	-0.054
ATP6V1D	-1	-0.87	-0.78	-0.81	-0.88	-0.93	-0.9
ATP6V1E1	0.17	-0.13	0.15	-0.038	-0.46	-0.14	-0.24
ATP6V1E2	0.047	0.18	0.039	0.19	-0.053	0.018	0.24
ATP6V1F	-0.17	-0.58	-0.28	-0.59	-0.29	-0.81	-0.67
ATP6V1G1	-0.84	-0.64	-0.78	-0.47	-0.26	-0.53	-0.71
ATP6V1G2	-0.016	0.075	-0.21	0.1	-0.17	-0.12	-0.16
ATP6V1G3	0.13	-0.1	-0.095	0.11	0.012	-0.082	0.12
ATP6V1H	-0.47	-0.26	-0.63	-0.38	-0.35	-0.61	-0.14
ATP7A	0.08	0.21	0.2	0.14	0.12	0.14	0.38
ATP7B	-0.11	0.099	0.27	0.75	0.083	0.39	0.084
ATP8A1	0.69	0.22	0.097	0.021	0.072	0.33	0.26
ATP8A2	0.24	0.17	-0.1	0.4	0.46	0.21	-0.095
ATP8B1	0.65	0.053	0.18	0.043	0.15	0.41	-0.13
ATP8B2	-0.066	-0.1	0.094	-0.077	-0.081	0.13	0.47
ATP8B3	0.13	0.21	0.31	0.49	0.14	0.51	0.7
ATP8B4	-0.12	-0.48	-0.43	-0.15	0.22	0.0085	-0.33
ATP9A	-0.36	-0.55	0.044	-0.25	-0.67	0.46	-0.67
ATP9B	0.31	0.067	0.39	0.63	0.53	0.63	0.38
ATPAF1	-0.34	-0.12	-0.35	0.38	-0.3	-0.27	0.00097
ATPAF2	0.23	0.1	0.62	0.25	0.11	0.17	0.17
ATPIF1	0.5	0.07	0.43	1	0.52	0.55	0.33
ATR	-0.32	-0.34	0.86	0.12	-0.18	-0.2	-0.065
ATRAID	-0.21	-0.062	-0.18	-0.12	-0.14	0.23	-0.18
ATRIP	-0.41	-0.91	-0.46	-0.83	-0.17	-0.99	-0.28
ATRN	0.27	0.093	0.26	0.79	0.11	0.56	0.26
ATRNL1	0.16	-0.051	0.13	0.24	0.32	0.79	-0.043
ATRX	-0.59	-0.26	-0.53	-0.3	-0.41	-0.26	-0.51
ATXN1	-0.015	-0.038	-0.28	-0.083	-0.67	-0.0011	-0.51
ATXN10	-0.53	-0.85	-0.17	-0.56	-0.81	-0.13	-0.67
ATXN1L	-0.11	0.053	-0.048	0.091	-0.037	0.0051	0.0063
ATXN2	0.089	-0.16	-0.11	-0.012	-0.052	0.12	-0.025
ATXN2L	0.19	0.34	-0.089	0.37	-0.13	0.27	-0.069
ATXN3	0.14	0.17	0.13	0.4	0.13	0.44	-0.031
ATXN3L	0.21	0.15	0.32	0.25	0.46	0.53	0.17
ATXN7	-0.4	-0.38	-0.9	-0.76	-0.4	-0.97	-0.16
ATXN7L1	0.00028	0.1	0.32	-0.061	0.35	-0.014	0.1
ATXN7L2	-1.2	-0.28	-0.61	-0.81	-0.31	-0.26	-0.41
ATXN7L3	0.88	0.1	0.6	0.34	0.055	-0.18	0.6
ATXN7L3B	-0.074	-0.17	0.13	-0.14	-0.14	0.12	-0.21
AUH	0.77	0.23	0.2	0.61	0.13	0.46	-0.13
AUNIP	-0.14	-0.21	0.044	0.0088	-0.04	-0.17	0.5
AUP1	-0.0013	-0.038	-0.31	-0.33	-0.18	-0.29	-0.31
AURKA	-0.39	-0.39	-0.8	-0.47	-0.55	-0.71	0.21
AURKAIP1	-0.68	-0.73	-0.7	-0.98	-0.53	-0.71	-0.48
AURKB	-0.1	-0.25	-0.048	-0.55	-0.28	-0.21	0.013
AURKC	0.17	0.14	0.084	0.32	0.23	0.65	0.068
AUTS2	0.69	0.048	0.058	-0.058	0.26	0.78	0.39
AVEN	0.42	-0.19	-0.28	-0.33	-0.28	0.00028	-0.27
AVIL	0.36	-0.062	0.2	0.15	0.2	0.21	0.11
AVL9	-0.076	-0.17	-0.25	-0.09	-0.21	-0.37	-0.48
AVP	0.23	-0.017	0.11	0.054	0.29	0.035	0.39
AVPI1	0.077	-0.19	0.22	0.48	0.095	0.18	0.62
AVPR1A	0.2	0.079	0.66	0.25	0.22	0.21	0.031
AVPR1B	0.12	0.11	0.45	0.085	-0.062	0.6	0.25
AVPR2	0.21	0.19	0.41	0.16	0.31	0.45	0.098
AWAT1	0.35	0.099	0.29	0.31	0.26	0.62	0.44
AWAT2	0.26	0.14	0.3	0.23	0.29	0.46	0.11
AXDND1	0.39	0.11	0.091	0.41	0.21	0.53	0.21
AXIN1	-0.46	0.058	0.096	-0.25	-0.13	0.37	0.06
AXIN2	0.04	-0.035	0.24	0.17	0.13	0.38	0.02
AXL	-0.023	0.14	-0.042	-0.036	0.024	0.36	0.19
AZGP1	0.051	0.084	-0.026	0.18	0.17	-0.006	-0.13
AZI2	0.031	0.094	0.031	0.54	-0.17	-0.068	0.067
AZIN1	-0.65	-0.63	-0.5	-0.85	-0.39	-1.1	-0.56
AZIN2	0.4	0.18	0.37	0.22	0.3	0.36	0.63
AZU1	0.27	0.39	0.29	-0.038	0.45	0.95	0.65
B2M	0.51	0.15	0.16	0.33	0.2	0.11	0.49
B3GALNT1	0.0016	-0.0015	0.0082	-0.064	0.13	0.29	-0.1
B3GALNT2	0.49	0.076	-0.046	-0.014	-0.056	0.18	0.67
B3GALT1	-0.56	0.02	-0.4	-0.065	-0.1	-0.27	-0.24
B3GALT2	0.18	-0.19	-0.21	-0.13	-0.081	-0.17	-0.24
B3GALT4	-0.075	-0.057	-0.17	-0.1	-0.011	-0.62	-0.25
B3GALT5	0.015	-0.07	0.88	0.7	-0.072	0.34	0.053
B3GALT6	0.028	0.046	0.15	-0.047	0.043	0.43	0.4
B3GALTL	-0.043	0.085	0.21	0.12	0.005	0.08	0.58
B3GAT1	0.18	0.12	0.37	0.3	0.27	0.39	0.39
B3GAT2	1.1	0.06	-0.081	-0.012	0.1	-0.1	-0.38
B3GAT3	-0.3	-0.25	-0.16	-0.17	-0.39	-0.42	-0.45
B3GNT2	-0.099	-0.37	-0.43	-0.19	-0.18	-0.3	-0.14
B3GNT3	-0.28	0.18	-0.041	0.21	0.0096	0.29	0.081
B3GNT4	0.024	0.019	0.083	0.023	0.057	0.42	-0.024
B3GNT5	0.13	0.12	0.25	0.74	0.55	0.2	0.18
B3GNT6	0.025	0.076	0.19	0.12	-0.098	0.047	-0.039
B3GNT7	0.17	0.21	0.35	0.26	0.075	0.29	0.22
B3GNT8	-0.088	-0.014	-0.052	0.025	-0.06	-0.16	-0.047
B3GNT9	1.1	0.12	0.11	-0.28	0.056	0.18	0.057
B3GNTL1	0.17	0.14	0.32	0.25	0.081	-0.12	0.17
B4GALNT1	0.0093	-0.015	0.041	-0.062	0.0076	-0.12	-0.14
B4GALNT2	-0.57	-0.33	-0.51	-0.81	-0.27	-0.53	-0.51
B4GALNT3	0.36	0.086	0.36	-0.021	0.37	0.65	0.46
B4GALNT4	0.00045	0.08	-0.098	0.25	0.27	-0.07	0.022
B4GALT1	0.85	0.27	0.93	0.98	0.63	1	0.34
B4GALT2	0.37	-0.19	-0.13	-0.0056	-0.13	0.13	-0.22
B4GALT3	-0.081	-0.18	0.19	-0.018	-0.53	-0.52	-0.18
B4GALT4	-0.21	-0.14	0.12	0.24	-0.033	-0.056	0.22
B4GALT5	0.14	0.084	0.16	0.068	0.11	0.63	0.044
B4GALT6	0.43	0.13	0.061	-0.063	0.18	0.32	-0.32
B4GALT7	-0.095	-0.34	-0.043	-0.77	-0.1	-0.49	-0.35
B4GAT1	-0.11	-0.55	-0.24	-0.31	-0.2	-0.41	-0.019
B9D1	0.58	0.014	0.15	0.49	0.13	-0.011	0.46
B9D2	0.61	0.36	0.23	0.23	0.26	0.99	0.26
BAALC	0.15	0.041	0.035	-0.22	0.083	-0.079	0.012
BAAT	0.1	0.1	-0.0033	0.066	0.44	0.44	0.22
BABAM1	0.4	0.38	0.13	0.56	0.37	0.66	0.48
BACE1	0.22	-0.11	-0.015	-0.095	0.34	0.48	-0.14
BACE2	0.36	0.093	-0.0077	0.36	0.47	0.00016	0.46
BACH1	0.071	-0.038	0.16	0.19	-0.031	-0.16	0.07
BACH2	-0.061	0.11	0.17	0.33	0.69	0.23	0.68
BAD	-0.33	0.0069	-0.0018	0.24	0.045	0.21	0.23
BAG1	0.58	0.12	0.01	1	0.00038	0.61	0.25
BAG2	-0.19	-0.19	-0.25	0.0062	0.052	-0.049	-0.36
BAG3	0.51	0.2	0.37	0.4	0.26	0.31	0.15
BAG4	0.17	0.092	0.016	0.22	0.4	0.2	0.29
BAG5	0.11	0.18	-0.071	-0.064	-0.029	0.11	0.38
BAG6	0.53	0.013	0.33	0.31	0.13	0.2	0.095
BAGE2	-0.32	-0.33	-0.15	0.1	0.067	-0.027	0.18
BAHCC1	-0.088	0.17	0.11	-0.058	0.43	-0.092	0.11
BAHD1	0.5	-0.14	0.18	0.64	0.1	-0.11	0.39
BAIAP2	0.049	0.14	0.23	-0.0042	0.36	0.7	0.22
BAIAP2L1	0.25	0.2	0.62	0.24	0.68	0.36	0.25
BAIAP2L2	-0.063	0.19	0.11	-0.0059	0.073	-0.00077	0.36
BAIAP3	0.23	0.064	0.32	-0.059	0.43	0.082	0.044
BAK1	-0.099	0.1	-0.014	0.039	-0.028	-0.089	0.12
BAMBI	0.23	0.3	0.01	-0.11	-0.22	0.15	-0.15
BANF1	-0.27	-0.95	-0.77	-1	-0.7	-0.93	-0.83
BANF2	0.16	0.13	0.16	0.32	0.27	0.37	0.3
BANK1	0.039	0.094	0.16	-0.066	0.22	0.0096	0.12
BANP	-0.68	-0.66	0.38	-1.3	-0.37	-0.44	-0.89
BAP1	-0.4	-1	-0.42	-1	-0.19	-0.67	0.16
BARD1	-0.55	-0.86	-0.36	-0.54	-0.33	-1.1	-0.81
BARHL1	0.016	-0.032	0.14	-0.033	0.91	0.14	0.077
BARHL2	0.54	0.071	0.011	0.16	0.3	0.8	0.29
BARX1	0.37	0.16	0.25	0.069	0.033	0.49	0.25
BARX2	0.25	-0.028	0.056	0.12	0.3	0.32	0.32
BASP1	0.066	-0.0084	0.4	0.75	0.27	0.2	0.16
BATF	0.23	0.054	0.086	0.11	0.29	0.17	0.12
BATF2	0.31	0.29	0.087	0.25	0.41	0.11	0.054
BATF3	0.074	0.0026	0.22	-0.055	0.25	0.51	-0.0098
BAX	0.11	0.31	0.17	0.31	0.3	0.00048	0.29
BAZ1A	-0.05	-0.19	-0.011	-0.1	0.2	-0.25	-0.01
BAZ1B	-0.41	-0.039	-0.22	-0.21	-0.37	-0.3	-0.35
BAZ2A	0.37	0.2	0.051	0.15	0.35	0.51	0.093
BAZ2B	0.61	0.044	0.09	0.01	0.23	-0.39	0.096
BBC3	0.37	0.24	0.18	0.4	0.86	-0.0095	0.51
BBIP1	0.038	0.078	0.077	0.04	0.16	0.23	-0.37
BBOX1	-0.064	-0.11	0.089	0.16	0.15	-0.41	-0.2
BBS1	-0.14	-0.33	-0.28	-0.069	0.022	-0.52	0.018
BBS10	0.032	0.035	0.057	0.18	0.14	0.39	0.35
BBS12	-0.094	0.078	0.18	-0.053	-0.18	0.096	0.16
BBS2	0.15	-0.062	-0.15	-0.34	0.096	-0.13	0.16
BBS4	-0.1	-0.014	0.02	0.51	-0.0032	0.57	0.15
BBS5	0.05	0.1	0.3	0.45	0.21	0.26	-0.15
BBS7	0.12	0.2	0.32	0.19	0.22	-0.19	0.044
BBS9	-0.33	-0.23	-0.51	0.48	-0.23	0.12	0.054
BBX	0.32	0.28	0.31	0.47	0.45	-0.13	0.75
BCAM	-0.072	-0.087	0.0045	0.16	-0.03	0.12	0.00014
BCAN	0.029	-0.049	0.1	0.085	0.058	0.25	0.33
BCAP29	0.044	-0.018	0.12	-0.15	0.083	-0.22	0.013
BCAP31	0.37	0.037	-0.22	-0.11	0.22	0.28	-0.12
BCAR1	0.037	-0.33	-0.55	-0.64	-0.58	-0.15	-0.84
BCAR3	0.55	-0.067	0.12	0.062	0.1	0.041	-0.11
BCAS1	-0.7	-0.74	-0.73	-0.77	-0.69	-1.1	-1.1
BCAS2	-0.76	-0.56	-0.46	-0.56	-0.78	-0.71	-0.073
BCAS3	-0.29	-0.093	-0.24	-0.58	-0.098	-0.56	-0.27
BCAS4	0.048	-0.33	-0.3	-0.12	-0.67	0.04	-0.47
BCAT1	0.32	0.48	0.51	0.2	0.2	0.51	0.23
BCAT2	0.29	0.2	0.079	0.0087	0.023	0.22	0.33
BCCIP	0.17	-0.28	-0.18	-0.35	-0.004	-0.48	0.29
BCDIN3D	-0.62	-0.18	-0.068	-0.25	0.0011	-0.47	0.1
BCHE	0.66	0.15	0.0084	-0.047	0.066	0.22	-0.03
BCKDHA	-0.078	0.05	-0.0052	0.25	0.16	0.0094	0.11
BCKDHB	0.18	0.51	0.041	0.56	0.062	0.35	0.059
BCKDK	-0.077	0.35	0.061	0.19	0.16	0.086	0.17
BCL10	0.1	-0.037	0.071	0.0088	-0.16	-0.17	0.17
BCL11A	0.055	0.0042	-0.13	-0.026	-0.076	0.1	0.022
BCL11B	0.045	-0.016	0.033	0.05	0.17	0.15	0.18
BCL2	-0.028	-0.057	0.21	0.23	0.071	0.39	-0.028
BCL2A1	-0.12	-0.12	-0.062	0.57	-0.11	-0.071	-0.13
BCL2L1	-0.9	-0.97	-0.34	-1.6	-0.59	-0.68	-0.31
BCL2L10	-0.00097	-0.19	-0.1	0.13	-0.066	0.21	0.078
BCL2L11	0.61	0.088	0.22	0.071	0.3	0.3	0.15
BCL2L12	-0.27	-0.17	-0.3	0.15	0.073	-0.39	0.082
BCL2L13	0.32	-0.084	-0.39	0.49	0.01	0.47	0.086
BCL2L14	0.31	0.31	0.42	0.13	0.35	0.27	0.37
BCL2L15	-0.42	-0.59	-0.28	-0.35	-0.27	-0.2	-0.72
BCL2L2	0.33	-0.16	0.13	-0.13	0.27	0.05	0.18
BCL2L2-PABPN1	-0.59	-0.94	0.48	-0.49	-0.33	-0.8	-0.63
BCL3	0.27	0.14	0.32	0.48	0.18	0.62	0.1
BCL6	-0.43	-0.18	-0.31	-0.18	-0.39	-0.22	-0.26
BCL6B	0.44	0.13	0.29	-0.015	0.25	0.29	0.41
BCL7A	-0.049	-0.21	0.054	0.17	-0.039	0.2	-0.22
BCL7B	0.11	0.19	0.04	0.26	0.22	0.54	0.46
BCL7C	-0.12	0.2	0.62	0.24	0.35	0.45	-0.028
BCL9	0.0037	-0.27	-0.1	-0.073	0.23	0.035	0.26
BCL9L	-1	-0.65	-0.85	-0.85	-0.74	-0.46	-1.5
BCLAF1	0.054	0.48	-0.3	0.042	0.063	0.065	0.28
BCO1	0.28	0.091	0.092	0.31	0.19	0.51	0.11
BCO2	-0.009	-0.18	-0.076	0.33	-0.036	0.03	-0.42
BCOR	1.5	0.8	1.4	1	0.91	1	1.4
BCORL1	0.37	0.38	0.42	0.22	0.073	0.29	0.25
BCR	-0.17	0.21	-0.081	0.08	0.14	0.043	0.07
BCS1L	-0.17	-0.71	-0.5	-0.75	-0.68	-0.73	-0.2
BDH1	-0.25	-0.19	-0.079	-0.2	0.35	0.1	0.13
BDH2	0.37	-0.18	-0.26	-0.25	-0.069	0.26	-0.29
BDKRB1	0.015	-0.05	0.085	0.22	0.017	0.23	0.001
BDKRB2	-0.16	0.045	0.22	0.15	-0.066	-0.079	-0.042
BDP1	-0.1	-0.068	0.13	-0.055	-0.19	0.53	-0.48
BEAN1	0.15	0.27	0.043	0.27	0.24	0.32	0.2
BECN1	0.36	-0.14	-0.12	-0.26	0.0038	-0.27	-0.24
BECN2	0.12	0.21	0.2	0.027	0.28	0.069	-0.34
BEGAIN	0.0013	0.051	0.13	-0.051	-0.071	-0.024	-0.035
BEND2	0.17	0.13	0.033	0.21	0.22	0.34	0.31
BEND3	-0.068	-0.4	-0.38	-0.34	-0.43	-0.8	-0.34
BEND4	0.5	0.17	0.31	0.35	0.23	0.48	0.5
BEND5	0.35	0.036	0.11	0.57	0.12	0.49	0.1
BEND6	0.32	0.13	0.2	0.38	-0.045	0.28	-0.084
BEND7	0.082	-0.2	-0.27	0.11	-0.061	0.91	-0.11
BEST1	0.28	-0.13	0.12	0.0099	0.55	-0.093	-0.16
BEST2	0.011	0.056	-0.022	-0.11	0.18	-0.12	0.22
BEST3	0.044	-0.17	-0.19	-0.53	-0.09	0.01	-0.36
BEST4	0.2	0.1	0.21	-0.063	0.14	0.2	0.6
BET1	-0.2	0.053	0.11	-0.029	0.026	-0.13	-0.11
BET1L	0.36	-0.17	0.019	0.4	-0.14	0.42	-0.11
BEX1	0.44	0.013	-0.00056	-0.11	0.052	-0.033	0.56
BEX2	0.75	-0.037	0.29	0.1	0.21	0.2	0.3
BEX4	0.53	0.27	0.21	0.4	0.43	0.64	0.022
BEX5	0.42	-0.072	0.27	0.34	-0.092	-0.25	0.028
BFAR	0.39	-0.043	0.027	0.45	0.21	0.16	0.01
BFSP1	0.63	0.11	0.32	0.33	0.37	0.19	0.23
BFSP2	-0.29	-0.22	-0.43	-0.17	-0.14	-0.62	-0.2
BGLAP	0.38	-0.24	-0.15	0.39	0.038	0.088	-0.13
BGN	0.13	-0.27	-0.21	-0.028	0.078	-0.049	0.1
BHLHA15	0.48	0.066	0.18	0.2	0.26	0.31	0.38
BHLHA9	0.072	-0.11	0.1	0.46	0.3	0.18	0.12
BHLHB9	0.31	0.34	0.035	0.53	0.27	0.16	0.17
BHLHE22	0.81	0.16	0.22	0.56	0.56	0.35	0.59
BHLHE23	0.46	0.35	0.29	0.71	0.28	0.42	0.38
BHLHE40	0.032	-0.028	0.031	0.19	-0.02	0.27	-0.032
BHLHE41	-0.1	-0.027	-0.22	-0.21	0.2	-0.39	-0.17
BHMT	0.61	0.044	0.026	0.11	-0.076	0.55	-0.21
BHMT2	0.3	0.052	0.29	-0.098	0.11	0.23	0.42
BICC1	-0.039	0.18	0.24	0.27	0.15	-0.12	-0.049
BICD1	0.27	0.13	0.23	0.014	0.4	0.022	0.17
BICD2	0.39	0.21	0.2	0.45	0.026	0.47	0.071
BID	-0.062	0.11	-0.18	0.16	0.14	0.069	0.26
BIK	0.25	0.14	0.13	0.19	0.21	0.47	0.31
BIN1	-0.43	-0.42	-0.27	-0.37	-0.46	-0.25	-0.47
BIN2	0.28	-0.31	0.18	0.19	-0.094	-0.18	0.19
BIN3	0.014	0.033	-0.037	-0.05	-0.078	0.004	0.32
BIRC2	1.1	-0.29	0.48	0.65	1.6	0.078	2.1
BIRC3	0.044	0.18	-0.0069	0.14	0.098	0.26	0.071
BIRC5	-0.43	-0.45	0.072	0.18	-0.57	-0.38	-0.91
BIRC6	0.28	-0.23	-0.51	-0.0089	-0.71	-0.14	-0.28
BIRC7	0.19	0.1	0.35	0.44	0.19	0.18	0.11
BIRC8	0.084	0.063	0.17	0.76	0.41	0.92	0.018
BIVM	-0.14	0.058	0.012	0.22	0.15	0.49	0.4
BIVM-ERCC5	-0.041	0.26	0.098	0.29	0.088	0.41	0.2
BLCAP	0.25	-0.15	0.0073	0.11	0.089	0.17	0.2
BLID	0.14	0.087	-0.018	0.24	-0.035	0.59	0.23
BLK	0.17	0.012	-0.15	0.71	0.086	0.15	0.14
BLM	0.68	-0.46	-0.084	0.2	-0.083	-0.33	-0.22
BLMH	0.5	0.42	0.34	0.1	0.046	0.15	0.43
BLNK	0.34	0.057	0.18	0.43	0.28	0.18	0.37
BLOC1S1	-0.075	-0.066	0.028	0.043	0.48	0.091	0.1
BLOC1S2	0.17	-0.082	0.057	-0.04	-0.031	0.015	0.18
BLOC1S3	0.51	-0.062	-0.08	0.028	-0.032	0.24	0.021
BLOC1S4	-0.07	-0.21	0.22	-0.067	-0.15	0.67	-0.077
BLOC1S5	0.23	-0.073	0.085	-0.14	0.16	-0.075	0.14
BLOC1S6	0.1	0.063	0.51	0.23	0.14	0.78	0.31
BLVRA	-0.056	-0.18	0.16	-0.3	-0.2	0.11	-0.37
BLVRB	-0.22	-0.23	0.077	-0.048	0.043	-0.25	-0.091
BLZF1	0.24	-0.18	-0.39	-0.25	-0.41	-0.23	-0.4
BMF	0.02	0.016	0.39	0.43	0.5	0.11	0.18
BMI1	0.62	0.42	0.86	0.44	0.61	0.69	0.084
BMP1	-0.16	0.16	0.14	-0.12	-0.091	-0.019	0.44
BMP10	0.15	0.065	-0.034	0.12	-0.0081	0.2	-0.061
BMP15	-0.019	0.022	0.12	0.36	0.14	0.67	0.43
BMP2	0.014	-0.15	0.16	0.057	0.24	-0.1	0.14
BMP2K	0.095	0.2	0.029	0.28	0.074	0.34	0.085
BMP3	0.46	0.15	0.48	0.16	-0.016	0.2	0.2
BMP4	-0.081	-0.073	0.092	-0.0086	0.093	-0.087	0.28
BMP5	0.2	0.092	0.25	0.43	0.4	0.51	0.37
BMP6	-0.044	-0.075	0.024	0.075	-0.34	0.31	0.017
BMP7	-1.3	-1.3	-1.7	-1.7	-1.2	-1.8	-0.92
BMP8A	0.48	0.2	0.39	0.015	0.11	0.22	0.21
BMP8B	0.45	0.058	0.3	0.086	0.29	0.41	0.32
BMPER	0.084	0.045	0.44	0.43	-0.11	0.0019	-0.055
BMPR1A	0.088	0.011	-0.081	0.13	0.05	-0.64	-0.28
BMPR1B	0.49	0.25	0.19	-0.062	0.16	-0.14	0.023
BMPR2	0.33	0.26	0.075	0.39	0.086	-0.096	0.054
BMS1	-0.4	-0.52	-0.43	-0.76	-0.14	-0.071	-0.29
BMX	0.3	0.12	0.04	0.21	0.012	0.56	0.33
BNC1	-0.11	0.027	-0.038	-0.14	-0.2	-0.039	0.11
BNC2	0.26	0.22	0.19	0.47	0.12	0.28	0.15
BNIP1	-0.084	-0.51	0.12	-0.067	-0.33	-0.34	0.27
BNIP2	0.0008	0.11	0.091	0.19	-0.18	0.66	0.052
BNIP3	0.2	0.29	0.15	0.21	0.52	0.055	0.1
BNIP3L	-0.032	0.11	0.4	0.36	-0.067	0.18	0.32
BNIPL	0.027	-0.098	-0.23	-0.47	-0.27	-0.11	0.36
BOC	-0.064	-0.053	-0.066	0.084	0.0018	0.26	-0.056
BOD1	0.13	-0.019	0.019	-0.15	0.073	1	-0.17
BOD1L1	0.0082	-0.019	-0.21	-0.19	-0.097	0.078	0.088
BOD1L2	0.46	0.081	0.4	0.36	0.27	0.27	0.073
BOK	0.16	0.085	0.031	0.46	0.06	0.16	0.12
BOLA1	-0.4	-0.51	-0.94	-0.43	-0.39	-0.9	-0.47
BOLA2	-0.12	0.0057	-0.074	0.34	-0.093	-0.072	-0.059
BOLA2B	0.038	-0.099	-0.19	-0.27	0.17	-0.12	-0.015
BOLA3	-0.07	-0.41	-0.11	-0.18	-0.23	-0.57	0.11
BOLL	0.2	-0.0067	-0.038	-0.12	0.066	-0.13	0.22
BOP1	-0.42	-0.68	-0.66	-0.79	-0.18	-0.79	-0.29
BORA	-0.32	-0.51	-0.55	-0.4	-0.79	0.4	-0.66
BPGM	0.0083	0.18	-0.14	-0.21	0.041	0.27	0.065
BPHL	0.061	0.17	0.23	-0.029	0.22	0.13	0.05
BPI	-0.096	0.14	0.01	0.28	0.17	0.093	0.27
BPIFA1	-0.084	0.15	0.24	0.079	0.21	0.25	0.16
BPIFA2	0.036	-0.026	0.18	0.059	-0.057	0.014	0.42
BPIFA3	0.28	0.16	0.06	0.17	0.59	0.087	0.28
BPIFB1	-0.08	-0.12	-0.18	0.06	0.15	-0.077	0.073
BPIFB2	0.12	0.14	-0.074	-0.039	0.41	0.56	0.64
BPIFB3	0.13	-0.042	0.2	0.24	0.3	0.54	-0.017
BPIFB4	-0.005	-0.026	0.0032	-0.075	0.053	0.28	0.093
BPIFB6	-0.098	0.06	-0.12	0.4	0.23	0.37	0.12
BPIFC	-0.16	0.03	0.045	-0.079	0.27	0.0011	0.42
BPNT1	0.28	-0.057	0.22	0.18	0.31	0.13	0.0091
BPTF	-0.84	-0.14	-0.59	-0.82	-0.26	-0.82	0.12
BPY2	0.48	0.29	0.22	0.25	0.61	0.39	0.096
BPY2B	0.92	0.27	0.2	0.49	0.67	0.25	0.32
BPY2C	0.3	-0.0036	0.33	0.37	0.29	0.63	0.92
BRAF	0.16	0.18	0.075	-0.16	-0.38	0.33	-0.1
BRAP	-0.35	-0.49	-0.28	-0.79	-0.61	-0.88	-0.26
BRAT1	0.09	-0.056	0.49	0.81	-0.16	0.035	-0.058
BRCA1	-0.51	-0.74	-0.75	-0.96	-0.78	-0.85	-0.77
BRCA2	-0.17	-0.51	-0.42	-0.3	-0.4	-0.75	-0.38
BRCC3	0.15	0.064	0.52	-0.14	0.49	0.21	0.52
BRD1	0.0037	0.003	-0.13	0.16	-0.087	-0.021	-0.063
BRD2	-0.32	-0.88	0.39	-0.097	-0.26	-0.17	-0.31
BRD3	0.27	0.17	0.3	0.69	0.42	0.81	0.41
BRD4	-0.56	-0.1	-0.39	-0.17	-0.45	-0.28	-0.2
BRD7	-0.0095	-0.12	-0.44	0.49	-0.4	0.44	-0.31
BRD8	-0.037	-0.051	-0.66	-0.23	-0.59	-0.28	-0.5
BRD9	0.66	0.11	0.15	0.47	-0.043	0.72	0.29
BRDT	0.089	0.091	0.069	-0.082	0.15	-0.44	0.22
BRE	0.088	-0.054	0.45	-0.17	0.12	0.42	0.12
BRF1	-0.45	-0.55	-0.28	-0.62	-0.6	-0.31	-0.44
BRF2	-0.08	0.42	0.66	-0.13	0.4	0.28	0.74
BRI3	-0.12	-0.064	-0.053	0.39	-0.011	0.049	-0.17
BRI3BP	0.19	0.15	0.41	0.22	0.26	0.31	0.46
BRICD5	0.43	0.14	0.74	0.25	0.35	0.091	0.075
BRINP1	0.016	0.0067	0.4	1.2	0.17	0.51	0.41
BRINP2	0.27	0.26	0.22	0.27	0.58	0.38	0.12
BRINP3	0.19	0.12	0.061	0.51	-0.048	0.015	0.03
BRIP1	-1.5	-1	-0.99	-1.3	-0.87	-1.1	-0.97
BRIX1	-0.071	-0.22	-0.23	0.084	-0.12	-0.36	-0.32
BRK1	-0.27	-0.49	-0.34	-0.43	-0.65	-0.24	-0.45
BRMS1	0.052	-0.14	-0.34	-0.23	-0.16	-0.19	0.043
BRMS1L	0.0091	-0.066	-0.11	-0.15	0.13	0.12	-0.12
BROX	0.15	-0.088	0.043	0.13	-0.17	0.1	-0.19
BRPF1	0.5	0.75	-0.097	-0.3	0.074	-0.042	0.12
BRPF3	-0.22	0.23	0.21	0.43	0.27	0.53	0.15
BRS3	-0.18	-0.086	0.48	0.1	-0.28	0.11	-0.37
BRSK1	-0.33	0.049	0.18	0.009	0.091	0.088	-0.2
BRSK2	0.34	0.16	-0.15	0.52	0.25	0.25	0.052
BRWD1	-0.009	0.12	0.23	0.19	0.48	0.53	0.4
BRWD3	0.38	0.22	0.14	0.5	0.11	0.61	-0.01
BSCL2	-0.17	-0.092	-0.14	0.043	-0.38	-0.2	-0.42
BSDC1	0.35	-0.12	0.25	-0.087	0.2	-0.24	0.23
BSG	0.11	0.1	0.3	0.2	0.22	0.084	0.12
BSN	0.31	-0.085	0.76	0.24	-0.1	0.57	0.15
BSND	-0.12	-0.13	-0.2	0.049	-0.43	0.049	-0.29
BSPH1	0.11	0.21	0.16	-0.14	-0.027	-0.11	0.44
BSPRY	0.0052	0.095	0.03	0.45	0.1	0.31	0.14
BST1	0.13	0.17	0.15	0.19	0.32	0.39	0.091
BST2	0.26	0.21	0.069	0.12	0.47	0.94	0.97
BSX	0.21	0.36	0.28	0.89	0.26	0.7	0.29
BTAF1	0.11	0.21	0.0089	0.16	0.069	0.28	0.031
BTBD1	-0.14	0.03	0.74	0.15	-0.022	-0.0053	0.29
BTBD10	-0.086	-0.16	0.19	0.48	0.42	0.98	0.034
BTBD11	0.21	0.13	0.19	0.089	0.2	0.19	0.38
BTBD16	0.19	-0.13	-0.29	0.27	0.094	-0.52	-0.31
BTBD17	0.46	0.16	0.37	-0.081	0.45	0.19	0.39
BTBD18	0.46	0.092	0.35	0.17	0.35	0.52	0.36
BTBD19	0.13	0.074	0.26	-0.008	0.13	0.086	0.23
BTBD2	0.49	0.23	0.38	0.35	0.33	0.54	0.41
BTBD3	0.19	0.11	0.17	0.21	0.52	0.098	0.18
BTBD6	-0.026	-0.26	0.15	-0.031	0.076	0.019	0.0065
BTBD7	0.075	-0.047	1.2	-0.24	0.37	0.39	-0.34
BTBD8	0.29	0.21	-0.061	0.14	0.46	-0.18	0.011
BTBD9	0.39	0.081	0.15	0.16	0.29	0.39	-0.043
BTC	0.25	0.18	0.095	0.067	0.2	-0.16	0.021
BTD	0.42	0.00038	0.2	0.19	-0.069	0.18	0.53
BTF3	-0.14	-0.24	-0.091	-0.16	-0.21	-0.14	-0.069
BTF3L4	-0.28	-0.43	-0.51	-0.54	-0.55	-0.53	-0.49
BTG1	0.18	-0.19	-0.038	-0.065	-0.2	-0.2	0.13
BTG2	0.25	0.031	0.16	0.45	0.081	0.2	0.19
BTG3	-0.077	0.035	0.17	-0.079	0.083	-0.15	0.19
BTG4	0.47	-0.037	-0.23	-0.0028	0.2	0.15	0.26
BTK	-0.0021	-0.1	0.39	-0.1	0.14	0.22	0.028
BTLA	0.078	0.21	0.023	0.0027	0.013	0.14	0.28
BTN1A1	-0.09	0.012	0.051	0.076	-0.15	0.44	0.28
BTN2A1	-0.059	-0.018	0.49	-0.08	-0.15	0.44	-0.027
BTN2A2	0.068	0.29	0.23	0.24	-0.075	0.21	0.28
BTN3A1	0.2	0.18	0.31	0.68	0.094	0.065	0.21
BTN3A2	-0.1	0.12	-0.039	0.038	0.12	0.3	0.00059
BTN3A3	0.42	0.2	0.25	0.13	0.2	0.045	0.35
BTNL10	0.029	-0.11	-0.24	0.57	-0.042	-0.19	-0.26
BTNL2	0.17	0.017	-0.017	0.12	-0.097	0.27	0.034
BTNL3	0.21	-0.071	-0.085	0.37	-0.12	0.61	0.14
BTNL8	0.092	0.12	0.077	0.08	0.052	0.15	-0.0091
BTNL9	-0.12	-0.063	0.12	0.039	0.025	-0.079	0.38
BTRC	-0.1	-0.083	0.042	-0.13	-0.045	0.13	0.15
BUB1	-0.14	-0.4	-0.57	-0.18	-0.16	-0.42	-0.22
BUB1B	-0.26	-0.57	-0.49	-0.52	-0.16	-0.69	-0.32
BUB3	-1.4	-1.5	-1.9	-1.5	-1.3	-2.2	-1.2
BUD13	-0.42	-0.37	-0.61	-0.7	-0.36	-0.36	-0.64
BUD31	-0.89	-0.84	-0.63	-1.3	-0.5	-0.94	-1
BVES	0.13	-0.041	0.078	0.43	0.013	0.2	0.65
BYSL	-0.038	-0.13	-0.34	-0.28	-0.11	-0.21	-0.68
BZRAP1	-0.24	-0.26	-0.15	-0.22	-0.29	0.019	-0.23
BZW1	-0.11	-0.14	-0.098	-0.42	0.061	-0.037	0.038
BZW2	-0.31	-0.6	-0.59	-0.37	-0.48	-0.088	-0.041
C10orf10	-0.13	0.032	0.094	-0.086	0.03	-0.071	0.16
C10orf105	0.31	0.061	0.18	0.057	0.092	0.29	0.21
C10orf107	0.011	0.07	0.29	0.065	0.44	0.54	0.038
C10orf111	0.37	-0.013	0.62	0.14	0.2	0.62	0.73
C10orf113	0.27	0.27	0.25	-0.091	0.21	0.72	0.11
C10orf12	-0.068	-0.27	-0.21	0.092	0.14	-0.0031	-0.092
C10orf120	0.092	0.03	0.063	-0.073	-0.12	-0.11	0.12
C10orf126	0.56	-0.069	0.24	0.67	-0.04	0.55	0.14
C10orf128	0.25	-0.25	-0.24	0.04	0.029	0.025	0.63
C10orf131	0.14	0.18	0.044	0.23	0.12	0.59	0.097
C10orf142	-0.35	-0.11	0.13	-0.33	0.19	0.053	0.045
C10orf2	-0.41	-0.69	-0.71	-1	-0.36	-0.84	-0.35
C10orf25	0.25	-0.089	0.047	0.092	0.022	0.15	0.17
C10orf32	0.55	-0.048	-0.028	0.12	0.14	-0.19	0.12
C10orf35	0.19	0.1	0.19	0.34	0.3	0.77	0.2
C10orf53	0.41	-0.043	0.2	0.094	0.35	0.24	0.024
C10orf54	0.34	0.034	0.036	-0.16	0.4	-0.022	-0.022
C10orf55	-0.064	-0.052	0.21	-0.041	0.15	-0.2	0.34
C10orf62	0.46	0.11	0.43	0.33	0.28	0.29	0.24
C10orf67	0.16	-0.038	0.29	0.3	0.44	0.52	0.29
C10orf71	-0.11	-0.076	0.12	0.04	0.16	0.16	0.14
C10orf76	0.62	0.16	0.25	0.18	0.19	0.0094	0.56
C10orf82	0.11	0.19	0.67	0.59	0.33	0.2	0.18
C10orf88	0.18	0.0067	0.38	0.32	0.1	0.074	0.089
C10orf90	-0.0058	-0.23	0.16	-0.31	0.27	0.22	0.26
C10orf91	-0.017	-0.078	0.19	0.19	0.24	0.19	0.065
C10orf95	0.17	-0.089	0.31	0.23	0.13	-0.039	0.033
C10orf99	-0.18	0.015	0.32	0.56	0.08	0.23	0.57
C11orf1	0.25	0.081	0.083	0.073	-0.092	0.082	-0.043
C11orf16	0.25	0.056	-0.12	0.027	-0.14	0.12	-0.095
C11orf21	-0.015	0.091	-0.1	0.38	0.046	0.021	-0.21
C11orf24	0.27	0.13	0.25	0.14	-0.012	0.2	0.37
C11orf30	-0.15	-0.055	-0.4	-0.022	-0.0044	-0.33	-0.41
C11orf31	-0.19	-0.17	0.22	-0.088	-0.37	0.37	-0.33
C11orf40	0.34	-0.021	0.0049	-0.031	0.16	-0.19	0.11
C11orf42	1.1	0.42	0.052	1	0.26	0.12	-0.15
C11orf44	-0.065	0.24	0.27	0.73	0.022	0.1	0.11
C11orf45	0.3	0.13	0.11	0.2	0.085	0.0071	0.000054
C11orf49	-0.12	0.18	-0.23	-0.091	0.1	0.14	0.32
C11orf52	-0.0085	0.016	0.22	0.25	0.037	0.18	0.077
C11orf53	0.54	-0.028	0.096	-0.058	0.0014	0.22	0.22
C11orf54	0.39	-0.055	0.1	0.078	0.14	-0.085	0.031
C11orf57	-0.023	-0.32	-0.57	0.014	-0.15	0.0038	-0.23
C11orf58	-0.0055	-0.28	0.3	0.6	-0.3	0.85	0.00032
C11orf63	0.39	0.16	0.4	0.36	0.27	0.4	0.28
C11orf65	0.14	0.053	0.11	0.16	-0.03	0.15	0.25
C11orf68	0.37	0.024	0.055	0.18	0.022	0.15	0.32
C11orf70	0.047	0.082	0.12	0.36	0.14	0.083	0.38
C11orf71	0.6	0.06	0.18	0.055	0.41	0.42	0.26
C11orf73	0.12	-0.24	-0.25	-0.36	0.41	0.3	-0.018
C11orf74	0.2	0.46	0.25	0.21	0.26	0.15	0.6
C11orf80	-0.47	-0.11	-0.091	-0.31	-0.24	0.14	-0.46
C11orf84	-0.14	-0.13	0.23	0.14	0.17	0.52	0.36
C11orf85	0.053	0.064	0.07	-0.021	-0.25	0.12	0.048
C11orf86	-0.2	-0.02	-0.22	-0.24	-0.055	-0.19	-0.087
C11orf87	0.058	-0.13	-0.04	0.022	0.16	0.38	0.026
C11orf88	0.033	0.038	0.2	0.06	-0.089	0.21	0.045
C11orf91	0.32	0.00058	-0.035	0.24	0.029	0.45	0.062
C11orf94	0.033	-0.22	-0.25	-0.26	-0.25	0.049	-0.14
C11orf95	-0.26	-0.38	-0.24	0.44	-0.43	-0.31	-0.11
C11orf96	-0.13	0.21	0.24	0.41	0.27	0.47	0.23
C11orf97	0.38	0.16	-0.068	0.29	0.19	0.45	0.32
C11orf98	-0.16	-0.095	-0.079	-0.26	-0.16	0.034	-0.1
C12orf10	0.1	-0.29	-0.46	-0.14	-0.22	-0.33	-0.3
C12orf29	0.036	0.025	-0.0024	0.19	0.19	0.2	-0.038
C12orf4	0.16	0.25	0.3	0.31	0.32	0.37	0.2
C12orf40	-0.21	0.086	0.42	-0.13	0.67	0.44	-0.18
C12orf42	-0.05	0.13	0.013	0.11	0.2	-0.0033	-0.18
C12orf43	-0.05	-0.098	-0.077	-0.4	-0.12	-0.074	0.18
C12orf45	-0.3	-0.47	-0.34	-0.41	0.072	-0.78	0.13
C12orf49	0.24	0.12	0.0002	0.51	-0.21	0.022	-0.18
C12orf50	0.01	0.14	-0.016	0.32	0.15	0.14	0.32
C12orf54	-0.47	-0.37	-0.17	0.014	-0.08	-0.14	-0.021
C12orf56	-0.042	-0.15	0.19	0.15	-0.076	0.092	-0.19
C12orf57	0.24	0.19	0.15	-0.11	0.2	0.13	0.2
C12orf60	0.091	0.23	0.58	0.066	-0.15	0.29	0.095
C12orf65	-0.25	-0.0095	-0.19	-0.29	-0.00068	0.34	0.24
C12orf66	0.083	-0.36	-0.51	-0.58	-0.14	-0.14	-0.18
C12orf71	0.45	0.19	0.23	0.24	0.26	0.18	0.13
C12orf73	-0.055	0.13	-0.13	0.04	-0.22	0.084	0.016
C12orf74	0.12	0.0038	0.97	0.27	0.022	-0.12	0.19
C12orf75	0.49	-0.12	-0.074	0.15	0.078	0.61	0.053
C12orf76	0.055	-0.038	0.0082	-0.12	-0.085	0.28	-0.065
C12orf77	-0.032	0.2	0.72	0.69	0.19	0.12	0.18
C12orf79	-0.00067	0.27	1.1	0.44	0.3	0.21	0.53
C12orf80	-0.043	-0.15	-0.016	-0.12	0.11	0.0018	0.54
C14orf1	-0.04	0.057	-0.1	-0.22	-0.011	0.11	-0.063
C14orf105	0.00087	0.15	-0.017	0.22	0.44	-0.028	0.7
C14orf119	0.33	0.037	0.15	-0.093	0.2	0.47	0.52
C14orf132	0.15	0.25	0.17	0.12	0.36	0.57	0.47
C14orf142	-0.27	-0.26	0.049	-0.52	-0.23	0.0012	0.021
C14orf159	-0.5	-0.45	-0.1	-0.15	-0.02	-0.47	-0.37
C14orf166	0.43	0.21	0.25	0.18	0.26	-0.048	0.11
C14orf169	0.83	0.23	1.1	0.69	0.41	0.61	0.84
C14orf177	0.21	-0.037	0.039	0.087	-0.025	0.27	-0.26
C14orf178	-0.4	-0.2	-0.32	-0.46	-0.63	-0.81	-0.37
C14orf180	-0.15	0.072	-0.035	0.18	0.016	0.087	0.32
C14orf2	0.36	-0.13	-0.42	-0.21	-0.3	-0.3	-0.33
C14orf28	-0.15	-0.23	0.24	0.059	-0.0065	0.13	0.55
C14orf37	-0.32	-0.22	-0.039	0.4	0.26	-0.13	0.26
C14orf39	-0.04	-0.037	0.24	0.31	0.0032	-0.36	0.12
C14orf79	-0.053	0.071	0.28	0.21	0.28	0.31	-0.25
C14orf80	-0.55	-1	-0.77	-1.1	-0.36	-1.1	-0.92
C14orf93	0.48	0.036	0.39	-0.0042	0.12	-0.29	-0.037
C15orf26	0.023	0.3	0.46	0.71	0.38	0.12	0.11
C15orf27	-0.025	-0.004	-0.19	0.013	-0.2	-0.13	0.22
C15orf32	0.076	0.13	0.16	0.31	-0.085	0.08	0.41
C15orf38-AP3S2	-0.27	-0.0051	-0.23	-0.16	-0.12	0.46	0.12
C15orf39	-0.12	-0.11	-0.36	-0.03	-0.14	0.024	-0.29
C15orf40	0.57	0.16	0.11	0.12	0.095	0.53	-0.02
C15orf41	-0.11	-0.9	-0.51	-0.72	-0.29	-1	-0.064
C15orf43	0.054	0.029	0.25	-0.031	0.015	-0.026	0.048
C15orf48	0.39	-0.023	-0.071	0.0042	0.098	0.44	-0.1
C15orf52	0.25	0.0006	-0.13	0.72	0.15	0.12	0.36
C15orf53	0.088	-0.082	0.28	0.14	0.074	0.1	0.23
C15orf54	0.29	-0.00022	0.19	0.49	0.23	0.05	0.4
C15orf56	-0.045	0.01	0.05	0.41	0.3	0.41	0.15
C15orf57	0.23	-0.089	0.27	0.056	0.23	-0.3	-0.018
C15orf59	0.096	0.071	0.033	0.057	0.041	0.27	0.13
C15orf61	-0.089	0.065	0.1	0.045	0.22	0.064	-0.061
C15orf62	0.42	0.035	0.29	0.31	0.21	0.57	0.6
C15orf65	0.14	0.0084	-0.0044	-0.014	0.33	0.24	-0.31
C16orf13	0.27	0.1	0.17	0.13	0.22	-0.088	0.58
C16orf45	0.11	0.16	0.3	0.19	-0.18	0.094	0.14
C16orf46	-0.091	-0.021	-0.017	0.038	0.032	0.073	-0.13
C16orf47	0.37	0.03	-0.095	-0.12	-0.24	-0.21	-0.0023
C16orf52	-0.002	0.22	-0.039	0.38	0.31	0.58	0.61
C16orf54	0.024	0.16	0.38	0.18	0.24	0.28	0.19
C16orf58	0.21	0.29	0.29	0.025	0.76	0.39	0.2
C16orf59	-0.44	-0.39	-0.32	-0.35	-0.41	-0.49	-0.27
C16orf62	-0.24	-0.75	-0.4	-0.64	-0.18	-0.66	-0.26
C16orf70	0.037	-0.011	-0.11	0.33	0.22	0.48	0.11
C16orf71	0.07	0.11	0.29	0.083	0.051	0.3	0.082
C16orf72	-0.23	-0.12	-0.31	0.46	-0.0068	-0.43	-0.42
C16orf74	0.19	0.22	0.36	0.24	0.18	0.35	0.48
C16orf78	0.37	-0.011	0.12	0.25	0.33	0.24	-0.15
C16orf82	0.013	0.063	-0.34	0.38	0.17	-0.38	-0.21
C16orf86	-0.16	0.015	-0.11	-0.025	-0.24	-0.2	-0.19
C16orf87	0.071	-0.036	0.048	0.27	0.11	0.26	0.18
C16orf89	0.093	-0.22	-0.13	0.73	0.013	-0.11	0.012
C16orf90	0.26	0.1	0.16	-0.095	-0.073	0.061	0.29
C16orf91	0.11	-0.032	0.36	0.12	-0.13	0.02	0.15
C16orf92	0.2	0.33	0.41	0.39	0.45	0.22	0.48
C16orf93	-0.053	0.32	0.0065	0.68	0.081	0.35	0.18
C16orf95	-0.025	-0.044	-0.099	-0.18	0.011	0.18	-0.0075
C16orf96	0.37	0.085	0.13	0.22	0.22	0.11	0.081
C16orf97	0.27	0.23	0.062	0.066	0.19	0.24	0.15
C17orf100	0.33	0.068	0.042	-0.087	0.29	-0.091	0.75
C17orf102	0.068	0.29	0.43	0.16	0.1	0.28	0.14
C17orf104	0.29	0.12	-0.13	-0.16	0.091	0.42	0.16
C17orf105	0.67	0.16	0.26	0.31	0.18	0.47	0.29
C17orf107	-0.0033	0.089	0.3	-0.24	0.11	-0.13	-0.05
C17orf112	0.32	0.2	0.28	0.2	0.45	0.2	0.53
C17orf47	-0.28	-0.35	-0.093	-0.4	-0.16	-0.57	-0.29
C17orf49	0.24	-0.15	0.023	-0.32	-0.14	-0.11	-0.093
C17orf50	0.39	0.16	0.34	0.078	0.11	0.02	-0.13
C17orf51	0.24	-0.086	0.2	0.5	0.21	0.0097	0.36
C17orf53	-0.35	-0.29	-0.44	-0.064	0.047	-0.38	-0.097
C17orf58	-0.098	-0.13	-0.024	0.023	0.17	-0.18	0.052
C17orf59	-0.12	0.14	0.27	0.33	-0.053	0.12	0.3
C17orf62	0.45	0.19	0.45	0.062	0.034	0.035	0.27
C17orf64	-1.2	-0.99	-0.95	-0.97	-1.1	-1	-0.91
C17orf67	0.09	-0.066	-0.16	-0.32	-0.3	-0.21	-0.11
C17orf70	-0.58	-0.37	-0.41	-0.63	-0.25	-0.78	-0.35
C17orf74	-0.027	-0.1	-0.087	-0.071	-0.24	0.05	0.28
C17orf75	-0.091	0.23	-0.043	0.31	-0.069	-0.094	-0.15
C17orf77	0.56	0.27	0.47	0.28	0.41	0.27	0.51
C17orf78	0.14	0.21	0.26	0.28	0.38	0.42	0.17
C17orf80	0.31	0.24	0.17	0.38	0.48	0.03	0.26
C17orf82	-3.3	-2.3	-2.3	-3	-2.9	-2	-2.3
C17orf85	-0.058	0.029	-0.047	0.26	-0.086	0.29	0.088
C17orf89	-0.46	-0.76	-0.69	-1.1	-0.62	-1.1	-0.14
C17orf96	-0.027	0.44	0.29	0.08	0.41	0.62	0.23
C17orf97	0.58	0.17	0.15	0.23	0.53	0.23	0.29
C17orf98	0.22	0.47	0.19	0.65	0.31	0.13	0.25
C17orf99	-0.00055	0.074	0.066	-0.02	0.4	0.51	0.37
C18orf21	-0.66	-0.48	-0.19	-0.0076	-0.59	-0.67	0.017
C18orf25	0.041	-0.25	0.54	-0.7	-0.11	-0.14	-0.37
C18orf32	-0.16	0.021	0.075	0.28	-0.3	0.32	-0.48
C18orf42	1.1	0.16	0.25	0.17	0.21	0.26	0.15
C18orf54	0.1	0.22	0.35	0.32	0.43	-0.11	0.56
C18orf63	0.45	0.16	0.53	-0.019	0.05	0.53	0.15
C18orf65	0.17	0.21	0.22	0.66	0.12	0.15	0.18
C18orf8	0.19	-0.086	0.17	0.83	0.21	0.33	0.29
C19orf12	-0.3	-0.094	-0.33	-0.12	-0.29	-0.29	-0.11
C19orf18	0.39	0.058	-0.15	0.16	-0.062	0.54	0.053
C19orf24	0.52	0.13	0.14	0.7	0.33	1	0.24
C19orf25	-0.67	-1.1	-0.83	-0.41	-0.5	-0.64	-0.21
C19orf26	0.4	0.28	0.34	0.28	0.32	0.47	0.42
C19orf33	-0.014	0.18	0.033	0.26	0.31	0.29	0.5
C19orf35	0.37	0.39	0.33	0.63	0.24	0.35	0.27
C19orf38	-0.026	0.18	0.059	0.26	0.077	0.16	0.26
C19orf40	-0.27	-0.39	-0.23	-0.03	-0.35	-0.78	-0.41
C19orf43	-0.12	-0.18	-0.31	0.18	0.2	-0.19	0.028
C19orf44	-0.21	-0.4	0.83	0.16	-0.13	-0.058	-0.15
C19orf45	-0.17	0.047	-0.051	0.49	0.14	0.22	0.54
C19orf47	0.045	0.12	-0.15	0.26	-0.17	-0.19	-0.037
C19orf48	0.45	0.066	0.23	0.51	0.23	0.29	0.27
C19orf52	-0.19	-0.77	-0.9	-1.6	-0.58	-1.1	-0.63
C19orf53	-0.097	-0.4	-0.52	-0.27	-0.65	0.075	-0.17
C19orf54	-0.22	0.035	-0.16	-0.096	0.11	0.19	0.089
C19orf57	1	0.073	-0.096	-0.26	-0.26	-0.43	0.19
C19orf60	-0.25	-0.18	-0.08	-0.17	-0.098	-0.31	0.27
C19orf66	-0.15	-0.15	-0.058	-0.35	-0.51	-0.35	-0.31
C19orf67	-0.069	0.11	0.11	0.1	-0.026	-0.16	0.04
C19orf68	0.17	0.16	-0.095	0.21	-0.0016	0.2	0.37
C19orf70	-0.23	-0.073	-0.17	-0.13	-0.28	-0.12	-0.12
C19orf71	0.18	0.21	0.16	0.15	0.24	0.34	0.31
C19orf73	0.074	0.015	0.12	0.41	0.04	0.5	-0.082
C19orf80	-0.27	-0.31	-0.51	-0.35	-0.34	-0.28	-0.13
C19orf81	0.41	0.023	0.059	0.22	0.059	0.22	0.22
C19orf84	0.1	0.2	-0.067	0.78	0.17	0.18	-0.0019
C1D	-0.19	0.12	-0.25	0.076	0.19	-0.057	-0.3
C1GALT1	-0.079	-0.27	-0.2	-0.59	-0.25	-0.19	-0.33
C1GALT1C1	0.046	-0.2	0.039	0.18	0.1	0.41	0.2
C1GALT1C1L	0.49	0.17	-0.077	-0.16	-0.16	-0.12	-0.26
C1orf100	0.45	-0.13	-0.15	0.06	0.0069	0.021	-0.2
C1orf101	0.15	0.055	0.18	0.71	0.068	0.14	0.14
C1orf105	0.066	-0.074	-0.12	0.077	0.39	0.12	0.46
C1orf106	-0.35	-0.27	-0.27	-0.17	-0.13	0.032	-0.17
C1orf109	-0.76	-0.87	-0.74	-1.1	0.19	-1.1	-0.79
C1orf110	0.19	0.14	0.41	0.4	0.3	0.2	0.083
C1orf111	-0.071	-0.2	0.046	0.3	0.074	0.35	0.23
C1orf112	0.27	0.076	-0.019	0.14	-0.018	0.12	0.15
C1orf115	0.28	0.18	0.16	0.31	0.22	0.25	0.13
C1orf116	-0.17	-0.011	-0.028	0.086	-0.11	-0.16	0.26
C1orf122	0.19	-0.22	0.028	0.28	0.14	0.16	0.26
C1orf123	-0.1	-0.044	-0.011	0.2	-0.4	-0.076	-0.23
C1orf127	0.37	0.094	0.34	0.35	0.28	0.25	0.28
C1orf131	0.014	-0.48	-0.53	-0.52	-0.29	-0.54	-0.2
C1orf137	-0.12	-0.02	0.029	-0.057	0.11	0.28	-0.34
C1orf141	0.12	0.11	0.072	0.52	-0.073	0.39	0.084
C1orf146	-0.078	0.2	0.072	0.3	-0.14	0.63	-0.2
C1orf158	0.1	-0.16	0.3	0.55	0.18	0.16	0.26
C1orf159	-0.076	-0.11	-0.053	-0.11	-0.19	-0.13	0.048
C1orf162	-0.079	-0.094	0.16	0.036	0.38	-0.18	0.035
C1orf167	0.14	0.14	0.17	0.56	0.3	0.18	0.3
C1orf168	0.48	0.24	0.96	0.11	0.063	0.18	0.097
C1orf174	0.16	0.0062	0.28	0.58	0.27	0.6	0.34
C1orf177	0.4	-0.011	-0.14	-0.032	-0.064	-0.062	-0.08
C1orf185	0.31	0.25	0.25	0.37	0.17	0.0036	0.31
C1orf186	0.37	0.19	0.5	0.28	0.15	0.51	0.46
C1orf189	0.22	-0.034	0.16	0.15	0.11	0.17	0.33
C1orf194	0.22	0.038	0.23	-0.31	-0.068	0.2	-0.019
C1orf195	-0.22	-0.13	0.14	0.37	-0.055	0.052	-0.13
C1orf198	-0.22	-0.094	-0.03	0.21	-0.16	0.073	-0.19
C1orf204	0.043	0.1	-0.083	0.21	-0.1	0.38	0.26
C1orf21	0.51	0.28	0.34	0.42	0.25	0.3	0.4
C1orf210	0.068	0.26	0.04	-0.016	0.23	0.35	0.45
C1orf216	0.73	-0.063	0.11	0.27	0.25	0.41	0.2
C1orf226	-0.11	-0.17	0.28	0.13	-0.029	0.11	0.13
C1orf228	-0.038	0.13	0.18	0.018	0.21	0.046	0.055
C1orf229	0.26	-0.33	-0.17	-0.25	-0.26	0.092	-0.085
C1orf233	0.087	0.1	0.13	0.41	0.021	0.3	0.19
C1orf234	0.24	-0.13	-0.02	0.12	0.26	0.41	0.31
C1orf27	-0.46	-0.12	-0.21	-0.27	-0.18	-0.26	-0.47
C1orf43	0.061	0.022	-0.19	-0.074	0.099	0.28	0.071
C1orf50	-0.26	-0.21	-0.047	0.55	-0.093	0.34	0.24
C1orf52	0.071	-0.091	0.29	0.25	-0.041	-0.036	0.17
C1orf53	0.067	-0.091	-0.37	-0.13	-0.1	-0.096	0.22
C1orf54	-0.37	-0.32	-0.23	-0.19	-0.36	-0.28	0.032
C1orf56	-0.43	-0.27	-0.73	0.13	-0.072	-0.42	-0.096
C1orf61	0.034	-0.15	0.15	0.5	-0.081	0.38	0.31
C1orf64	0.43	0.026	0.033	0.13	0.18	0.32	1
C1orf68	0.24	0.023	0.28	0.42	-0.078	0.22	0.22
C1orf86	0.37	-0.084	0.036	0.048	-0.25	0.28	0.39
C1orf87	0.51	0.076	0.33	0.05	0.069	0.29	0.071
C1orf94	0.33	0.056	0.4	0.39	0.3	0.19	0.3
C1orf95	-0.038	-0.043	0.04	-0.0022	0.034	-0.22	0.17
C1QA	0.091	-0.023	0.075	0.14	-0.054	0.4	0.21
C1QB	0.014	-0.024	0.048	0.26	0.23	0.22	0.055
C1QBP	0.043	-0.48	0.32	-0.48	-0.18	-1.1	-0.085
C1QC	0.22	0.17	0.24	0.45	0.023	0.25	0.25
C1QL1	0.086	0.3	0.3	0.38	0.45	0.55	0.46
C1QL2	-0.33	-0.21	-0.19	0.17	-0.054	0.085	-0.026
C1QL3	0.16	0.17	0.41	0.25	0.027	0.23	0.4
C1QL4	0.14	-0.14	0.1	0.33	0.12	-0.11	0.34
C1QTNF1	0.55	0.27	0.14	-0.058	0.57	0.27	0.042
C1QTNF2	0.27	0.049	0.081	0.23	0.19	-0.0036	0.47
C1QTNF3	1.2	0.0037	0.29	0.18	-0.057	0.32	0.12
C1QTNF4	-0.029	-0.18	-0.087	0.92	-0.29	-0.28	-0.068
C1QTNF5	0.19	-0.093	-0.059	-0.13	-0.23	-0.037	-0.18
C1QTNF6	0.24	0.12	0.2	0.57	0.51	0.42	0.037
C1QTNF7	0.26	0.069	0.28	0.33	0.7	0.4	0.45
C1QTNF8	0.11	0.34	0.74	0.64	0.11	-0.037	0.48
C1QTNF9	0.26	-0.13	-0.026	-0.19	0.16	0.35	0.14
C1QTNF9B	-0.048	-0.36	-0.14	-0.25	-0.42	-0.0091	-0.17
C1QTNF9B-AS1	-0.095	-0.22	-0.23	-0.28	-0.1	-0.027	-0.24
C1RL	0.042	0.24	0.18	0.38	0.46	0.26	0.14
C1S	0.37	0.097	0.44	0.24	0.16	0.04	0.028
C2	0.096	0.073	0.067	0.17	0.33	0.33	0.0011
C20orf141	0.98	0.15	0.21	0.61	0.33	0.33	0.38
[truncated: 17,115 more rows]
